# Supplementary material for: Crystal structure of 3-(adamantan-1-yl)-4-(4-chloro­phen­yl)-1H-1,2,4-triazole-5(4H)-thione
Source: Acta Crystallogr E Crystallogr Commun. 2015 Jan 17;71(Pt 2):o115–6. doi: 10.1107/S2056989015000596 (PMC4384613; doi:10.1107/S2056989015000596)
Supplement: Supplementary file 1 [file e-71-0o115-sup1.cif]

##############################################################################
#                                                                            #
# This CIF contains the data in a paper accepted for publication in          #
# Acta Crystallographica Section E. It conforms to the requirements of       #
# Notes for Authors for Acta Crystallographica Section E, and has been       #
# peer reviewed under the auspices of the IUCr Commission on Journals.       #
#                                                                            #
# Full details of the Crystallographic Information File format               #
# are given in the paper "The Crystallographic Information File (CIF):       #
# a New Standard Archive File for Crystallography" by S. R. Hall, F. H.      #
# Allen and I. D. Brown [Acta Cryst. (1991), A47, 655-685].                  #
#                                                                            #
# The current version of the core CIF dictionary is obtainable from          #
# ftp://ftp.iucr.org/pub/cif_core.dic.                                       #
#                                                                            #
# Software is freely available for graphical display of the structure(s)     #
# in this CIF. For information consult the CIF software page                 #
# http://www.iucr.org/resources/cif/software.                                #
#                                                                            #
# This file may be used for bona fide research purposes within the           #
# scientific community so long as proper attribution is given to the journal # 
# article from which it was obtained.                                        #
#                                                                            #
##############################################################################
data_I
_audit_creation_method     SHELXL-2013
_chemical_name_systematic
;\
3-(Adamantan-1-yl)-4-(4-chlorophenyl)-1<i>H</i>-1,2,4-\
triazole-5(4<i>H</i>)-thione
;
_chemical_name_common     ?
_chemical_formula_moiety     'C18 H20 Cl N3 S'
_chemical_formula_sum     'C18 H20 Cl N3 S'
_chemical_formula_iupac     'C18 H20 Cl N3 S'
_chemical_formula_weight     345.88
_chemical_melting_point     ?
_shelx_space_group_comment
;
The symmetry employed for this shelxl refinement is uniquely defined
by the following loop, which should always be used as a source of
symmetry information in preference to the above space-group names.
They are only intended as comments.
;
_space_group_crystal_system     tetragonal
_space_group_name_H-M_alt     'I -4'
_space_group_name_Hall     'I -4'
loop_
    _symmetry_equiv_pos_site_id
    _symmetry_equiv_pos_as_xyz
    1 x,y,z
    2 y,-x,-z
    3 -x,-y,z
    4 -y,x,-z
    5 1/2+x,1/2+y,1/2+z
    6 1/2+y,1/2-x,1/2-z
    7 1/2-x,1/2-y,1/2+z
    8 1/2-y,1/2+x,1/2-z
_cell_length_a     23.1302(5)
_cell_length_b     23.1302(5)
_cell_length_c     6.4100(2)
_cell_angle_alpha     90
_cell_angle_beta     90
_cell_angle_gamma     90
_cell_volume     3429.39(18)
_cell_formula_units_Z     8
_cell_measurement_reflns_used     9155
_cell_measurement_theta_min     2.49
_cell_measurement_theta_max     40.82
_cell_measurement_temperature     150.00
_exptl_crystal_description     'needle'
_exptl_crystal_colour     'colourless'
_exptl_crystal_size_max     0.679
_exptl_crystal_size_mid     0.29
_exptl_crystal_size_min     0.261
_exptl_crystal_density_diffrn     1.340
_exptl_crystal_density_meas     ?
_exptl_crystal_density_method     ?
_exptl_crystal_F_000     1456
_exptl_absorpt_coefficient_mu     0.347
_exptl_absorpt_correction_type     none
_exptl_absorpt_process_details     ?
_shelx_estimated_absorpt_T_min     ?
_shelx_estimated_absorpt_T_max     ?
_exptl_absorpt_correction_T_min     ?
_exptl_absorpt_correction_T_max     ?
_exptl_special_details     ?
_diffrn_ambient_temperature     150.00
_diffrn_radiation_type     MoK\a
_diffrn_radiation_wavelength     0.71073
_diffrn_measurement_device_type     'Bruker APEXII CCD'
_diffrn_measurement_method     '\f and \w scans'
_diffrn_detector_area_resol_mean     ?
_diffrn_reflns_number     106262
_diffrn_reflns_av_R_equivalents     0.0326
_diffrn_reflns_theta_min     2.491
_diffrn_reflns_theta_max     41.233
_diffrn_reflns_theta_full     25.242
_diffrn_measured_fraction_theta_max     0.998
_diffrn_measured_fraction_theta_full     0.992
_diffrn_reflns_limit_h_min     -42
_diffrn_reflns_limit_h_max     42
_diffrn_reflns_limit_k_min     -42
_diffrn_reflns_limit_k_max     42
_diffrn_reflns_limit_l_min     -11
_diffrn_reflns_limit_l_max     11
_refine_special_details
;
Refined as a 2-component inversion twin.
;
_reflns_number_total     11408
_reflns_number_gt     10584
_reflns_threshold_expression     I>2\s(I)
_refine_ls_structure_factor_coef     Fsqd
_refine_ls_matrix_type     full
_refine_ls_R_factor_all     0.0353
_refine_ls_R_factor_gt     0.0304
_refine_ls_wR_factor_gt     0.0792
_refine_ls_wR_factor_ref     0.0818
_refine_ls_goodness_of_fit_ref     1.063
_refine_ls_restrained_S_all     1.063
_refine_ls_number_reflns     11408
_refine_ls_number_parameters     213
_refine_ls_number_restraints     0
_refine_ls_hydrogen_treatment     mixed
_refine_ls_weighting_scheme     calc
_refine_ls_weighting_details
;
 w=1/[\s^2^(Fo^2^)+(0.0483P)^2^+0.5510P]
 where P=(Fo^2^+2Fc^2^)/3
;
_atom_sites_solution_hydrogens     mixed
_atom_sites_solution_primary     ?
_atom_sites_solution_secondary     ?
_refine_ls_shift/su_max     0.002
_refine_ls_shift/su_mean     0.000
_refine_diff_density_max     0.528
_refine_diff_density_min     -0.306
_refine_ls_extinction_method     none
_refine_ls_extinction_coef     .
_refine_ls_abs_structure_details
;
Flack (1983), 5353 Friedel pairs
;
_refine_ls_abs_structure_Flack     0.50(3)
loop_
    _atom_type_symbol
    _atom_type_description
    _atom_type_scat_dispersion_real
    _atom_type_scat_dispersion_imag
    _atom_type_scat_source
    'C' 'C' 0.0033 0.0016
                         'International Tables Vol C Tables 4.2.6.8 and 6.1.1.4'
    'H' 'H' 0.0000 0.0000
                         'International Tables Vol C Tables 4.2.6.8 and 6.1.1.4'
    'Cl' 'Cl' 0.1484 0.1585
                         'International Tables Vol C Tables 4.2.6.8 and 6.1.1.4'
    'N' 'N' 0.0061 0.0033
                         'International Tables Vol C Tables 4.2.6.8 and 6.1.1.4'
    'S' 'S' 0.1246 0.1234
                         'International Tables Vol C Tables 4.2.6.8 and 6.1.1.4'
_computing_data_collection
;
APEX2 (Bruker, 2009)
;
_computing_cell_refinement
;
SAINT (Bruker, 2009)
;
_computing_data_reduction
;
SAINT (Bruker, 2009)
;
_computing_structure_solution
;
SHELXS97 (Sheldrick, 2008)
;
_computing_structure_refinement
;
SHELXL2013 (Sheldrick, 2015)
;
_computing_molecular_graphics
;
SHELXTL (Sheldrick, 2008)
;
_computing_publication_material
;
SHELXTL (Sheldrick, 2008) and PLATON (Spek, 2009)
;
loop_
    _atom_site_type_symbol
    _atom_site_label
    _atom_site_fract_x
    _atom_site_fract_y
    _atom_site_fract_z
    _atom_site_U_iso_or_equiv
    _atom_site_adp_type
    _atom_site_calc_flag
    _atom_site_occupancy
    _atom_site_disorder_assembly
    _atom_site_disorder_group
    S S1 0.25120(2) 0.81338(2) 0.20570(4) 0.01558(4) Uani d 1 . .
    Cl Cl1 0.10286(2) 0.98207(2) 0.89359(5) 0.03118(7) Uani d 1 . .
    N N1 0.15119(3) 0.77326(3) 0.38819(12) 0.01309(10) Uani d 1 . .
    N N2 0.13872(4) 0.68822(4) 0.23712(14) 0.01734(13) Uani d 1 . .
    N N3 0.18691(3) 0.71564(4) 0.16208(13) 0.01642(12) Uani d 1 . .
    C C1 0.16658(4) 0.83033(4) 0.70574(15) 0.01686(13) Uani d 1 . .
    H H1A 0.1901 0.8012 0.7588 0.020 Uiso calc 1 . .
    C C2 0.15555(5) 0.87980(4) 0.82355(16) 0.01990(15) Uani d 1 . .
    H H2A 0.1715 0.8840 0.9558 0.024 Uiso calc 1 . .
    C C3 0.12041(5) 0.92258(4) 0.74046(17) 0.01972(15) Uani d 1 . .
    C C4 0.09818(5) 0.91871(4) 0.53962(19) 0.02225(17) Uani d 1 . .
    H H4A 0.0761 0.9486 0.4843 0.027 Uiso calc 1 . .
    C C5 0.10952(4) 0.86925(4) 0.42249(16) 0.01916(15) Uani d 1 . .
    H H5A 0.0953 0.8660 0.2874 0.023 Uiso calc 1 . .
    C C6 0.14220(4) 0.82486(4) 0.50837(14) 0.01374(12) Uani d 1 . .
    C C7 0.19637(3) 0.76715(4) 0.25068(13) 0.01323(12) Uani d 1 . .
    C C8 0.11738(4) 0.72353(4) 0.37613(14) 0.01404(12) Uani d 1 . .
    C C9 0.06417(3) 0.70942(4) 0.50180(14) 0.01456(12) Uani d 1 . .
    C C10 0.04492(5) 0.64750(5) 0.4465(2) 0.02441(19) Uani d 1 . .
    H H10A 0.0368 0.6450 0.2983 0.029 Uiso calc 1 . .
    H H10B 0.0758 0.6206 0.4784 0.029 Uiso calc 1 . .
    C C11 -0.00943(6) 0.63104(5) 0.5707(2) 0.0292(2) Uani d 1 . .
    H H11A -0.0214 0.5918 0.5330 0.035 Uiso calc 1 . .
    C C12 -0.05832(5) 0.67338(6) 0.5199(2) 0.0292(2) Uani d 1 . .
    H H12A -0.0673 0.6716 0.3722 0.035 Uiso calc 1 . .
    H H12B -0.0928 0.6628 0.5971 0.035 Uiso calc 1 . .
    C C13 -0.03997(4) 0.73459(6) 0.5782(2) 0.02497(19) Uani d 1 . .
    H H13A -0.0715 0.7615 0.5465 0.030 Uiso calc 1 . .
    C C14 -0.02609(5) 0.73732(7) 0.8112(2) 0.0307(2) Uani d 1 . .
    H H14A -0.0145 0.7763 0.8487 0.037 Uiso calc 1 . .
    H H14B -0.0602 0.7274 0.8916 0.037 Uiso calc 1 . .
    C C15 0.02267(5) 0.69501(7) 0.86116(18) 0.0303(3) Uani d 1 . .
    H H15A 0.0313 0.6967 1.0107 0.036 Uiso calc 1 . .
    C C16 0.07706(4) 0.71160(6) 0.73728(16) 0.0253(2) Uani d 1 . .
    H H16A 0.1082 0.6850 0.7703 0.030 Uiso calc 1 . .
    H H16B 0.0893 0.7503 0.7759 0.030 Uiso calc 1 . .
    C C17 0.00415(6) 0.63344(7) 0.8040(3) 0.0356(3) Uani d 1 . .
    H H17A 0.0349 0.6065 0.8369 0.043 Uiso calc 1 . .
    H H17B -0.0298 0.6226 0.8838 0.043 Uiso calc 1 . .
    C C18 0.01416(4) 0.75172(5) 0.45273(18) 0.02095(16) Uani d 1 . .
    H H18A 0.0256 0.7908 0.4888 0.025 Uiso calc 1 . .
    H H18B 0.0055 0.7507 0.3047 0.025 Uiso calc 1 . .
    H H1N3 0.2084(9) 0.6995(9) 0.057(4) 0.029(5) Uiso d 1 . .
loop_
    _atom_site_aniso_label
    _atom_site_aniso_U_11
    _atom_site_aniso_U_22
    _atom_site_aniso_U_33
    _atom_site_aniso_U_12
    _atom_site_aniso_U_13
    _atom_site_aniso_U_23
    S1 0.01413(8) 0.01610(8) 0.01653(8) -0.00195(6) 0.00022(6) 0.00131(6)
    Cl1 0.04393(16) 0.01649(9) 0.03312(14) 0.00301(9) 0.01278(12) -0.00681(9)
    N1 0.0119(2) 0.0135(2) 0.0139(3) 0.00076(19) 0.0009(2) -0.0017(2)
    N2 0.0145(3) 0.0176(3) 0.0200(3) -0.0026(2) 0.0042(2) -0.0047(2)
    N3 0.0140(3) 0.0175(3) 0.0178(3) -0.0019(2) 0.0040(2) -0.0052(2)
    C1 0.0189(3) 0.0158(3) 0.0158(3) 0.0034(2) -0.0032(3) -0.0026(3)
    C2 0.0251(4) 0.0178(3) 0.0168(4) 0.0013(3) -0.0005(3) -0.0038(3)
    C3 0.0226(4) 0.0136(3) 0.0230(4) 0.0011(3) 0.0052(3) -0.0030(3)
    C4 0.0248(4) 0.0151(3) 0.0269(5) 0.0065(3) -0.0008(3) 0.0000(3)
    C5 0.0211(4) 0.0170(3) 0.0193(4) 0.0048(3) -0.0030(3) 0.0002(3)
    C6 0.0133(3) 0.0127(3) 0.0152(3) 0.0021(2) 0.0000(2) -0.0015(2)
    C7 0.0117(3) 0.0146(3) 0.0134(3) 0.0007(2) 0.0000(2) -0.0005(2)
    C8 0.0120(3) 0.0152(3) 0.0149(3) 0.0001(2) 0.0010(2) -0.0016(2)
    C9 0.0113(3) 0.0177(3) 0.0146(3) -0.0002(2) 0.0011(2) 0.0002(3)
    C10 0.0227(4) 0.0184(4) 0.0322(5) -0.0046(3) 0.0090(4) -0.0016(3)
    C11 0.0251(5) 0.0242(4) 0.0382(6) -0.0082(4) 0.0103(4) 0.0016(4)
    C12 0.0150(4) 0.0438(6) 0.0288(5) -0.0089(4) -0.0016(3) 0.0016(5)
    C13 0.0125(3) 0.0319(5) 0.0305(5) 0.0038(3) 0.0031(3) 0.0058(4)
    C14 0.0208(4) 0.0435(7) 0.0280(5) -0.0009(4) 0.0101(4) -0.0069(5)
    C15 0.0181(4) 0.0568(8) 0.0161(4) -0.0046(4) 0.0023(3) 0.0064(4)
    C16 0.0140(3) 0.0462(6) 0.0157(4) -0.0035(4) -0.0010(3) 0.0036(4)
    C17 0.0241(5) 0.0438(7) 0.0388(7) 0.0009(5) 0.0085(5) 0.0235(6)
    C18 0.0134(3) 0.0238(4) 0.0256(4) 0.0034(3) 0.0018(3) 0.0055(3)
_geom_special_details
;
All e.s.d.'s (except the e.s.d. in the dihedral angle between two l.s. planes)
are estimated using the full covariance matrix. The cell e.s.d.'s are taken
into account individually in the estimation of e.s.d.'s in distances, angles
and torsion angles; correlations between e.s.d.'s in cell parameters are only
used when they are defined by crystal symmetry. An approximate (isotropic)
treatment of cell e.s.d.'s is used for estimating e.s.d.'s involving l.s.
planes.
;
loop_
    _geom_bond_atom_site_label_1
    _geom_bond_atom_site_label_2
    _geom_bond_site_symmetry_2
    _geom_bond_distance
    _geom_bond_publ_flag
    S1 C7 . 1.6836(9) ?
    Cl1 C3 . 1.7384(10) ?
    N1 C7 . 1.3744(11) ?
    N1 C8 . 1.3931(11) ?
    N1 C6 . 1.4355(11) ?
    N2 C8 . 1.3056(12) ?
    N2 N3 . 1.3696(11) ?
    N3 C7 . 1.3379(12) ?
    N3 H1N3 . 0.92(2) ?
    C1 C6 . 1.3909(13) ?
    C1 C2 . 1.3946(13) ?
    C1 H1A . 0.9300 ?
    C2 C3 . 1.3869(14) ?
    C2 H2A . 0.9300 ?
    C3 C4 . 1.3892(16) ?
    C4 C5 . 1.3933(14) ?
    C4 H4A . 0.9300 ?
    C5 C6 . 1.3889(12) ?
    C5 H5A . 0.9300 ?
    C8 C9 . 1.5067(12) ?
    C9 C16 . 1.5394(14) ?
    C9 C10 . 1.5413(14) ?
    C9 C18 . 1.5473(13) ?
    C10 C11 . 1.5359(15) ?
    C10 H10A . 0.9700 ?
    C10 H10B . 0.9700 ?
    C11 C17 . 1.529(2) ?
    C11 C12 . 1.531(2) ?
    C11 H11A . 0.9800 ?
    C12 C13 . 1.5246(19) ?
    C12 H12A . 0.9700 ?
    C12 H12B . 0.9700 ?
    C13 C14 . 1.529(2) ?
    C13 C18 . 1.5399(15) ?
    C13 H13A . 0.9800 ?
    C14 C15 . 1.527(2) ?
    C14 H14A . 0.9700 ?
    C14 H14B . 0.9700 ?
    C15 C17 . 1.532(2) ?
    C15 C16 . 1.5362(15) ?
    C15 H15A . 0.9800 ?
    C16 H16A . 0.9700 ?
    C16 H16B . 0.9700 ?
    C17 H17A . 0.9700 ?
    C17 H17B . 0.9700 ?
    C18 H18A . 0.9700 ?
    C18 H18B . 0.9700 ?
loop_
    _geom_angle_atom_site_label_1
    _geom_angle_atom_site_label_2
    _geom_angle_atom_site_label_3
    _geom_angle_site_symmetry_1
    _geom_angle_site_symmetry_3
    _geom_angle
    _geom_angle_publ_flag
    C7 N1 C8 . . 107.83(7) ?
    C7 N1 C6 . . 122.67(7) ?
    C8 N1 C6 . . 129.42(7) ?
    C8 N2 N3 . . 104.93(7) ?
    C7 N3 N2 . . 113.35(7) ?
    C7 N3 H1N3 . . 125.9(14) ?
    N2 N3 H1N3 . . 120.7(14) ?
    C6 C1 C2 . . 119.54(8) ?
    C6 C1 H1A . . 120.2 ?
    C2 C1 H1A . . 120.2 ?
    C3 C2 C1 . . 118.99(9) ?
    C3 C2 H2A . . 120.5 ?
    C1 C2 H2A . . 120.5 ?
    C2 C3 C4 . . 121.80(9) ?
    C2 C3 Cl1 . . 119.00(8) ?
    C4 C3 Cl1 . . 119.20(8) ?
    C3 C4 C5 . . 118.85(9) ?
    C3 C4 H4A . . 120.6 ?
    C5 C4 H4A . . 120.6 ?
    C6 C5 C4 . . 119.73(9) ?
    C6 C5 H5A . . 120.1 ?
    C4 C5 H5A . . 120.1 ?
    C5 C6 C1 . . 120.93(8) ?
    C5 C6 N1 . . 118.74(8) ?
    C1 C6 N1 . . 120.33(7) ?
    N3 C7 N1 . . 103.86(7) ?
    N3 C7 S1 . . 128.03(7) ?
    N1 C7 S1 . . 128.11(7) ?
    N2 C8 N1 . . 110.01(8) ?
    N2 C8 C9 . . 122.57(8) ?
    N1 C8 C9 . . 127.42(8) ?
    C8 C9 C16 . . 111.04(7) ?
    C8 C9 C10 . . 108.32(7) ?
    C16 C9 C10 . . 108.17(9) ?
    C8 C9 C18 . . 111.41(8) ?
    C16 C9 C18 . . 108.87(8) ?
    C10 C9 C18 . . 108.96(8) ?
    C11 C10 C9 . . 110.34(9) ?
    C11 C10 H10A . . 109.6 ?
    C9 C10 H10A . . 109.6 ?
    C11 C10 H10B . . 109.6 ?
    C9 C10 H10B . . 109.6 ?
    H10A C10 H10B . . 108.1 ?
    C17 C11 C12 . . 109.66(11) ?
    C17 C11 C10 . . 109.25(11) ?
    C12 C11 C10 . . 109.63(10) ?
    C17 C11 H11A . . 109.4 ?
    C12 C11 H11A . . 109.4 ?
    C10 C11 H11A . . 109.4 ?
    C13 C12 C11 . . 109.64(9) ?
    C13 C12 H12A . . 109.7 ?
    C11 C12 H12A . . 109.7 ?
    C13 C12 H12B . . 109.7 ?
    C11 C12 H12B . . 109.7 ?
    H12A C12 H12B . . 108.2 ?
    C12 C13 C14 . . 109.65(11) ?
    C12 C13 C18 . . 109.72(10) ?
    C14 C13 C18 . . 109.20(9) ?
    C12 C13 H13A . . 109.4 ?
    C14 C13 H13A . . 109.4 ?
    C18 C13 H13A . . 109.4 ?
    C15 C14 C13 . . 109.46(10) ?
    C15 C14 H14A . . 109.8 ?
    C13 C14 H14A . . 109.8 ?
    C15 C14 H14B . . 109.8 ?
    C13 C14 H14B . . 109.8 ?
    H14A C14 H14B . . 108.2 ?
    C14 C15 C17 . . 109.82(10) ?
    C14 C15 C16 . . 109.66(11) ?
    C17 C15 C16 . . 109.74(11) ?
    C14 C15 H15A . . 109.2 ?
    C17 C15 H15A . . 109.2 ?
    C16 C15 H15A . . 109.2 ?
    C15 C16 C9 . . 109.88(8) ?
    C15 C16 H16A . . 109.7 ?
    C9 C16 H16A . . 109.7 ?
    C15 C16 H16B . . 109.7 ?
    C9 C16 H16B . . 109.7 ?
    H16A C16 H16B . . 108.2 ?
    C11 C17 C15 . . 108.97(10) ?
    C11 C17 H17A . . 109.9 ?
    C15 C17 H17A . . 109.9 ?
    C11 C17 H17B . . 109.9 ?
    C15 C17 H17B . . 109.9 ?
    H17A C17 H17B . . 108.3 ?
    C13 C18 C9 . . 109.81(8) ?
    C13 C18 H18A . . 109.7 ?
    C9 C18 H18A . . 109.7 ?
    C13 C18 H18B . . 109.7 ?
    C9 C18 H18B . . 109.7 ?
    H18A C18 H18B . . 108.2 ?
loop_
    _geom_torsion_atom_site_label_1
    _geom_torsion_atom_site_label_2
    _geom_torsion_atom_site_label_3
    _geom_torsion_atom_site_label_4
    _geom_torsion_site_symmetry_1
    _geom_torsion_site_symmetry_2
    _geom_torsion_site_symmetry_3
    _geom_torsion_site_symmetry_4
    _geom_torsion
    _geom_torsion_publ_flag
    C8 N2 N3 C7 . . . . 0.12(11) ?
    C6 C1 C2 C3 . . . . -0.08(15) ?
    C1 C2 C3 C4 . . . . -3.09(16) ?
    C1 C2 C3 Cl1 . . . . 175.90(8) ?
    C2 C3 C4 C5 . . . . 2.89(17) ?
    Cl1 C3 C4 C5 . . . . -176.10(9) ?
    C3 C4 C5 C6 . . . . 0.48(16) ?
    C4 C5 C6 C1 . . . . -3.62(15) ?
    C4 C5 C6 N1 . . . . 177.30(9) ?
    C2 C1 C6 C5 . . . . 3.41(14) ?
    C2 C1 C6 N1 . . . . -177.52(9) ?
    C7 N1 C6 C5 . . . . 88.15(11) ?
    C8 N1 C6 C5 . . . . -88.12(12) ?
    C7 N1 C6 C1 . . . . -90.93(11) ?
    C8 N1 C6 C1 . . . . 92.80(11) ?
    N2 N3 C7 N1 . . . . -0.81(10) ?
    N2 N3 C7 S1 . . . . 178.68(7) ?
    C8 N1 C7 N3 . . . . 1.15(9) ?
    C6 N1 C7 N3 . . . . -175.82(8) ?
    C8 N1 C7 S1 . . . . -178.34(7) ?
    C6 N1 C7 S1 . . . . 4.69(12) ?
    N3 N2 C8 N1 . . . . 0.64(10) ?
    N3 N2 C8 C9 . . . . -178.62(8) ?
    C7 N1 C8 N2 . . . . -1.17(10) ?
    C6 N1 C8 N2 . . . . 175.53(9) ?
    C7 N1 C8 C9 . . . . 178.05(8) ?
    C6 N1 C8 C9 . . . . -5.25(15) ?
    N2 C8 C9 C16 . . . . 122.54(11) ?
    N1 C8 C9 C16 . . . . -56.58(13) ?
    N2 C8 C9 C10 . . . . 3.91(13) ?
    N1 C8 C9 C10 . . . . -175.22(9) ?
    N2 C8 C9 C18 . . . . -115.92(10) ?
    N1 C8 C9 C18 . . . . 64.95(12) ?
    C8 C9 C10 C11 . . . . -179.89(10) ?
    C16 C9 C10 C11 . . . . 59.67(12) ?
    C18 C9 C10 C11 . . . . -58.54(13) ?
    C9 C10 C11 C17 . . . . -60.75(14) ?
    C9 C10 C11 C12 . . . . 59.44(14) ?
    C17 C11 C12 C13 . . . . 59.98(13) ?
    C10 C11 C12 C13 . . . . -59.96(14) ?
    C11 C12 C13 C14 . . . . -59.57(12) ?
    C11 C12 C13 C18 . . . . 60.37(13) ?
    C12 C13 C14 C15 . . . . 59.55(12) ?
    C18 C13 C14 C15 . . . . -60.70(14) ?
    C13 C14 C15 C17 . . . . -59.99(13) ?
    C13 C14 C15 C16 . . . . 60.67(14) ?
    C14 C15 C16 C9 . . . . -60.06(15) ?
    C17 C15 C16 C9 . . . . 60.65(14) ?
    C8 C9 C16 C15 . . . . -178.05(10) ?
    C10 C9 C16 C15 . . . . -59.33(13) ?
    C18 C9 C16 C15 . . . . 58.94(13) ?
    C12 C11 C17 C15 . . . . -59.90(12) ?
    C10 C11 C17 C15 . . . . 60.27(13) ?
    C14 C15 C17 C11 . . . . 60.10(13) ?
    C16 C15 C17 C11 . . . . -60.52(13) ?
    C12 C13 C18 C9 . . . . -59.95(12) ?
    C14 C13 C18 C9 . . . . 60.26(13) ?
    C8 C9 C18 C13 . . . . 178.01(9) ?
    C16 C9 C18 C13 . . . . -59.20(12) ?
    C10 C9 C18 C13 . . . . 58.56(12) ?
loop_
    _geom_hbond_atom_site_label_D
    _geom_hbond_atom_site_label_H
    _geom_hbond_atom_site_label_A
    _geom_hbond_site_symmetry_A
    _geom_hbond_distance_DH
    _geom_hbond_distance_HA
    _geom_hbond_distance_DA
    _geom_hbond_angle_DHA
    _geom_hbond_publ_flag
    N3 H1N3 S1 7_564 0.92(2) 2.46(2) 3.3253(9) 158.4(19) yes
    C13 H13A Cg2 2_466 0.9800 2.97 3.8881(13) 156.0 yes
_shelx_hkl_file
;
  -1   0   0  246.44    5.44
  -3   0   0  129.59    3.03
  -3   0   0  130.48    3.02
  -3   0   0  131.29    3.01
   3   0   0  130.54    3.04
   3   0   0  129.47    3.10
   3   0   0  130.11    3.07
   3   0   0  127.03    2.99
   3   0   0  124.59    3.04
   3   0   0  131.07    3.13
  -4   0   0   33.17    0.94
  -4   0   0   32.63    0.86
  -4   0   0   31.34    0.87
   4   0   0   31.33    0.92
   4   0   0   32.59    0.98
   4   0   0   32.24    1.05
   4   0   0   31.15    1.01
   4   0   0   31.59    1.07
   4   0   0   32.19    0.98
  -5   0   0   27.54    0.78
  -5   0   0   26.70    0.88
   5   0   0   26.72    0.98
   5   0   0   27.52    1.05
   5   0   0   26.88    1.02
   5   0   0   26.49    0.86
   5   0   0   27.22    0.94
  -6   0   0  125.66    2.95
  -6   0   0  126.58    3.13
  -6   0   0  128.29    3.34
   6   0   0  124.70    3.20
   6   0   0  124.78    3.31
   6   0   0  125.62    3.38
   6   0   0  126.41    3.41
   6   0   0  125.94    3.10
  -7   0   0   19.72    0.88
  -7   0   0   20.54    1.03
  -7   0   0   19.53    0.67
   7   0   0   20.39    1.07
   7   0   0   21.92    0.97
   7   0   0   21.52    1.11
   7   0   0   22.53    1.05
  -8   0   0   24.93    1.08
  -8   0   0   27.30    1.32
   8   0   0   26.61    1.17
   8   0   0   29.02    1.37
   8   0   0   29.38    1.33
  -9   0   0   14.22    0.96
  -9   0   0   13.75    1.11
   9   0   0   14.96    1.13
   9   0   0   12.78    1.01
   9   0   0   16.54    1.16
  10   0   0    5.03    0.80
  10   0   0    5.07    0.80
 -11   0   0    4.15    0.94
 -11   0   0    4.71    0.96
  11   0   0    5.39    1.05
  11   0   0    4.39    1.01
  11  -1   0    0.59    0.98
  11  -1   0    0.36    0.88
 -11   1   0    0.31    0.89
 -11   1   0    0.41    0.84
  10  -1   0   21.80    1.54
  10  -1   0   24.15    1.57
 -10   1   0   19.96    1.38
   9  -1   0    0.18    0.48
   9  -1   0   -0.22    0.51
   9  -1   0    0.60    0.52
  -9   1   0    0.33    0.49
  -9   1   0    0.13    0.47
   8  -1   0    6.10    0.73
   8  -1   0    8.15    0.84
   8  -1   0    7.01    0.84
  -8   1   0    6.22    0.64
  -8   1   0    6.60    0.84
   7  -1   0    0.05    0.36
   7  -1   0    0.20    0.29
   7  -1   0   -0.31    0.33
   7  -1   0   -0.03    0.29
  -7   1   0    0.18    0.16
  -7   1   0    0.13    0.28
  -7   1   0    0.01    0.30
   6  -1   0   10.28    0.58
   6  -1   0   10.03    0.74
   6  -1   0   10.86    0.74
   6  -1   0   10.01    0.71
  -6   1   0    8.79    0.70
  -6   1   0    9.87    0.38
  -6   1   0    9.90    0.52
   5  -1   0   58.56    1.73
   5  -1   0   59.62    1.55
   5  -1   0   57.88    1.78
   5  -1   0   55.45    1.77
   5  -1   0   60.31    1.66
  -5   1   0   59.36    1.43
  -5   1   0   59.44    1.59
  -5   1   0   60.20    1.79
   4  -1   0  106.92    2.62
   4  -1   0  106.04    2.69
   4  -1   0  106.04    2.75
   4  -1   0  106.73    2.54
   4  -1   0  106.74    2.73
  -4   1   0  107.31    2.58
  -4   1   0  106.19    2.49
  -4   1   0  107.04    2.45
   3  -1   0   33.93    0.95
   3  -1   0   32.79    1.03
   3  -1   0   33.95    0.99
   3  -1   0   34.72    1.03
   3  -1   0   34.75    0.90
  -3   1   0   34.71    0.93
  -3   1   0   34.00    0.94
  -3   1   0   34.35    0.87
  -3   1   0   34.05    0.92
  -2   1   0  745.88   16.75
  -2   1   0  790.86   16.69
  -2   1   0  745.21   16.72
  -1  -1   0  255.38    5.62
  -1  -1   0  255.92    5.61
   1   1   0  251.74    5.62
  -2  -1   0    2.26    0.23
  -2  -1   0    1.71    0.16
  -2  -1   0    2.09    0.18
  -2  -1   0    2.23    0.16
  -2  -1   0    2.40    0.16
  -2  -1   0    2.20    0.17
   2   1   0    1.78    0.14
   2   1   0    2.36    0.16
   2   1   0    1.80    0.17
   2   1   0    2.18    0.17
   2   1   0    1.85    0.15
   3   1   0  211.92    4.82
   3   1   0  206.20    4.77
   3   1   0  213.01    4.89
   3   1   0  207.38    4.81
   3   1   0  209.90    4.81
   3   1   0  213.10    4.85
  -4  -1   0    7.43    0.36
   4   1   0    7.13    0.39
   4   1   0    6.99    0.42
   4   1   0    6.76    0.40
   4   1   0    6.64    0.39
   4   1   0    7.05    0.45
   4   1   0    6.75    0.36
  -5  -1   0   11.36    0.51
  -5  -1   0   11.22    0.44
   5   1   0   10.35    0.54
   5   1   0   10.35    0.52
   5   1   0   10.82    0.63
   5   1   0   10.73    0.50
   5   1   0   10.86    0.56
   5   1   0   10.11    0.60
  -6  -1   0   13.56    0.61
  -6  -1   0   13.37    0.51
   6   1   0   12.72    0.75
   6   1   0   12.09    0.64
   6   1   0   12.10    0.59
   6   1   0   13.18    0.70
   6   1   0   13.22    0.78
   6   1   0   12.43    0.80
  -7  -1   0   17.82    0.97
  -7  -1   0   18.46    0.66
  -7  -1   0   16.88    0.81
   7   1   0   18.21    0.89
   7   1   0   18.27    0.98
   7   1   0   17.62    1.02
   7   1   0   17.60    0.93
  -8  -1   0   19.84    1.11
  -8  -1   0   17.54    0.91
   8   1   0   20.28    1.01
   8   1   0   21.03    1.18
   8   1   0   19.80    1.10
   8   1   0   21.34    1.22
  -9  -1   0   13.79    1.11
  -9  -1   0   11.48    0.92
   9   1   0   11.93    1.06
   9   1   0   13.90    1.08
   9   1   0   13.20    0.98
 -10  -1   0    4.54    0.79
 -10  -1   0    5.42    0.95
  10   1   0    4.71    0.77
  10   1   0    5.04    0.88
 -11  -1   0    4.33    0.97
  11   1   0    3.08    0.96
  11   1   0    2.79    0.94
  11  -2   0    1.93    0.91
  11  -2   0    1.35    1.06
 -11   2   0    2.20    0.94
 -11   2   0    2.07    0.84
  10  -2   0    1.40    0.72
  10  -2   0    0.71    0.69
 -10   2   0    1.54    0.64
   9  -2   0    9.51    1.00
   9  -2   0   11.25    1.12
   9  -2   0   10.63    1.07
  -9   2   0    9.82    1.02
   8  -2   0   15.34    0.91
   8  -2   0   15.80    1.05
   8  -2   0   15.09    1.04
  -8   2   0   15.21    1.03
  -8   2   0   14.19    0.83
   7  -2   0   10.43    0.82
   7  -2   0   10.55    0.71
   7  -2   0   11.00    0.81
  -7   2   0   10.57    0.67
  -7   2   0   10.32    0.78
   6  -2   0   50.15    1.74
   6  -2   0   52.20    1.69
   6  -2   0   50.51    1.55
   6  -2   0   49.80    1.73
  -6   2   0   51.73    1.48
  -6   2   0   50.42    1.69
   5  -2   0   22.46    1.26
   5  -2   0   27.50    1.02
   5  -2   0   27.86    0.95
  -5   2   0   27.30    0.69
  -5   2   0   28.39    1.04
  -5   2   0   27.56    0.88
   4  -2   0   26.30    0.91
   4  -2   0   26.08    0.75
   4  -2   0   25.39    0.93
   4  -2   0   26.83    0.85
   4  -2   0   25.90    0.94
  -4   2   0   26.10    0.72
  -4   2   0   25.40    0.91
  -4   2   0   25.85    0.80
   3  -2   0  406.40    9.39
   3  -2   0  406.89    9.19
   3  -2   0  415.93    9.39
   3  -2   0  405.87    9.35
   3  -2   0  406.92    9.28
  -3   2   0  414.69    9.18
  -3   2   0  459.90    9.34
  -3   2   0  404.72    9.25
  -3   2   0  426.51    9.22
  -3   2   0  417.99    9.38
   2  -2   0   63.41    1.59
   2  -2   0   64.54    1.61
   2  -2   0   63.76    1.48
   2  -2   0   64.76    1.62
   2  -2   0   64.27    1.54
   2  -2   0   67.72    1.54
  -2   2   0   63.74    1.49
  -2   2   0   61.88    1.53
  -2   2   0   64.79    1.65
  -2   2   0   64.30    1.61
  -2   2   0   65.56    1.56
  -2   2   0   63.57    1.61
  -2   2   0   63.90    1.56
  -2   2   0   64.84    1.51
  -2   2   0   64.59    1.55
  -2   2   0   62.06    1.48
   0  -2   0   39.31    0.97
   0  -2   0   46.43    0.99
   0  -2   0   45.48    0.96
   0   2   0   42.96    0.97
   0   2   0   37.13    0.98
   0   2   0   42.95    0.98
   0   2   0   44.89    0.98
  -2  -2   0  801.57   17.60
   3   2   0   47.88    1.29
   3   2   0   46.04    1.25
   3   2   0   45.38    1.22
   3   2   0   45.01    1.23
   3   2   0   45.35    1.21
   3   2   0   46.02    1.23
   4   2   0    6.93    0.39
   4   2   0    5.79    0.35
   4   2   0    6.50    0.38
   4   2   0    7.31    0.45
   4   2   0    7.26    0.42
   4   2   0    6.35    0.38
  -5  -2   0   39.14    1.10
  -5  -2   0   39.41    1.17
   5   2   0   38.42    1.30
   5   2   0   38.29    1.20
   5   2   0   37.44    1.19
   5   2   0   38.77    1.22
   5   2   0   38.39    1.16
   5   2   0   39.00    1.27
  -6  -2   0    6.43    0.40
  -6  -2   0    6.64    0.45
   6   2   0    5.92    0.46
   6   2   0    6.40    0.55
   6   2   0    7.36    0.61
   6   2   0    7.26    0.50
   6   2   0    7.68    0.65
   6   2   0    6.58    0.60
  -7  -2   0    2.97    0.47
  -7  -2   0    2.95    0.40
  -7  -2   0    3.62    0.36
  -7  -2   0    2.67    0.39
   7   2   0    3.30    0.48
   7   2   0    2.35    0.40
   7   2   0    2.73    0.48
   7   2   0    3.04    0.44
  -8  -2   0   14.41    0.69
  -8  -2   0   16.09    1.00
  -8  -2   0   15.24    0.83
  -8  -2   0   15.52    0.72
   8   2   0   16.48    1.11
   8   2   0   14.87    0.88
   8   2   0   16.25    1.05
   8   2   0   16.01    0.98
  -9  -2   0   23.87    1.16
  -9  -2   0   27.31    1.38
   9   2   0   24.82    1.34
   9   2   0   26.95    1.40
   9   2   0   24.53    1.23
 -10  -2   0    0.57    0.67
 -10  -2   0    0.69    0.62
  10   2   0    0.60    0.64
  11   2   0    0.67    0.98
  11   2   0   -0.51    0.88
  11  -3   0    2.12    0.93
  11  -3   0    3.67    1.09
 -11   3   0    2.97    0.94
 -11   3   0    5.14    1.03
  10  -3   0    3.40    0.79
  10  -3   0    3.26    0.76
 -10   3   0    2.38    0.66
   9  -3   0    2.75    0.64
   9  -3   0    3.36    0.63
   9  -3   0    1.99    0.75
  -9   3   0    1.90    0.51
   8  -3   0    5.01    0.68
   8  -3   0    5.90    0.80
   8  -3   0    6.49    0.73
  -8   3   0    5.88    0.70
  -8   3   0    4.98    0.62
   7  -3   0   10.00    0.80
   7  -3   0    8.97    0.76
   7  -3   0    9.80    0.71
  -7   3   0    8.43    0.64
  -7   3   0   10.11    0.78
   6  -3   0   14.37    0.84
   6  -3   0   13.37    0.80
   6  -3   0   13.96    0.70
  -6   3   0   13.18    0.80
  -6   3   0   12.45    0.61
   5  -3   0   75.79    2.22
   5  -3   0   75.15    2.05
   5  -3   0   75.79    2.23
  -5   3   0   80.95    2.20
  -5   3   0   76.64    1.99
   4  -3   0   38.78    1.25
   4  -3   0   39.37    1.14
   4  -3   0   38.99    1.26
   4  -3   0   38.05    1.21
  -4   3   0   37.60    1.00
  -4   3   0   38.82    1.23
  -4   3   0   40.67    1.07
  -4   3   0   39.15    1.10
   3  -3   0   60.79    1.68
   3  -3   0   55.60    1.43
   3  -3   0   54.30    1.53
   3  -3   0   54.40    1.54
  -3   3   0   54.98    1.41
  -3   3   0   55.78    1.34
  -3   3   0   54.88    1.35
  -3   3   0   56.54    1.54
   2  -3   0   57.33    1.44
   2  -3   0   57.11    1.46
   2  -3   0   56.42    1.37
   2  -3   0   56.79    1.38
   2  -3   0   56.10    1.34
  -2   3   0   58.09    1.30
  -2   3   0   57.41    1.33
  -2   3   0   55.22    1.46
  -2   3   0   54.71    1.37
   1  -3   0  240.35    5.12
   1  -3   0  220.87    5.05
   1  -3   0  224.28    5.08
   1  -3   0  221.94    5.08
  -1   3   0  226.33    5.05
  -1   3   0  217.46    5.02
  -1   3   0  239.19    5.09
  -1   3   0  230.31    5.10
  -1  -3   0  219.07    5.03
  -1  -3   0  236.76    4.99
  -1  -3   0  227.20    5.03
   1   3   0  222.24    5.04
  -2  -3   0    9.41    0.33
  -2  -3   0    8.82    0.34
  -2  -3   0    9.01    0.35
  -2  -3   0    9.63    0.33
  -2  -3   0    9.17    0.32
  -2  -3   0    9.41    0.35
   2   3   0    8.63    0.31
   2   3   0    9.27    0.35
   2   3   0    9.59    0.35
   2   3   0    9.12    0.32
   3   3   0  128.51    3.04
   3   3   0  129.44    3.02
   3   3   0  122.19    3.01
   3   3   0  130.34    3.07
   3   3   0  129.19    3.03
   3   3   0  125.39    2.99
   4   3   0   57.35    1.57
   4   3   0   55.13    1.53
   4   3   0   57.61    1.62
   4   3   0   57.34    1.53
   4   3   0   55.75    1.55
   4   3   0   56.20    1.52
   5   3   0   47.67    1.38
   5   3   0   44.84    1.34
   5   3   0   44.26    1.46
   5   3   0   45.76    1.37
   5   3   0   46.29    1.39
   5   3   0   47.48    1.43
  -6  -3   0   18.83    0.71
  -6  -3   0   19.38    0.77
   6   3   0   18.08    0.93
   6   3   0   16.88    0.91
   6   3   0   18.23    0.81
   6   3   0   18.72    0.86
   6   3   0   20.01    0.92
  -7  -3   0   73.73    2.02
  -7  -3   0   74.18    2.00
  -7  -3   0   76.90    2.17
   7   3   0   77.31    2.42
   7   3   0   78.09    2.26
   7   3   0   78.00    2.25
   7   3   0   77.28    2.16
   7   3   0   76.34    2.21
   7   3   0   77.33    2.34
  -8  -3   0   24.38    0.93
  -8  -3   0   25.52    1.07
  -8  -3   0   25.53    1.22
  -8  -3   0   23.39    0.94
   8   3   0   25.66    1.12
   8   3   0   24.19    1.31
   8   3   0   25.80    1.19
   8   3   0   26.55    1.28
  -9  -3   0    3.70    0.55
  -9  -3   0    4.48    0.67
   9   3   0    3.40    0.59
   9   3   0    4.94    0.61
   9   3   0    7.15    0.92
   9   3   0    6.06    0.82
 -10  -3   0    1.45    0.62
 -10  -3   0    1.38    0.66
  10   3   0    0.79    0.66
  10   3   0    2.16    0.68
  11   3   0    2.15    0.89
  11   3   0    2.01    0.89
  11  -4   0   -1.27    1.05
  11  -4   0    0.04    0.96
 -11   4   0   -0.74    0.91
 -11   4   0    0.70    0.97
  10  -4   0   -0.02    0.75
  10  -4   0   -0.29    0.73
 -10   4   0    0.02    0.63
   9  -4   0   22.40    1.38
  -9   4   0   17.79    1.20
   8  -4   0    3.50    0.59
   8  -4   0    3.69    0.61
   8  -4   0    3.94    0.51
  -8   4   0    3.66    0.60
  -8   4   0    4.88    0.62
   7  -4   0    3.30    0.53
   7  -4   0    3.28    0.55
   7  -4   0    2.53    0.44
  -7   4   0    3.55    0.50
  -7   4   0    2.94    0.45
   6  -4   0   32.33    1.30
   6  -4   0   31.22    1.26
   6  -4   0   31.29    1.12
  -6   4   0   30.94    1.05
  -6   4   0   32.40    1.27
   5  -4   0   45.39    1.37
   5  -4   0   44.86    1.54
   5  -4   0   45.58    1.51
  -5   4   0   46.78    1.68
  -5   4   0   46.70    1.32
   4  -4   0  112.08    2.71
   4  -4   0  105.26    2.81
   4  -4   0  110.44    2.86
  -4   4   0  108.59    2.68
  -4   4   0  112.29    2.57
  -4   4   0  111.21    2.83
   3  -4   0  179.46    4.28
   3  -4   0  183.38    4.32
   3  -4   0  180.28    4.18
  -3   4   0  178.46    4.17
  -3   4   0  186.30    4.31
  -3   4   0  180.33    4.06
  -3   4   0  184.54    4.10
   2  -4   0   78.76    1.93
   2  -4   0   77.23    1.95
   2  -4   0   79.26    1.84
   2  -4   0   78.00    1.88
   2  -4   0   77.87    1.86
  -2   4   0   79.36    1.96
  -2   4   0   77.35    1.87
  -2   4   0   80.16    1.82
   1  -4   0  543.22   12.00
   0  -4   0   42.02    0.97
   0  -4   0   43.27    0.99
   0  -4   0   41.63    1.02
   0  -4   0   40.62    1.00
   0  -4   0   41.43    1.01
   0  -4   0   41.46    1.01
   0   4   0   42.60    0.98
   0   4   0   43.27    0.97
   0   4   0   41.61    1.02
   0   4   0   41.71    1.01
   0   4   0   41.19    0.99
  -1  -4   0  428.11    9.58
  -1  -4   0  446.82    9.59
   1   4   0  429.44    9.59
  -2  -4   0  194.76    4.42
  -2  -4   0  196.94    4.44
  -2  -4   0  199.53    4.35
  -2  -4   0  194.75    4.40
  -2  -4   0  200.96    4.38
  -2  -4   0  196.89    4.35
  -2  -4   0  199.99    4.45
  -2  -4   0  179.45    4.35
  -2  -4   0  197.72    4.38
   2   4   0  190.60    4.43
   2   4   0  192.11    4.41
   2   4   0  193.95    4.44
   2   4   0  197.95    4.42
   2   4   0  192.61    4.36
   2   4   0  190.53    4.36
   3   4   0  146.19    3.42
   3   4   0  143.18    3.44
   3   4   0  143.52    3.42
   3   4   0  144.33    3.36
   3   4   0  150.65    3.62
   3   4   0  144.39    3.39
   4   4   0   31.40    0.96
   4   4   0   32.70    1.06
   4   4   0   32.62    1.00
   4   4   0   32.01    1.00
   4   4   0   32.97    1.03
   4   4   0   30.91    0.98
   5   4   0    0.58    0.18
   5   4   0    0.77    0.22
   5   4   0    0.88    0.21
   5   4   0    0.73    0.20
   5   4   0    1.14    0.22
   5   4   0    0.93    0.20
  -6  -4   0   16.97    0.65
  -6  -4   0   17.17    0.68
   6   4   0   17.57    0.87
   6   4   0   15.73    0.78
   6   4   0   16.45    0.88
   6   4   0   16.79    0.81
   6   4   0   15.99    0.76
   6   4   0   16.25    0.76
  -7  -4   0   23.24    0.85
  -7  -4   0   22.08    0.98
  -7  -4   0   22.77    0.87
   7   4   0   22.76    1.14
   7   4   0   23.46    1.04
   7   4   0   23.53    1.18
   7   4   0   24.17    1.09
   7   4   0   20.35    0.97
   7   4   0   23.16    0.98
  -8  -4   0   17.61    1.03
  -8  -4   0   17.40    0.80
  -8  -4   0   17.64    0.91
  -8  -4   0   18.24    0.84
   8   4   0   17.70    0.98
   8   4   0   18.17    1.06
   8   4   0   18.54    1.17
   8   4   0   19.43    1.01
   8   4   0   17.35    1.01
  -9  -4   0    3.65    0.55
  -9  -4   0    3.84    0.48
  -9  -4   0    4.52    0.66
   9   4   0    6.73    1.00
   9   4   0    6.46    0.92
   9   4   0    4.43    0.60
   9   4   0    3.90    0.62
 -10  -4   0    0.31    0.64
 -10  -4   0    1.00    0.58
  10   4   0    0.93    0.67
  10   4   0    0.85    0.60
  11   4   0    3.26    0.84
  11   4   0    4.04    0.95
  10  -5   0    2.36    0.85
  10  -5   0    1.53    0.84
 -10   5   0    2.60    0.71
   9  -5   0   20.49    1.34
   9  -5   0   21.25    1.85
  -9   5   0   21.93    1.27
   8  -5   0    2.98    0.63
   8  -5   0    3.18    0.56
   8  -5   0    2.43    0.50
  -8   5   0    3.30    0.56
  -8   5   0    2.91    0.45
   7  -5   0   20.46    1.12
   7  -5   0   20.71    0.96
   7  -5   0   21.15    1.16
  -7   5   0   22.30    1.10
  -7   5   0   21.20    0.89
   6  -5   0    1.03    0.32
   6  -5   0    1.30    0.33
   6  -5   0    1.35    0.30
  -6   5   0    1.49    0.37
  -6   5   0    1.60    0.27
   5  -5   0   89.19    2.51
   5  -5   0   92.54    2.56
   5  -5   0   87.12    2.34
  -5   5   0   92.74    2.52
  -5   5   0   87.31    2.28
   4  -5   0   53.32    1.46
   4  -5   0   52.50    1.63
   4  -5   0   52.30    1.58
  -4   5   0   53.33    1.59
  -4   5   0   53.20    1.43
  -4   5   0   53.45    1.30
   3  -5   0  298.58    6.83
   3  -5   0  299.06    6.86
   3  -5   0  291.50    6.71
   3  -5   0  296.96    6.67
  -3   5   0  306.82    6.86
  -3   5   0  303.07    6.55
  -3   5   0  295.04    6.63
  -3   5   0  291.24    6.71
   2  -5   0   90.67    2.22
   2  -5   0   89.84    2.12
   2  -5   0   90.50    2.23
  -2   5   0   89.57    2.10
  -2   5   0   90.72    2.15
  -2   5   0   91.31    2.24
   1  -5   0  670.28   15.20
   1  -5   0  680.10   15.28
  -1   5   0  694.65   15.21
  -1   5   0  724.86   15.29
   0  -5   0   92.39    2.06
   0  -5   0   89.02    2.11
   0  -5   0   87.84    2.11
   0  -5   0   93.00    2.08
   0  -5   0   89.78    2.12
   0  -5   0   94.63    2.13
   0   5   0   91.02    2.10
   0   5   0   92.18    2.13
   0   5   0   90.29    2.11
   0   5   0   92.95    2.06
   0   5   0   92.80    2.08
   0   5   0   92.39    2.12
  -2  -5   0    5.88    0.26
  -2  -5   0    5.73    0.23
  -2  -5   0    5.55    0.23
  -2  -5   0    5.82    0.21
  -2  -5   0    5.67    0.21
  -2  -5   0    6.00    0.25
   2   5   0    5.29    0.28
   2   5   0    5.94    0.25
   2   5   0    5.79    0.22
   2   5   0    5.40    0.25
  -3  -5   0  119.18    2.71
  -3  -5   0  119.24    2.81
  -3  -5   0  120.04    2.77
  -3  -5   0  117.20    2.74
   3   5   0  116.58    2.86
   3   5   0  118.67    2.88
   3   5   0  118.91    2.79
   3   5   0  118.81    2.77
   3   5   0  120.68    2.85
   3   5   0  116.16    2.86
  -4  -5   0   40.04    1.14
  -4  -5   0   41.16    1.07
   4   5   0   40.66    1.20
   4   5   0   42.10    1.19
   4   5   0   40.84    1.24
   4   5   0   40.82    1.15
   4   5   0   41.33    1.26
   4   5   0   40.22    1.20
  -5  -5   0   27.92    0.88
   5   5   0   25.49    0.97
   5   5   0   26.51    1.02
   5   5   0   27.06    0.94
   5   5   0   28.81    0.98
   5   5   0   27.23    0.92
   5   5   0   26.10    0.94
  -6  -5   0   10.81    0.55
  -6  -5   0   10.40    0.51
   6   5   0   10.91    0.68
   6   5   0    9.49    0.80
   6   5   0   11.63    0.78
   6   5   0   10.59    0.60
   6   5   0   10.22    0.65
  -7  -5   0   16.48    0.91
  -7  -5   0   17.73    0.73
  -7  -5   0   16.02    0.83
   7   5   0   17.08    0.92
   7   5   0   17.64    0.90
   7   5   0   17.70    0.87
   7   5   0   16.24    0.86
   7   5   0   17.03    1.00
   7   5   0   17.44    0.85
  -8  -5   0   13.53    0.82
  -8  -5   0   13.98    0.74
  -8  -5   0   15.22    0.78
  -8  -5   0   14.64    0.85
   8   5   0   15.26    1.00
   8   5   0   13.94    0.89
   8   5   0   15.17    1.09
   8   5   0   15.48    0.91
   8   5   0   17.13    0.97
  -9  -5   0    6.07    0.80
  -9  -5   0    7.86    0.94
  -9  -5   0    7.63    0.70
   9   5   0    7.87    0.96
   9   5   0    8.32    1.06
   9   5   0    7.70    0.86
 -10  -5   0    5.57    1.10
 -10  -5   0    4.98    0.77
  10   5   0    4.81    0.70
  10   5   0    5.17    0.90
  10   5   0    2.92    0.79
  11   5   0    5.95    0.96
  11   5   0    6.69    1.03
  10  -6   0    0.55    0.78
  10  -6   0   -0.38    0.83
 -10   6   0    0.34    0.67
   9  -6   0    3.15    0.73
   9  -6   0    2.64    0.67
  -9   6   0    1.55    0.94
   8  -6   0    3.88    0.60
   8  -6   0    2.96    0.51
   8  -6   0    3.44    0.67
  -8   6   0    3.31    0.49
  -8   6   0    2.39    0.53
   7  -6   0    8.36    0.81
   7  -6   0    9.12    0.73
   7  -6   0   10.93    0.90
  -7   6   0   10.29    0.80
  -7   6   0    9.32    0.64
   6  -6   0   39.57    1.32
   6  -6   0   38.57    1.48
   6  -6   0   39.84    1.51
  -6   6   0   38.56    1.25
  -6   6   0   39.07    1.44
   5  -6   0   30.40    1.21
   5  -6   0   29.77    1.17
   5  -6   0   30.98    1.03
  -5   6   0   30.14    1.17
  -5   6   0   28.33    0.81
  -5   6   0   29.49    0.97
   4  -6   0  120.14    3.09
   4  -6   0  120.79    3.11
   4  -6   0  119.29    2.93
  -4   6   0  117.19    3.06
  -4   6   0  120.57    2.91
   3  -6   0  154.78    3.64
   3  -6   0  156.02    3.79
   3  -6   0  153.56    3.77
   3  -6   0  157.32    3.61
  -3   6   0  154.75    3.65
  -3   6   0  160.25    3.79
   2  -6   0  238.16    5.61
   2  -6   0  240.81    5.52
   2  -6   0  238.02    5.62
  -2   6   0  246.36    5.64
  -2   6   0  270.35    5.58
  -2   6   0  240.15    5.55
   1  -6   0  244.16    5.69
   1  -6   0  276.63    5.77
   1  -6   0  247.65    5.66
   1  -6   0  242.77    5.63
  -1   6   0  248.80    5.62
  -1   6   0  260.74    5.66
  -1   6   0  246.11    5.65
  -1   6   0  248.77    5.69
   0  -6   0  368.21    8.23
   0  -6   0  379.98    8.18
   0  -6   0  382.50    8.23
   0   6   0  361.20    8.22
   0   6   0  362.72    8.19
  -1  -6   0  965.62   21.34
   1   6   0  974.32   21.36
  -2  -6   0    5.71    0.21
  -2  -6   0    5.28    0.23
  -2  -6   0    5.74    0.25
  -2  -6   0    5.99    0.20
  -2  -6   0    5.30    0.26
   2   6   0    5.82    0.24
   2   6   0    5.76    0.21
   2   6   0    5.13    0.28
   2   6   0    5.47    0.25
   2   6   0    5.55    0.22
  -3  -6   0   55.73    1.46
  -3  -6   0   57.20    1.30
  -3  -6   0   57.58    1.39
  -3  -6   0   56.96    1.35
   3   6   0   54.63    1.49
   3   6   0   55.85    1.41
   3   6   0   54.85    1.51
   3   6   0   54.99    1.52
   3   6   0   57.02    1.49
  -4  -6   0   34.35    0.92
  -4  -6   0   35.41    1.04
   4   6   0   34.66    1.12
   4   6   0   34.29    1.00
   4   6   0   35.10    1.08
   4   6   0   35.28    1.09
   4   6   0   35.24    1.12
   4   6   0   35.41    1.04
  -5  -6   0   66.27    1.64
  -5  -6   0   66.42    1.75
   5   6   0   63.98    1.83
   5   6   0   64.49    1.74
   5   6   0   63.12    1.87
   5   6   0   65.67    1.91
   5   6   0   65.51    1.82
   5   6   0   65.24    1.80
  -6  -6   0  128.23    3.02
  -6  -6   0  130.23    3.11
   6   6   0  127.90    3.17
   6   6   0  124.95    3.38
   6   6   0  113.89    3.30
   6   6   0  126.80    3.30
   6   6   0  125.32    3.23
   6   6   0  125.36    3.24
  -7  -6   0   59.56    1.69
  -7  -6   0   58.72    1.79
  -7  -6   0   60.91    1.64
   7   6   0   59.04    1.92
   7   6   0   56.91    1.83
   7   6   0   62.68    2.05
   7   6   0   61.32    1.86
   7   6   0   61.02    1.92
   7   6   0   58.68    1.80
  -8  -6   0   28.44    1.07
  -8  -6   0   30.41    1.24
  -8  -6   0   27.80    1.13
   8   6   0   31.23    1.25
   8   6   0   29.38    1.25
   8   6   0   31.31    1.35
   8   6   0   28.38    1.21
   8   6   0   30.37    1.33
   8   6   0   32.09    1.49
  -9  -6   0   12.25    1.03
  -9  -6   0   13.01    0.86
  -9  -6   0   11.50    0.90
  -9  -6   0   12.92    0.95
   9   6   0   13.76    1.11
   9   6   0   14.48    1.21
   9   6   0   12.73    0.95
   9   6   0   15.12    1.04
 -10  -6   0    3.21    0.72
  10   6   0    3.05    0.62
  10   6   0    2.82    0.78
  11   6   0    2.58    0.98
  10  -7   0    1.00    0.93
  10  -7   0    1.95    0.84
 -10   7   0    1.25    0.73
   9  -7   0    3.96    0.75
   9  -7   0    4.24    0.77
  -9   7   0    6.83    0.97
   8  -7   0   18.89    1.10
   8  -7   0   18.04    1.26
   8  -7   0   20.13    1.25
  -8   7   0   19.20    0.98
  -8   7   0   17.68    1.08
   7  -7   0   20.46    1.17
   7  -7   0   19.60    1.14
   7  -7   0   18.56    0.99
  -7   7   0   22.23    1.10
  -7   7   0   20.67    0.90
   6  -7   0   27.63    1.23
   6  -7   0   25.76    1.03
   6  -7   0   25.94    1.20
  -6   7   0   24.29    1.11
  -6   7   0   27.38    1.15
   5  -7   0   94.32    2.66
   5  -7   0   94.21    2.65
   5  -7   0   92.60    2.43
  -5   7   0   91.28    2.59
  -5   7   0   91.90    2.38
   4  -7   0  427.46    9.83
   4  -7   0  431.15    9.63
   4  -7   0  429.28   10.44
  -4   7   0  417.00    9.59
   3  -7   0  126.54    2.91
   3  -7   0  120.27    3.06
   3  -7   0  122.58    3.06
   3  -7   0  121.42    2.93
  -3   7   0  121.57    2.93
  -3   7   0  122.07    3.06
   2  -7   0  460.21    9.92
   2  -7   0  454.16   10.06
   2  -7   0  445.75   10.15
   2  -7   0  451.57   10.15
  -2   7   0  457.25   10.17
  -2   7   0  447.46   10.08
   1  -7   0   55.46    1.37
   1  -7   0   55.89    1.39
   1  -7   0   53.59    1.42
  -1   7   0   53.42    1.38
  -1   7   0   54.44    1.37
  -1   7   0   55.42    1.42
   0  -7   0  126.27    2.94
   0  -7   0  130.88    2.89
   0  -7   0  129.08    2.86
   0  -7   0  122.14    2.93
   0   7   0  124.09    2.96
   0   7   0  129.01    2.89
   0   7   0  132.17    2.86
   0   7   0  122.81    2.93
  -1  -7   0  103.24    2.42
  -1  -7   0  101.81    2.35
  -1  -7   0  101.03    2.41
  -1  -7   0  103.50    2.37
   1   7   0  101.83    2.36
   1   7   0  102.71    2.41
   1   7   0  101.60    2.43
   1   7   0  100.92    2.37
  -2  -7   0  151.92    3.56
  -2  -7   0  152.69    3.38
  -2  -7   0  154.82    3.48
  -2  -7   0  150.81    3.45
   2   7   0  153.32    3.61
   2   7   0  157.27    3.47
   2   7   0  154.01    3.40
   2   7   0  151.85    3.59
   2   7   0  152.03    3.49
   2   7   0  153.20    3.52
  -3  -7   0   52.13    1.27
  -3  -7   0   52.06    1.39
  -3  -7   0   53.62    1.29
   3   7   0   51.71    1.41
   3   7   0   52.48    1.47
   3   7   0   52.23    1.30
   3   7   0   50.22    1.43
  -4  -7   0   46.98    1.18
  -4  -7   0   47.32    1.31
  -4  -7   0   47.90    1.14
   4   7   0   46.18    1.34
   4   7   0   46.57    1.28
   4   7   0   45.49    1.37
   4   7   0   46.71    1.41
   4   7   0   45.89    1.38
  -5  -7   0   24.29    0.83
  -5  -7   0   24.80    0.72
   5   7   0   24.79    0.90
   5   7   0   24.26    0.96
   5   7   0   23.60    0.95
   5   7   0   24.13    0.82
   5   7   0   22.09    0.99
   5   7   0   23.93    0.86
  -6  -7   0   15.94    0.68
  -6  -7   0   15.49    0.58
   6   7   0   16.40    0.76
   6   7   0   16.16    0.91
   6   7   0   14.93    0.78
   6   7   0   16.20    0.79
   6   7   0   16.44    0.84
   6   7   0   16.02    0.70
  -7  -7   0   18.42    0.93
  -7  -7   0   21.16    0.92
  -7  -7   0   19.58    0.72
   7   7   0   21.11    1.01
   7   7   0   21.34    0.94
   7   7   0   19.80    1.07
   7   7   0   19.92    0.88
   7   7   0   20.36    0.96
   7   7   0   20.79    0.98
  -8  -7   0    0.78    0.30
  -8  -7   0    0.73    0.32
  -8  -7   0    1.37    0.34
  -8  -7   0    0.89    0.38
   8   7   0    1.25    0.38
   8   7   0    1.40    0.42
   8   7   0    1.21    0.43
   8   7   0    0.48    0.46
   8   7   0    1.14    0.38
  -9  -7   0    9.69    0.83
  -9  -7   0    8.35    0.87
  -9  -7   0    9.48    0.97
  -9  -7   0   10.37    0.82
   9   7   0    7.62    1.09
   9   7   0   11.10    1.02
   9   7   0   10.32    0.98
   9   7   0   11.32    0.89
 -10  -7   0   14.62    1.19
 -10  -7   0   15.24    1.28
  10   7   0   17.46    1.65
  10   7   0   17.08    1.46
  11   7   0    2.12    0.91
  10  -8   0    6.77    1.06
  10  -8   0    4.55    1.04
 -10   8   0    4.90    0.87
   9  -8   0    6.72    0.94
  -9   8   0    8.07    1.04
   8  -8   0   20.54    1.38
   8  -8   0   22.72    1.31
  -8   8   0   20.32    1.19
  -8   8   0   22.40    1.06
   7  -8   0    3.47    0.51
   7  -8   0    4.44    0.64
   7  -8   0    3.66    0.59
  -7   8   0    3.44    0.51
  -7   8   0    3.92    0.55
   6  -8   0   21.71    1.09
   6  -8   0   22.01    1.14
  -6   8   0   21.92    1.04
  -6   8   0   21.00    0.89
   5  -8   0    0.89    0.29
   5  -8   0    1.08    0.31
   5  -8   0    1.03    0.25
  -5   8   0    0.75    0.20
  -5   8   0    1.24    0.32
   4  -8   0  310.53    7.86
   4  -8   0  322.29    7.41
   4  -8   0  323.59    7.61
   4  -8   0  332.69    7.36
  -4   8   0  329.78    7.58
  -4   8   0  324.02    7.39
   3  -8   0   80.68    2.22
   3  -8   0   82.35    2.23
   3  -8   0   88.15    2.11
   3  -8   0   86.60    2.11
  -3   8   0   82.12    2.23
  -3   8   0   83.58    2.11
   2  -8   0  148.74    3.58
   2  -8   0  149.33    3.49
   2  -8   0  152.93    3.36
   2  -8   0  148.61    3.58
  -2   8   0  147.88    3.51
  -2   8   0  151.37    3.60
   1  -8   0   26.60    0.82
   1  -8   0   26.87    0.78
   1  -8   0   26.32    0.77
  -1   8   0   26.49    0.79
  -1   8   0   25.97    0.83
  -1   8   0   25.22    0.76
  -1   8   0   28.29    0.64
   0  -8   0    9.95    0.38
   0  -8   0   10.23    0.35
   0  -8   0    9.76    0.38
   0   8   0   10.25    0.35
   0   8   0   10.56    0.39
   0   8   0   10.27    0.32
  -1  -8   0  149.85    3.49
  -1  -8   0  152.43    3.56
   1   8   0  157.30    3.56
   1   8   0  157.53    3.62
   1   8   0  152.70    3.58
   1   8   0  152.68    3.52
  -2  -8   0   83.29    1.97
  -2  -8   0   85.24    2.08
   2   8   0   84.42    1.99
   2   8   0   84.94    2.11
   2   8   0   85.70    2.04
   2   8   0   83.47    2.13
   2   8   0   84.18    2.01
  -3  -8   0   51.10    1.25
  -3  -8   0   51.88    1.23
  -3  -8   0   51.00    1.38
   3   8   0   50.37    1.38
   3   8   0   50.96    1.25
   3   8   0   49.51    1.42
   3   8   0   50.46    1.45
  -4  -8   0   71.21    1.59
  -4  -8   0   67.38    1.62
  -4  -8   0   66.50    1.76
  -4  -8   0   64.99    1.52
   4   8   0   66.30    1.83
   4   8   0   65.48    1.87
   4   8   0   65.43    1.83
   4   8   0   65.25    1.69
  -5  -8   0   24.23    0.69
  -5  -8   0   23.52    0.83
  -5  -8   0   24.08    0.70
   5   8   0   21.89    1.14
   5   8   0   23.42    0.83
   5   8   0   24.20    0.96
   5   8   0   22.69    0.94
  -6  -8   0    2.36    0.26
  -6  -8   0    2.70    0.35
   6   8   0    3.08    0.47
   6   8   0    1.90    0.35
   6   8   0    3.49    0.47
   6   8   0    2.47    0.34
  -7  -8   0    7.47    0.43
  -7  -8   0    7.77    0.93
  -7  -8   0    8.54    0.57
   7   8   0    8.54    0.77
   7   8   0    8.15    0.59
   7   8   0    9.84    0.69
   7   8   0    8.84    0.71
   7   8   0    8.31    0.68
  -8  -8   0   26.82    1.01
  -8  -8   0   24.69    0.92
  -8  -8   0   26.60    1.15
   8   8   0   27.11    1.22
   8   8   0   26.97    1.39
   8   8   0   26.87    1.24
   8   8   0   28.42    1.33
  -9  -8   0   14.03    0.94
  -9  -8   0   11.94    0.99
  -9  -8   0   13.79    1.04
   9   8   0   13.90    1.09
   9   8   0   13.84    1.09
   9   8   0   14.70    1.23
 -10  -8   0    1.47    0.62
  10   8   0    1.81    0.70
  10   8   0    1.52    0.76
  10  -9   0   -0.67    1.05
  10  -9   0   -1.03    0.83
 -10   9   0    1.85    0.88
 -10   9   0    0.04    0.80
   9  -9   0    0.76    0.76
   9  -9   0    1.93    0.75
  -9   9   0    0.26    0.61
   8  -9   0    7.75    0.89
   8  -9   0    9.66    1.05
  -8   9   0    7.88    0.90
   7  -9   0    5.31    0.70
   7  -9   0    3.82    0.58
   7  -9   0    4.77    0.57
  -7   9   0    4.08    0.56
  -7   9   0    4.90    0.61
   6  -9   0   13.38    0.89
   6  -9   0   12.93    0.80
   6  -9   0   15.11    0.98
  -6   9   0   12.93    0.70
  -6   9   0   13.40    0.84
   5  -9   0   28.72    1.01
   5  -9   0   27.61    1.17
   5  -9   0   26.97    1.26
  -5   9   0   27.68    1.13
  -5   9   0   25.71    0.97
   4  -9   0   23.48    0.81
   4  -9   0   24.01    1.05
   4  -9   0   24.03    1.01
   4  -9   0   23.30    0.84
  -4   9   0   23.23    0.82
  -4   9   0   24.29    0.98
   3  -9   0   32.36    0.96
   3  -9   0   32.34    0.97
   3  -9   0   30.95    1.06
   3  -9   0   30.72    1.08
  -3   9   0   31.00    0.96
  -3   9   0   30.16    1.06
   2  -9   0    0.47    0.13
   2  -9   0    0.54    0.16
   2  -9   0    0.56    0.14
   2  -9   0    1.05    0.18
   2  -9   0    0.87    0.13
  -2   9   0    0.53    0.13
  -2   9   0    0.50    0.15
   1  -9   0    7.85    0.34
   1  -9   0    6.94    0.38
   1  -9   0    6.85    0.33
  -1   9   0    7.15    0.23
  -1   9   0    7.38    0.37
  -1   9   0    7.12    0.35
   0  -9   0    8.03    0.28
   0  -9   0    7.16    0.31
   0  -9   0    7.70    0.34
   0  -9   0    7.91    0.35
   0   9   0    7.16    0.33
   0   9   0    7.73    0.30
   0   9   0    7.64    0.37
   0   9   0    7.07    0.27
  -1  -9   0  105.65    2.52
  -1  -9   0  103.42    2.46
   1   9   0  104.11    2.54
   1   9   0  104.75    2.51
   1   9   0  105.34    2.48
   1   9   0  106.12    2.59
  -2  -9   0   41.65    1.16
  -2  -9   0   42.47    1.07
   2   9   0   41.95    1.11
   2   9   0   41.61    1.19
   2   9   0   41.81    1.21
   2   9   0   41.49    1.11
  -3  -9   0   11.90    0.50
  -3  -9   0   11.17    0.34
  -3  -9   0   11.12    0.39
   3   9   0   12.04    0.56
   3   9   0   11.11    0.52
   3   9   0   11.93    0.37
   3   9   0   11.53    0.49
  -4  -9   0    2.15    0.25
  -4  -9   0    2.28    0.18
   4   9   0    1.87    0.29
   4   9   0    2.26    0.30
   4   9   0    2.13    0.22
   4   9   0    2.00    0.32
  -5  -9   0  160.96    3.93
  -5  -9   0  168.63    3.69
  -5  -9   0  165.06    3.75
   5   9   0  165.75    4.09
   5   9   0  159.63    4.11
   5   9   0  162.48    3.89
   5   9   0  160.07    4.06
  -6  -9   0    6.57    0.35
  -6  -9   0    6.98    0.37
   6   9   0    7.67    0.67
   6   9   0    7.13    0.50
   6   9   0    6.76    0.61
   6   9   0    7.25    0.59
  -7  -9   0   17.68    0.90
  -7  -9   0   17.78    0.64
  -7  -9   0   17.59    0.78
  -7  -9   0   17.04    0.69
   7   9   0   17.12    0.97
   7   9   0   18.11    1.02
   7   9   0   17.77    0.93
   7   9   0   17.39    0.87
  -8  -9   0    1.53    0.44
  -8  -9   0    1.56    0.32
  -8  -9   0    2.06    0.35
  -8  -9   0    1.30    0.38
   8   9   0    2.01    0.47
   8   9   0    1.34    0.43
   8   9   0    2.00    0.41
   8   9   0    1.78    0.53
  -9  -9   0   13.58    0.98
  -9  -9   0   13.76    0.84
  -9  -9   0   13.35    1.05
   9   9   0   15.46    1.08
   9   9   0   15.19    1.27
   9   9   0   15.27    1.11
 -10  -9   0    6.57    0.82
  10   9   0    6.34    0.97
  10   9   0    5.99    0.83
  10   9   0    8.50    1.20
  11   9   0    1.57    1.20
  10 -10   0    2.57    1.06
  10 -10   0    2.33    0.92
 -10  10   0    2.14    0.89
 -10  10   0    1.92    0.99
   9 -10   0   15.20    1.57
   9 -10   0   14.45    1.43
  -9  10   0   12.77    1.26
   8 -10   0   13.99    1.82
   8 -10   0   17.03    1.66
   7 -10   0    5.38    0.81
   7 -10   0    4.94    0.58
   7 -10   0    7.31    0.91
  -7  10   0    5.15    0.70
  -7  10   0    5.13    0.62
   6 -10   0   10.37    0.83
   6 -10   0   10.35    0.84
   6 -10   0   10.97    0.73
  -6  10   0   10.33    0.64
  -6  10   0   10.58    0.77
   5 -10   0   13.48    0.85
   5 -10   0   13.53    0.81
   5 -10   0   12.99    0.71
  -5  10   0   14.88    0.71
  -5  10   0   13.42    0.78
   4 -10   0   45.50    1.33
   4 -10   0   45.88    1.54
   4 -10   0   45.31    1.36
   4 -10   0   45.00    1.52
  -4  10   0   44.35    1.33
  -4  10   0   45.82    1.50
   3 -10   0   85.98    2.31
   3 -10   0   89.21    2.20
   3 -10   0   83.80    2.37
  -3  10   0   84.58    2.33
  -3  10   0   85.91    2.20
   2 -10   0  110.31    2.78
   2 -10   0  108.47    2.81
   2 -10   0  110.74    2.56
   2 -10   0  111.07    2.75
   2 -10   0  111.80    2.70
  -2  10   0  110.50    2.78
  -2  10   0  109.19    2.70
   1 -10   0   29.73    0.87
   1 -10   0   30.25    0.89
   1 -10   0   30.58    0.96
  -1  10   0   28.54    0.92
  -1  10   0   29.77    0.92
   0 -10   0   25.87    0.75
   0 -10   0   27.90    0.71
   0 -10   0   25.92    0.80
   0 -10   0   25.98    0.81
   0  10   0   27.12    0.85
   0  10   0   25.41    0.80
   0  10   0   26.49    0.74
   0  10   0   27.09    0.69
  -1 -10   0   28.16    0.87
  -1 -10   0   28.15    0.82
   1  10   0   30.07    0.94
   1  10   0   28.11    0.88
   1  10   0   28.42    0.83
   1  10   0   30.19    0.86
  -2 -10   0   26.59    0.84
  -2 -10   0   26.97    0.75
   2  10   0   26.17    0.79
   2  10   0   26.73    0.86
   2  10   0   27.30    0.89
  -3 -10   0    4.42    0.23
  -3 -10   0    4.41    0.31
   3  10   0    4.57    0.29
   3  10   0    4.58    0.32
   3  10   0    5.12    0.37
   3  10   0    4.34    0.34
  -4 -10   0  167.01    4.00
  -4 -10   0  161.08    3.79
  -4 -10   0  169.40    3.82
   4  10   0  170.60    3.84
   4  10   0  168.32    4.06
   4  10   0  167.79    4.09
   4  10   0  166.37    4.14
  -5 -10   0    2.93    0.23
  -5 -10   0    3.55    0.34
   5  10   0    3.28    0.45
   5  10   0    2.80    0.33
   5  10   0    3.12    0.43
   5  10   0    3.80    0.50
  -6 -10   0    0.67    0.16
  -6 -10   0    0.66    0.22
  -6 -10   0    0.24    0.14
   6  10   0    0.12    0.21
   6  10   0    0.51    0.31
   6  10   0    0.07    0.28
   6  10   0    0.57    0.26
  -7 -10   0   45.99    1.44
  -7 -10   0   47.18    1.61
  -7 -10   0   44.53    1.23
  -7 -10   0   45.46    1.25
   7  10   0   44.65    1.49
   7  10   0   45.55    1.62
   7  10   0   47.38    1.72
   7  10   0   45.82    1.68
  -8 -10   0   25.74    1.20
  -8 -10   0   24.28    1.00
   8  10   0   26.99    1.29
   8  10   0   25.89    1.39
   8  10   0   28.06    1.24
   8  10   0   24.31    1.14
  -9 -10   0    7.82    0.88
  -9 -10   0    7.37    0.74
   9  10   0    7.59    1.13
   9  10   0    8.81    0.96
   9  10   0    6.97    0.97
 -10 -10   0    4.07    0.71
 -10 -10   0    4.47    0.76
  10  10   0    5.74    0.90
  10  10   0    4.46    0.79
  10  10   0    4.96    0.77
  11  10   0    0.34    1.12
   9 -11   0    4.12    0.96
   9 -11   0    5.34    0.87
  -9  11   0    5.37    0.83
   8 -11   0    9.86    1.16
   8 -11   0    9.26    1.29
  -8  11   0    9.17    0.99
   7 -11   0   32.42    1.52
   7 -11   0   34.37    1.62
   7 -11   0   30.02    1.33
  -7  11   0   31.20    1.59
  -7  11   0   32.44    1.42
   6 -11   0   31.01    1.37
   6 -11   0   28.81    1.37
   6 -11   0   28.25    1.17
  -6  11   0   27.91    1.25
  -6  11   0   29.53    1.09
   5 -11   0    8.95    0.73
   5 -11   0    7.58    0.67
  -5  11   0    8.29    0.56
  -5  11   0    8.01    0.65
   4 -11   0    6.50    0.58
   4 -11   0    4.95    0.54
   4 -11   0    6.44    0.44
   4 -11   0    6.31    0.47
  -4  11   0    4.97    0.54
  -4  11   0    5.85    0.52
   3 -11   0  198.46    4.92
   3 -11   0  211.44    4.82
   3 -11   0  200.54    4.97
  -3  11   0  204.25    4.95
  -3  11   0  207.82    4.83
   2 -11   0  169.31    3.94
   2 -11   0  176.10    4.18
   2 -11   0  175.66    4.09
   2 -11   0  172.65    4.12
  -2  11   0  168.93    4.15
  -2  11   0  172.70    4.10
   1 -11   0   58.13    1.52
   1 -11   0   58.41    1.56
   1 -11   0   58.61    1.63
  -1  11   0   58.66    1.59
  -1  11   0   59.23    1.60
   0 -11   0   55.41    1.43
   0 -11   0   55.64    1.51
   0 -11   0   57.98    1.38
   0 -11   0   56.70    1.53
   0  11   0   57.82    1.36
   0  11   0   55.98    1.51
   0  11   0   59.04    1.43
   0  11   0   57.92    1.58
  -1 -11   0   18.22    0.62
  -1 -11   0   18.40    0.66
   1  11   0   18.61    0.64
   1  11   0   19.43    0.69
   1  11   0   19.64    0.64
  -2 -11   0   26.44    0.76
  -2 -11   0   27.04    0.86
   2  11   0   26.40    0.90
   2  11   0   26.58    0.87
   2  11   0   26.06    0.80
  -3 -11   0   14.54    0.48
  -3 -11   0   13.65    0.58
   3  11   0   13.94    0.58
   3  11   0   13.73    0.61
   3  11   0   14.76    0.55
  -4 -11   0   99.41    2.31
  -4 -11   0   98.09    2.50
   4  11   0  101.99    2.56
   4  11   0   98.85    2.27
   4  11   0   86.62    2.82
  -5 -11   0   62.46    1.77
  -5 -11   0   61.62    1.55
   5  11   0   60.88    1.85
   5  11   0   62.00    1.93
   5  11   0   62.46    1.62
   5  11   0   62.70    1.88
  -6 -11   0   92.17    2.44
  -6 -11   0   91.56    2.21
   6  11   0   90.85    2.67
   6  11   0   91.84    2.37
   6  11   0   91.77    2.64
   6  11   0   90.50    2.60
  -7 -11   0   27.05    0.85
  -7 -11   0   28.12    1.21
  -7 -11   0   29.74    1.07
   7  11   0   27.42    1.27
   7  11   0   28.74    1.31
   7  11   0   27.24    1.07
   7  11   0   26.60    1.21
  -8 -11   0   17.87    1.04
  -8 -11   0   17.78    0.87
   8  11   0   19.54    1.12
   8  11   0   18.45    1.07
   8  11   0   17.88    0.97
   8  11   0   17.28    1.20
  -9 -11   0    2.77    0.49
  -9 -11   0    2.68    0.55
   9  11   0    3.52    0.73
   9  11   0    2.17    0.62
   9  11   0    3.18    0.59
 -10 -11   0   11.02    1.28
 -10 -11   0   10.18    1.21
  10  11   0   12.83    1.29
  10  11   0   11.67    1.55
  11  11   0    3.63    1.17
   9 -12   0    1.31    1.00
   9 -12   0    0.56    0.79
  -9  12   0   -0.32    0.72
   8 -12   0   11.61    1.23
   8 -12   0   12.23    1.37
  -8  12   0   11.41    1.07
   7 -12   0   17.23    1.25
   7 -12   0   18.79    1.20
  -7  12   0   18.28    0.98
  -7  12   0   20.14    1.15
   6 -12   0   19.35    1.16
   6 -12   0   19.97    1.12
   6 -12   0   19.21    1.00
  -6  12   0   19.99    1.06
  -6  12   0   19.54    0.92
   5 -12   0   44.44    1.63
   5 -12   0   45.20    1.69
   5 -12   0   43.63    1.47
  -5  12   0   43.44    1.42
  -5  12   0   47.27    1.63
   4 -12   0    2.60    0.41
   4 -12   0    2.49    0.34
   4 -12   0    3.42    0.47
   4 -12   0    3.01    0.39
  -4  12   0    2.93    0.41
  -4  12   0    2.16    0.35
   3 -12   0   64.88    1.77
   3 -12   0   63.41    1.85
   3 -12   0   63.37    1.91
  -3  12   0   61.54    1.86
  -3  12   0   65.04    1.79
   2 -12   0   39.57    1.57
   2 -12   0   42.85    1.28
   2 -12   0   48.09    1.33
   2 -12   0   42.69    1.27
  -2  12   0   43.00    1.28
  -2  12   0   39.91    1.36
   1 -12   0  196.49    4.51
   1 -12   0  191.57    4.57
   1 -12   0  196.44    4.67
  -1  12   0  194.86    4.61
  -1  12   0  196.97    4.63
   0 -12   0   22.70    0.62
   0 -12   0   21.99    0.76
   0 -12   0   21.67    0.76
   0  12   0   21.36    0.60
   0  12   0   21.97    0.67
   0  12   0   22.34    0.81
   0  12   0   22.57    0.75
  -1 -12   0   87.63    2.18
  -1 -12   0   87.41    2.22
   1  12   0   87.40    2.25
   1  12   0   85.92    2.18
   1  12   0   90.00    2.19
  -2 -12   0    2.84    0.28
  -2 -12   0    2.15    0.20
   2  12   0    2.53    0.25
   2  12   0    2.89    0.27
   2  12   0    2.90    0.31
  -3 -12   0    2.51    0.21
  -3 -12   0    2.70    0.31
   3  12   0    2.79    0.29
   3  12   0    2.85    0.35
   3  12   0    2.43    0.33
   3  12   0    2.29    0.26
  -4 -12   0  153.48    3.57
   4  12   0  153.07    3.93
   4  12   0  160.34    3.84
   4  12   0  152.80    3.87
  -5 -12   0   30.72    1.06
  -5 -12   0   29.39    0.85
   5  12   0   29.76    1.15
   5  12   0   30.52    1.21
   5  12   0   30.20    0.88
  -6 -12   0   12.03    0.49
  -6 -12   0   13.26    0.69
   6  12   0   11.99    0.76
   6  12   0   12.56    0.59
   6  12   0   12.69    0.83
   6  12   0   13.34    0.83
  -7 -12   0   11.45    0.67
  -7 -12   0    9.97    0.49
  -7 -12   0    9.96    0.76
   7  12   0   10.28    0.89
   7  12   0   10.10    0.85
   7  12   0   10.39    0.80
  -8 -12   0   13.19    0.95
  -8 -12   0   14.12    0.81
   8  12   0   12.96    1.14
   8  12   0   13.75    0.92
   8  12   0   12.19    0.83
   8  12   0   13.70    0.98
  -9 -12   0    1.73    0.46
  -9 -12   0    1.61    0.58
   9  12   0    1.69    0.58
   9  12   0    1.81    0.86
 -10 -12   0    6.61    1.15
  10  12   0    8.37    0.97
  10  12   0    7.30    1.03
  11  12   0    2.25    0.85
  11  12   0    1.60    1.20
   9 -13   0    0.28    0.82
   9 -13   0   -1.00    1.01
  -9  13   0   -0.54    0.74
   8 -13   0    9.65    1.35
   8 -13   0    5.73    0.83
  -8  13   0    7.39    1.03
   7 -13   0   35.18    1.65
   7 -13   0   32.22    1.77
  -7  13   0   31.32    1.33
  -7  13   0   32.81    1.49
   6 -13   0    4.65    0.58
   6 -13   0    4.58    0.64
   6 -13   0    4.52    0.60
  -6  13   0    5.66    0.70
  -6  13   0    4.81    0.63
   5 -13   0   16.15    0.99
   5 -13   0   16.28    0.86
   5 -13   0   17.12    0.98
  -5  13   0   14.94    0.78
  -5  13   0   16.58    0.91
   4 -13   0   11.06    0.74
   4 -13   0   10.05    0.70
   4 -13   0   10.68    0.66
   4 -13   0    9.50    0.64
  -4  13   0   10.47    0.62
  -4  13   0    9.33    0.68
   3 -13   0   25.07    1.04
   3 -13   0   24.43    0.92
  -3  13   0   24.94    1.01
  -3  13   0   24.48    0.94
   2 -13   0   21.07    0.90
   2 -13   0   21.48    0.79
   2 -13   0   21.95    0.82
  -2  13   0   20.95    0.85
  -2  13   0   22.32    0.89
   1 -13   0  287.54    6.53
   1 -13   0  276.52    6.72
   1 -13   0  281.79    6.43
  -1  13   0  283.78    6.56
  -1  13   0  285.37    6.59
   0 -13   0   35.42    1.10
   0 -13   0   36.73    1.13
   0  13   0   35.50    0.91
   0  13   0   37.30    1.18
   0  13   0   37.12    1.00
   0  13   0   35.29    1.10
  -1 -13   0   81.18    2.12
  -1 -13   0   81.73    2.09
   1  13   0   80.82    2.16
   1  13   0   81.66    2.09
   1  13   0   83.87    2.08
  -2 -13   0   49.09    1.41
  -2 -13   0   47.79    1.30
   2  13   0   47.72    1.46
   2  13   0   49.03    1.40
   2  13   0   48.36    1.35
  -3 -13   0   34.07    0.96
  -3 -13   0   34.06    1.47
   3  13   0   33.59    1.08
   3  13   0   33.58    1.13
   3  13   0   34.09    1.03
   3  13   0   34.00    1.23
  -4 -13   0   74.13    2.03
  -4 -13   0   73.80    1.82
   4  13   0   73.75    2.17
   4  13   0   71.07    2.09
   4  13   0   74.24    2.05
  -5 -13   0    5.99    0.48
  -5 -13   0    5.92    0.33
   5  13   0    6.03    0.59
   5  13   0    5.69    0.54
   5  13   0    5.13    0.58
  -6 -13   0    2.92    0.30
  -6 -13   0    3.35    0.45
   6  13   0    2.20    0.45
   6  13   0    3.22    0.49
   6  13   0    2.72    0.43
  -7 -13   0   60.05    1.79
  -7 -13   0   55.06    1.49
   7  13   0   59.02    1.97
   7  13   0   58.44    2.05
   7  13   0   57.48    2.03
  -8 -13   0   10.18    0.76
  -8 -13   0    9.73    0.87
   8  13   0    8.76    0.92
   8  13   0   10.03    0.84
   8  13   0   10.18    1.04
  -9 -13   0   23.71    1.12
  -9 -13   0   23.25    1.31
   9  13   0   23.56    1.53
   9  13   0   24.73    1.40
 -10 -13   0    0.41    0.72
 -10 -13   0    0.69    0.70
  10  13   0   -0.76    0.69
  10  13   0   -0.99    0.87
  11  13   0    3.59    1.28
  11  13   0    4.85    0.99
   9 -14   0    3.16    1.15
   9 -14   0    3.13    0.97
  -9  14   0    3.81    0.97
  -9  14   0    3.47    0.85
   8 -14   0   20.61    1.52
   8 -14   0   22.77    1.75
  -8  14   0   20.26    1.35
   7 -14   0   13.74    1.52
   7 -14   0   14.97    1.28
  -7  14   0   12.28    1.04
  -7  14   0   12.52    1.00
   6 -14   0    9.85    0.95
   6 -14   0    9.30    0.88
   6 -14   0   10.94    0.92
  -6  14   0    9.16    0.83
  -6  14   0    9.97    0.79
   5 -14   0    9.76    0.70
   5 -14   0   10.42    0.84
   5 -14   0   10.54    0.85
   5 -14   0   11.25    0.77
  -5  14   0    9.45    0.68
  -5  14   0    9.54    0.74
   4 -14   0    9.52    0.74
   4 -14   0    7.66    0.65
   4 -14   0    8.25    0.61
   4 -14   0    7.84    0.64
  -4  14   0    8.06    0.60
  -4  14   0    9.24    0.68
   3 -14   0   42.29    1.46
   3 -14   0   41.89    1.36
   3 -14   0   39.98    1.37
  -3  14   0   41.87    1.42
  -3  14   0   40.75    1.34
   2 -14   0   62.06    1.72
   2 -14   0   61.59    1.85
   2 -14   0   62.71    1.60
  -2  14   0   62.30    1.82
  -2  14   0   62.07    1.80
   1 -14   0  118.94    3.04
   1 -14   0  118.58    2.79
   1 -14   0  111.41    2.94
  -1  14   0  117.67    2.94
  -1  14   0  110.34    3.07
   0 -14   0    2.32    0.33
   0 -14   0    2.37    0.32
   0  14   0    2.20    0.31
   0  14   0    2.20    0.22
  -1 -14   0   36.74    1.11
   1  14   0   34.74    1.16
   1  14   0   36.11    1.00
   1  14   0   34.53    1.09
   1  14   0   36.42    1.07
  -2 -14   0   20.15    0.70
  -2 -14   0   20.30    0.80
   2  14   0   21.13    0.75
   2  14   0   20.35    0.77
   2  14   0   20.78    0.95
  -3 -14   0   20.88    0.69
  -3 -14   0   20.87    0.83
   3  14   0   19.93    0.91
   3  14   0   21.26    0.81
   3  14   0   21.63    0.76
  -4 -14   0   18.51    0.79
  -4 -14   0   18.51    0.62
   4  14   0   18.60    0.87
   4  14   0   17.99    0.90
   4  14   0   19.12    0.82
  -5 -14   0   26.53    0.81
  -5 -14   0   26.89    1.02
   5  14   0   27.26    1.11
   5  14   0   28.04    1.18
   5  14   0   26.85    1.12
  -6 -14   0   13.47    0.72
  -6 -14   0   14.17    0.54
   6  14   0   12.87    0.89
   6  14   0   13.02    0.83
   6  14   0   12.96    0.87
  -7 -14   0    4.22    0.55
   7  14   0    3.62    0.54
   7  14   0    2.65    0.53
   7  14   0    3.77    0.59
  -8 -14   0    2.35    0.43
  -8 -14   0    2.09    0.50
   8  14   0    1.88    0.46
   8  14   0    1.82    0.60
   8  14   0    2.04    0.52
  -9 -14   0    1.09    0.58
  -9 -14   0    0.36    0.45
   9  14   0    0.31    0.69
   9  14   0    1.06    0.86
 -10 -14   0    3.48    0.81
  10  14   0    2.55    0.96
  10  14   0    3.79    0.80
  11  14   0    1.29    1.40
  11  14   0    2.45    0.93
   8 -15   0   22.92    1.99
   8 -15   0   25.98    1.69
  -8  15   0   24.39    1.48
   7 -15   0    4.06    0.74
   7 -15   0    3.26    0.70
  -7  15   0    3.73    0.64
   6 -15   0    3.62    0.68
   6 -15   0    3.78    0.63
   6 -15   0    3.54    0.61
  -6  15   0    2.84    0.54
  -6  15   0    2.96    0.52
   5 -15   0   13.96    0.88
   5 -15   0   14.51    0.98
   5 -15   0   14.33    0.95
   5 -15   0   12.74    0.82
  -5  15   0   12.37    0.86
  -5  15   0   13.61    0.81
   4 -15   0    9.42    0.69
   4 -15   0   11.46    0.81
   4 -15   0    9.16    0.70
   4 -15   0    9.39    0.70
  -4  15   0    9.08    0.72
  -4  15   0   10.11    0.67
   3 -15   0    8.32    0.60
   3 -15   0    8.06    0.59
   3 -15   0    8.01    0.66
  -3  15   0    8.26    0.64
  -3  15   0    9.07    0.62
   2 -15   0   20.07    0.90
   2 -15   0   20.36    0.79
   2 -15   0   21.13    0.88
   2 -15   0   20.42    0.71
  -2  15   0   20.56    0.89
  -2  15   0   20.58    0.89
   1 -15   0    2.99    0.40
   1 -15   0    3.01    0.41
   1 -15   0    2.83    0.28
   1 -15   0    3.22    0.43
  -1  15   0    2.81    0.40
  -1  15   0    2.96    0.39
   0 -15   0   43.25    1.35
   0 -15   0   44.01    1.41
   0  15   0   46.04    1.47
   0  15   0   46.17    1.19
   0  15   0   41.68    1.39
  -1 -15   0   15.25    0.65
  -1 -15   0   15.19    0.69
   1  15   0   14.70    0.64
   1  15   0   14.76    0.60
   1  15   0   14.17    0.54
   1  15   0   15.20    0.75
  -2 -15   0    5.22    0.37
  -2 -15   0    6.07    0.45
   2  15   0    6.34    0.42
   2  15   0    5.79    0.41
   2  15   0    6.34    0.54
  -3 -15   0   20.03    0.68
  -3 -15   0   20.06    0.83
   3  15   0   19.39    0.85
   3  15   0   18.97    0.74
   3  15   0   20.13    0.92
   3  15   0   18.76    0.79
  -4 -15   0    1.25    0.27
  -4 -15   0    1.61    0.20
   4  15   0    1.59    0.33
   4  15   0    1.55    0.34
  -5 -15   0   15.53    0.75
  -5 -15   0   14.89    0.55
   5  15   0   14.89    0.82
   5  15   0   14.99    0.88
   5  15   0   15.48    0.85
  -6 -15   0   18.61    0.88
  -6 -15   0   17.78    0.63
   6  15   0   17.80    1.02
   6  15   0   19.02    1.07
   6  15   0   17.64    0.96
  -7 -15   0    8.13    0.68
   7  15   0    7.99    0.83
   7  15   0    8.65    0.76
   7  15   0    8.09    0.91
  -8 -15   0   32.90    1.51
  -8 -15   0   32.00    1.29
   8  15   0   33.61    1.65
   8  15   0   32.54    1.45
   8  15   0   34.38    1.58
  -9 -15   0    2.53    0.61
  -9 -15   0    2.43    0.94
   9  15   0    2.32    0.77
   9  15   0    1.62    0.60
 -10 -15   0    2.24    0.79
  10  15   0   -0.27    0.98
  10  15   0    0.38    0.75
  11  15   0    1.12    0.98
   8 -16   0    3.62    0.90
   8 -16   0    4.02    1.02
  -8  16   0    3.73    0.75
   7 -16   0    7.86    1.01
   7 -16   0    8.39    1.19
  -7  16   0    9.74    1.06
   6 -16   0    4.87    0.70
   6 -16   0    4.44    0.84
  -6  16   0    3.88    0.69
  -6  16   0    4.22    0.60
   5 -16   0    5.96    0.73
   5 -16   0    6.06    0.83
   5 -16   0    7.54    0.81
   5 -16   0    7.74    0.87
  -5  16   0    7.08    0.72
  -5  16   0    7.76    0.76
   4 -16   0    4.49    0.60
   4 -16   0    4.12    0.51
   4 -16   0    3.95    0.58
   4 -16   0    4.93    0.64
  -4  16   0    4.24    0.58
  -4  16   0    4.87    0.60
   3 -16   0    0.80    0.30
   3 -16   0    0.57    0.30
   3 -16   0    0.56    0.27
  -3  16   0    0.68    0.29
  -3  16   0    0.82    0.30
   2 -16   0   40.82    1.36
   2 -16   0   40.69    1.26
   2 -16   0   39.76    1.17
   2 -16   0   40.08    1.41
  -2  16   0   39.92    1.38
  -2  16   0   41.05    1.39
   1 -16   0   31.94    1.16
   1 -16   0   34.22    1.16
   1 -16   0   31.72    1.21
   1 -16   0   33.46    0.98
  -1  16   0   34.10    1.23
  -1  16   0   32.44    1.16
   0 -16   0   47.67    1.51
   0 -16   0   45.96    1.45
   0  16   0   46.89    1.26
   0  16   0   47.35    1.55
   0  16   0   47.17    1.47
   0  16   0   47.23    1.45
  -1 -16   0    5.71    0.47
  -1 -16   0    6.14    0.47
   1  16   0    5.51    0.57
   1  16   0    5.83    0.50
   1  16   0    5.76    0.35
   1  16   0    5.66    0.38
  -2 -16   0    2.45    0.34
  -2 -16   0    1.95    0.28
   2  16   0    2.42    0.33
   2  16   0    3.16    0.36
   2  16   0    2.74    0.39
  -3 -16   0    2.58    0.37
  -3 -16   0    2.55    0.29
   3  16   0    2.06    0.32
   3  16   0    2.52    0.40
   3  16   0    1.93    0.29
  -4 -16   0   19.64    0.85
  -4 -16   0   17.97    0.67
   4  16   0   18.95    0.96
   4  16   0   19.83    0.91
   4  16   0   19.33    0.91
  -5 -16   0  105.91    2.64
  -5 -16   0  109.29    2.90
   5  16   0  109.85    3.02
   5  16   0  109.15    3.14
   5  16   0  111.17    3.03
  -6 -16   0   45.40    1.51
  -6 -16   0   43.29    1.22
   6  16   0   43.53    1.65
   6  16   0   44.86    1.63
   6  16   0   46.01    1.75
  -7 -16   0    9.93    0.87
  -7 -16   0   11.84    0.78
   7  16   0   12.07    1.01
   7  16   0   12.18    0.87
   7  16   0   11.38    0.96
  -8 -16   0    1.26    0.41
  -8 -16   0    1.92    0.54
   8  16   0    2.23    0.65
   8  16   0    1.15    0.47
   8  16   0    1.98    0.50
  -9 -16   0    8.55    1.09
  -9 -16   0    7.16    0.95
   9  16   0    6.99    0.89
   9  16   0    5.56    0.97
 -10 -16   0    0.35    0.82
  10  16   0    0.48    1.05
  10  16   0    0.55    0.77
   8 -17   0   -0.94    0.90
   8 -17   0    0.75    1.07
  -8  17   0   -0.36    0.86
  -8  17   0   -0.66    0.72
   7 -17   0    2.89    0.75
   7 -17   0    4.12    0.87
  -7  17   0    2.35    0.65
   6 -17   0    2.68    0.62
   6 -17   0    1.89    0.61
  -6  17   0    3.49    0.60
  -6  17   0    1.69    0.56
   5 -17   0   13.39    1.01
   5 -17   0   11.35    0.95
   5 -17   0   13.29    1.01
   5 -17   0   13.90    1.07
  -5  17   0   12.91    0.91
  -5  17   0   13.22    0.94
   4 -17   0    1.35    0.40
   4 -17   0    0.64    0.38
   4 -17   0    0.35    0.39
   4 -17   0    0.72    0.39
  -4  17   0    0.34    0.34
  -4  17   0    1.03    0.36
   3 -17   0    9.12    0.76
   3 -17   0    9.13    0.67
   3 -17   0    9.50    0.66
  -3  17   0    8.77    0.68
  -3  17   0    9.00    0.69
   2 -17   0    7.76    0.53
   2 -17   0    7.61    0.63
   2 -17   0    5.88    0.46
   2 -17   0    8.67    0.62
  -2  17   0    7.92    0.63
  -2  17   0    7.39    0.61
   1 -17   0   66.60    1.95
   1 -17   0   65.96    1.98
   1 -17   0   66.21    2.05
  -1  17   0   69.81    2.05
  -1  17   0   67.13    1.96
   0 -17   0    3.98    0.43
   0 -17   0    3.92    0.48
   0  17   0    2.60    0.36
   0  17   0    3.55    0.44
   0  17   0    3.49    0.47
  -1 -17   0    5.67    0.48
  -1 -17   0    5.48    0.48
   1  17   0    5.62    0.37
   1  17   0    6.31    0.41
   1  17   0    5.55    0.51
   1  17   0    6.38    0.49
  -2 -17   0    2.64    0.39
  -2 -17   0    2.22    0.33
   2  17   0    1.64    0.31
   2  17   0    1.72    0.53
   2  17   0    2.26    0.34
  -3 -17   0   10.05    0.60
  -3 -17   0    8.51    0.50
   3  17   0    8.89    0.68
   3  17   0    7.67    0.59
   3  17   0    8.79    0.61
  -4 -17   0   37.60    1.29
  -4 -17   0   34.64    1.10
   4  17   0   36.24    1.33
   4  17   0   37.80    1.34
   4  17   0   36.96    1.44
  -5 -17   0   61.18    1.87
  -5 -17   0   60.39    1.62
   5  17   0   61.20    2.09
   5  17   0   62.24    1.97
   5  17   0   60.47    1.97
  -6 -17   0    4.64    0.44
  -6 -17   0    4.52    0.56
   6  17   0    4.74    0.62
   6  17   0    4.70    0.63
   6  17   0    3.98    0.64
  -7 -17   0    4.41    0.62
  -7 -17   0    3.19    0.54
   7  17   0    3.77    0.60
   7  17   0    4.92    0.70
   7  17   0    3.74    0.64
  -8 -17   0    1.62    0.45
  -8 -17   0    1.87    0.55
   8  17   0    1.15    0.65
   8  17   0    1.44    0.53
   8  17   0    1.68    0.56
  -9 -17   0    1.43    0.66
  -9 -17   0    2.20    0.69
   9  17   0    1.17    0.65
   9  17   0    0.37    0.87
 -10 -17   0   15.72    1.55
  10  17   0   16.52    1.63
  10  17   0   15.88    2.39
   8 -18   0    1.73    1.13
  -8  18   0    1.08    0.81
  -8  18   0    0.23    0.99
   7 -18   0    1.90    0.80
   7 -18   0    2.45    0.91
  -7  18   0    2.39    0.69
   6 -18   0   11.25    1.28
  -6  18   0   12.09    1.04
  -6  18   0   10.48    1.06
   5 -18   0    6.50    0.91
   5 -18   0    6.87    0.76
   5 -18   0    6.16    0.73
   5 -18   0    5.28    0.76
  -5  18   0    5.97    0.83
  -5  18   0    6.96    0.82
   4 -18   0    9.42    0.82
   4 -18   0    9.44    0.90
   4 -18   0    8.29    0.83
   4 -18   0    8.34    0.86
  -4  18   0    8.21    0.79
  -4  18   0    8.50    0.77
   3 -18   0    7.83    0.71
   3 -18   0    8.87    0.77
   3 -18   0    7.72    0.65
  -3  18   0    8.70    0.72
  -3  18   0    8.37    0.72
   2 -18   0    5.43    0.58
   2 -18   0    5.09    0.46
   2 -18   0    5.58    0.51
   2 -18   0    3.87    0.57
  -2  18   0    5.06    0.62
  -2  18   0    6.42    0.61
   1 -18   0    5.09    0.52
   1 -18   0    5.25    0.52
  -1  18   0    4.17    0.54
  -1  18   0    5.68    0.54
   0 -18   0   14.20    0.73
   0 -18   0   13.76    0.78
   0  18   0   13.40    0.72
   0  18   0   14.30    0.75
  -1 -18   0    0.76    0.27
  -1 -18   0    0.90    0.30
   1  18   0    0.43    0.20
   1  18   0    0.72    0.27
   1  18   0    1.04    0.23
   1  18   0    1.41    0.31
  -2 -18   0   47.82    1.49
  -2 -18   0   48.67    1.55
   2  18   0   48.37    1.63
   2  18   0   47.87    1.49
   2  18   0   49.66    1.51
  -3 -18   0   40.62    1.37
  -3 -18   0   39.63    1.25
   3  18   0   40.17    1.36
   3  18   0   40.36    1.48
   3  18   0   38.65    1.30
   3  18   0   33.86    1.30
  -4 -18   0   48.91    1.90
  -4 -18   0   53.90    1.70
   4  18   0   55.67    1.78
   4  18   0   54.16    1.88
   4  18   0   55.85    1.76
  -5 -18   0    3.23    0.42
  -5 -18   0    1.90    0.34
   5  18   0    2.47    0.41
   5  18   0    2.55    0.48
   5  18   0    2.37    0.44
  -6 -18   0   17.64    0.91
  -6 -18   0   17.63    0.77
   6  18   0   17.74    1.13
   6  18   0   17.43    1.10
   6  18   0   17.04    0.99
  -7 -18   0    5.30    0.73
  -7 -18   0    5.88    0.67
   7  18   0    6.47    0.82
   7  18   0    4.28    0.59
   7  18   0    4.72    0.70
  -8 -18   0   10.25    1.71
  -8 -18   0   10.29    0.89
   8  18   0    9.87    1.00
   8  18   0    7.61    0.97
   8  18   0    9.63    1.34
  -9 -18   0    5.62    0.76
  -9 -18   0    5.38    0.86
   9  18   0    5.32    0.84
 -10 -18   0   -0.09    0.84
  10  18   0    0.91    0.84
   7 -19   0    9.88    1.22
  -7  19   0   12.57    1.47
  -7  19   0    9.63    1.19
   6 -19   0    1.05    0.75
   6 -19   0    2.08    0.72
  -6  19   0    1.84    0.57
  -6  19   0    2.03    0.99
   5 -19   0    1.51    0.58
   5 -19   0    0.95    0.61
   5 -19   0    2.01    0.59
  -5  19   0    1.38    0.47
  -5  19   0    0.70    0.52
   4 -19   0    7.71    0.83
   4 -19   0    8.05    0.86
   4 -19   0    9.15    0.91
   4 -19   0    7.76    0.89
  -4  19   0    8.66    0.79
  -4  19   0    6.05    0.82
   3 -19   0    9.52    0.71
   3 -19   0    9.31    0.87
   3 -19   0   10.04    0.79
  -3  19   0   10.11    0.81
  -3  19   0   12.01    0.82
   2 -19   0    0.87    0.30
   2 -19   0    0.83    0.35
   2 -19   0    1.54    0.38
  -2  19   0    1.33    0.39
  -2  19   0    1.00    0.33
   1 -19   0   41.03    1.44
   1 -19   0   40.36    1.45
  -1  19   0   42.63    1.46
  -1  19   0   40.00    1.50
   0 -19   0   14.13    0.81
   0 -19   0   13.50    0.77
   0  19   0   13.16    0.69
   0  19   0   13.47    0.76
   0  19   0   14.01    0.78
  -1 -19   0   19.43    0.90
  -1 -19   0   19.77    0.90
   1  19   0   19.49    0.94
   1  19   0   18.89    0.86
   1  19   0   17.43    0.68
   1  19   0   19.33    0.76
  -2 -19   0    0.68    0.26
  -2 -19   0    0.63    0.38
   2  19   0    0.95    0.28
   2  19   0    0.98    0.33
   2  19   0    0.47    0.24
  -3 -19   0    8.05    0.57
  -3 -19   0    9.21    0.64
   3  19   0    7.92    0.65
   3  19   0    8.50    0.74
   3  19   0    8.88    0.63
   3  19   0    9.72    0.66
  -4 -19   0    0.61    0.28
  -4 -19   0    0.24    0.27
   4  19   0    0.07    0.33
   4  19   0    0.32    0.33
   4  19   0    0.93    0.32
   4  19   0    0.98    0.37
  -5 -19   0   16.06    0.85
  -5 -19   0   15.93    0.75
   5  19   0   15.52    0.92
   5  19   0   15.62    0.98
   5  19   0   14.85    0.98
  -6 -19   0    8.08    0.67
   6  19   0    7.65    0.93
   6  19   0    7.20    0.86
   6  19   0    7.48    0.76
  -7 -19   0   11.99    1.02
  -7 -19   0   10.22    0.83
   7  19   0   11.62    1.13
   7  19   0   10.94    0.93
   7  19   0    9.56    1.04
  -8 -19   0    2.36    0.64
  -8 -19   0    2.02    0.54
   8  19   0    1.23    0.79
   8  19   0    0.63    0.50
   8  19   0    3.04    0.66
  -9 -19   0    2.39    0.75
  -9 -19   0    3.38    0.67
   9  19   0    2.94    0.82
   9  19   0    4.32    1.01
 -10 -19   0    0.63    0.93
  10  19   0    1.08    0.91
   7 -20   0    1.22    0.99
  -7  20   0    0.36    0.91
  -7  20   0    0.48    0.76
   6 -20   0    0.33    0.78
  -6  20   0    1.49    0.63
   5 -20   0   10.81    1.21
  -5  20   0   10.90    0.99
  -5  20   0   10.72    1.06
   4 -20   0   21.28    1.26
   4 -20   0   17.99    1.49
   4 -20   0   19.58    1.22
  -4  20   0   18.76    1.09
  -4  20   0   18.80    1.14
   3 -20   0    9.98    0.85
   3 -20   0    8.87    0.86
  -3  20   0   10.48    0.82
  -3  20   0    9.04    0.84
   2 -20   0    1.21    0.41
   2 -20   0    1.90    0.44
  -2  20   0    1.67    0.39
  -2  20   0    1.49    0.41
   1 -20   0    6.42    0.64
   1 -20   0    7.98    0.68
   1 -20   0    6.16    0.60
  -1  20   0    7.36    0.67
  -1  20   0    7.16    0.71
  -1  20   0    6.72    0.64
   0 -20   0   52.18    1.70
   0 -20   0   52.76    1.77
   0  20   0   51.52    1.72
   0  20   0   49.03    1.72
   0  20   0   51.34    1.67
  -1 -20   0   13.34    0.78
  -1 -20   0   12.31    0.76
   1  20   0   13.06    0.76
   1  20   0   11.94    0.79
   1  20   0   11.44    0.59
  -2 -20   0    7.33    0.59
  -2 -20   0    9.26    0.66
   2  20   0    7.17    0.59
   2  20   0    8.19    0.58
   2  20   0    6.69    0.67
  -3 -20   0   82.28    2.37
  -3 -20   0   81.55    2.25
   3  20   0   80.67    2.31
   3  20   0   82.25    2.53
   3  20   0   77.19    2.33
   3  20   0   82.64    2.30
  -4 -20   0    1.25    0.32
  -4 -20   0    1.63    0.33
   4  20   0    1.69    0.43
   4  20   0    0.21    0.40
   4  20   0    1.39    0.39
   4  20   0    1.53    0.38
  -5 -20   0   47.25    1.47
  -5 -20   0   49.35    1.69
   5  20   0   48.85    1.73
   5  20   0   49.09    1.82
   5  20   0   51.31    1.91
  -6 -20   0    9.80    0.78
   6  20   0    9.87    0.85
   6  20   0    9.70    0.95
   6  20   0    8.20    1.00
  -7 -20   0   -0.10    0.51
  -7 -20   0    1.17    0.42
   7  20   0    1.15    0.63
   7  20   0    1.19    0.64
   7  20   0    1.32    0.48
  -8 -20   0    2.19    0.55
  -8 -20   0    1.64    0.64
   8  20   0    2.63    0.71
   8  20   0    3.59    0.87
  -9 -20   0   11.39    1.39
  -9 -20   0    8.62    1.14
   9  20   0    8.74    1.06
 -10 -20   0    5.80    1.04
  10  20   0    4.60    1.03
   6 -21   0   -1.31    0.87
  -6  21   0    0.25    0.64
  -6  21   0    0.23    0.78
   5 -21   0   14.22    1.35
  -5  21   0   13.99    1.10
   4 -21   0    0.58    0.60
   4 -21   0    0.50    0.54
   4 -21   0    1.27    0.57
  -4  21   0    0.84    0.48
  -4  21   0    1.46    0.54
   3 -21   0   15.55    1.07
   3 -21   0   14.33    1.01
  -3  21   0   12.08    0.95
  -3  21   0   15.29    0.97
   2 -21   0    1.08    0.41
   2 -21   0    1.83    0.46
  -2  21   0    1.31    0.44
  -2  21   0    0.82    0.38
   1 -21   0   15.32    0.92
   1 -21   0   16.50    0.96
   1 -21   0   13.92    0.79
  -1  21   0   14.80    0.88
  -1  21   0   14.07    0.85
  -1  21   0   16.05    0.92
   0 -21   0    1.89    0.40
   0 -21   0    2.31    0.40
   0 -21   0    1.98    0.41
   0 -21   0    1.71    0.39
   0  21   0    2.06    0.44
   0  21   0    2.35    0.42
   0  21   0    1.85    0.40
  -1 -21   0   58.49    1.91
  -1 -21   0   56.49    1.89
   1  21   0   56.28    1.94
   1  21   0   59.82    1.84
   1  21   0   59.18    1.70
  -2 -21   0    9.34    0.71
  -2 -21   0    9.11    0.69
   2  21   0    9.91    0.71
   2  21   0    8.68    0.62
   2  21   0    9.01    0.79
  -3 -21   0   23.85    1.01
  -3 -21   0   25.65    1.10
   3  21   0   25.81    1.07
   3  21   0   24.52    1.21
   3  21   0   21.65    1.09
   3  21   0   25.12    1.07
  -4 -21   0   16.68    0.90
  -4 -21   0   16.06    0.82
   4  21   0   16.28    1.04
   4  21   0   17.85    0.96
   4  21   0   16.22    0.94
   4  21   0   14.85    1.01
  -5 -21   0    6.19    0.66
  -5 -21   0    4.69    0.60
   5  21   0    6.15    0.83
   5  21   0    6.92    0.73
   5  21   0    5.67    0.72
  -6 -21   0    0.66    0.38
  -6 -21   0    0.33    0.45
   6  21   0    0.18    0.39
   6  21   0   -0.39    0.46
   6  21   0    0.56    0.59
  -7 -21   0    4.76    0.77
  -7 -21   0    3.89    0.62
   7  21   0    4.35    0.83
   7  21   0    4.21    0.64
   7  21   0    4.12    0.74
  -8 -21   0    2.40    0.71
  -8 -21   0    2.09    0.55
   8  21   0    3.30    0.79
   8  21   0    2.24    0.94
  -9 -21   0    5.12    0.91
  -9 -21   0    5.16    0.81
   9  21   0    4.17    0.91
   6 -22   0    1.21    1.00
  -6  22   0    1.74    0.90
  -6  22   0    0.78    0.71
   5 -22   0    2.54    0.83
  -5  22   0    2.90    0.66
  -5  22   0    1.81    0.77
  -5  22   0    1.34    0.73
   4 -22   0    1.67    0.69
   4 -22   0    1.23    0.67
   4 -22   0    1.94    0.65
  -4  22   0    0.77    0.73
  -4  22   0    2.36    0.56
  -4  22   0    1.90    0.62
   3 -22   0    4.09    0.61
   3 -22   0    2.72    0.61
  -3  22   0    3.49    0.55
  -3  22   0    2.82    0.57
  -3  22   0    3.21    0.61
   2 -22   0    0.58    0.42
   2 -22   0    0.32    0.39
  -2  22   0    0.05    0.37
  -2  22   0   -0.37    0.46
  -2  22   0   -0.30    0.35
   1 -22   0    2.74    0.47
   1 -22   0    2.68    0.48
   1 -22   0    2.26    0.45
  -1  22   0    2.02    0.42
  -1  22   0    2.89    0.52
  -1  22   0    2.72    0.47
   0 -22   0    3.45    0.51
   0 -22   0    4.24    0.55
   0 -22   0    3.42    0.50
   0  22   0    4.64    0.58
   0  22   0    4.70    0.65
   0  22   0    4.17    0.57
  -1 -22   0   10.12    0.76
  -1 -22   0    9.18    0.76
   1  22   0   10.03    0.76
   1  22   0    8.28    0.77
  -2 -22   0   66.31    2.05
  -2 -22   0   61.58    2.03
   2  22   0   64.55    2.00
   2  22   0   64.09    2.17
  -3 -22   0   20.46    1.02
  -3 -22   0   18.48    0.96
   3  22   0   20.87    1.01
   3  22   0   21.08    1.03
   3  22   0   19.56    1.06
   3  22   0   20.45    1.15
  -4 -22   0   24.58    1.03
  -4 -22   0   23.89    1.13
   4  22   0   24.90    1.29
   4  22   0   23.96    1.19
   4  22   0   26.63    1.18
   4  22   0   22.52    1.23
  -5 -22   0    9.80    0.74
  -5 -22   0   11.70    0.82
   5  22   0   10.84    0.99
   5  22   0   12.54    0.90
   5  22   0   11.68    1.07
  -6 -22   0   10.87    1.20
  -6 -22   0   12.18    0.90
   6  22   0   11.38    1.21
   6  22   0   11.62    0.99
   6  22   0   12.36    1.25
  -7 -22   0    1.99    0.61
  -7 -22   0    1.58    0.51
   7  22   0    1.57    0.79
   7  22   0    1.18    0.66
  -8 -22   0    1.53    0.75
  -8 -22   0    1.38    0.60
   8  22   0    3.02    0.82
  -9 -22   0    2.35    0.87
  -9 -22   0   -0.53    0.94
   9  22   0   -0.26    0.89
   5 -23   0    1.47    0.83
  -5  23   0    0.39    0.61
  -5  23   0    1.62    0.82
   4 -23   0    1.09    0.73
   4 -23   0    1.79    0.97
  -4  23   0    3.17    0.62
  -4  23   0    2.78    0.73
   3 -23   0   15.22    1.14
   3 -23   0   15.26    1.20
  -3  23   0   16.72    1.08
  -3  23   0   14.37    1.17
  -3  23   0   13.11    1.01
   2 -23   0    2.84    0.55
   2 -23   0    2.95    0.55
  -2  23   0    3.25    0.56
  -2  23   0    2.83    0.52
  -2  23   0    3.45    0.65
   1 -23   0    6.23    0.78
   1 -23   0    6.03    0.74
   1 -23   0    5.02    0.74
  -1  23   0    4.75    0.61
  -1  23   0    4.63    0.60
  -1  23   0    5.30    0.75
   0 -23   0    4.28    0.59
   0 -23   0    3.88    0.62
   0 -23   0    5.46    0.69
   0  23   0    5.21    0.69
   0  23   0    5.39    0.71
  -1 -23   0   33.21    1.37
  -1 -23   0   32.51    1.64
  -1 -23   0   31.92    1.39
   1  23   0   32.84    1.42
   1  23   0   32.66    1.34
  -2 -23   0   12.42    0.89
  -2 -23   0   13.26    0.88
   2  23   0   13.54    0.98
   2  23   0   14.58    1.08
  -3 -23   0   18.80    1.03
  -3 -23   0   19.80    1.02
   3  23   0   21.61    1.06
   3  23   0   18.71    1.15
   3  23   0   18.87    1.06
  -4 -23   0   14.19    0.93
  -4 -23   0   14.43    0.88
   4  23   0   17.40    1.12
   4  23   0   15.79    1.05
   4  23   0   13.66    1.06
  -5 -23   0   17.30    1.14
  -5 -23   0   17.19    1.03
   5  23   0   16.53    1.26
   5  23   0   17.91    1.27
   5  23   0   17.23    1.07
  -6 -23   0    4.29    0.62
  -6 -23   0    5.43    0.75
   6  23   0    3.59    0.80
   6  23   0    5.10    0.81
  -7 -23   0    5.94    0.74
  -7 -23   0    5.82    0.85
   7  23   0    4.57    1.36
   7  23   0    5.72    0.92
  -8 -23   0   -0.27    0.59
  -8 -23   0    1.05    0.75
   8  23   0    1.50    0.78
  -9 -23   0    4.45    1.03
  -9 -23   0    3.79    0.87
   9  23   0    3.65    1.07
   5 -24   0    2.08    0.95
  -5  24   0    2.19    0.77
  -5  24   0    0.56    0.93
   4 -24   0    6.44    0.96
  -4  24   0    5.99    1.35
  -4  24   0    5.37    0.77
  -4  24   0    5.94    0.78
   3 -24   0   14.16    1.21
   3 -24   0   11.77    1.19
  -3  24   0   12.76    1.07
  -3  24   0   12.63    1.06
   2 -24   0    2.90    0.78
   2 -24   0    1.72    0.54
  -2  24   0    3.03    0.58
  -2  24   0    1.74    0.54
  -2  24   0    2.05    0.63
   1 -24   0    8.64    0.90
   1 -24   0    5.92    0.85
  -1  24   0    8.13    0.85
  -1  24   0    7.13    0.83
  -1  24   0    6.86    0.84
   0 -24   0    6.17    0.78
   0 -24   0    8.07    0.80
   0 -24   0    7.04    0.88
   0  24   0    6.76    0.79
   0  24   0    6.76    0.84
  -1 -24   0   20.23    1.08
  -1 -24   0   20.60    1.17
  -1 -24   0   18.05    1.03
   1  24   0   20.76    1.14
   1  24   0   20.60    1.09
  -2 -24   0   17.40    1.13
  -2 -24   0   18.30    1.07
  -2 -24   0   18.08    1.03
   2  24   0   18.38    1.01
   2  24   0   18.11    1.03
   2  24   0   18.79    1.16
  -3 -24   0    2.01    0.42
  -3 -24   0    2.26    0.56
  -3 -24   0    2.42    0.49
   3  24   0    1.21    0.48
   3  24   0    1.62    0.49
   3  24   0    2.17    0.49
  -4 -24   0   21.11    1.29
  -4 -24   0   20.90    1.26
  -4 -24   0   22.23    1.17
   4  24   0   21.13    1.30
   4  24   0   21.07    1.28
  -5 -24   0   11.96    0.96
  -5 -24   0    8.99    1.06
   5  24   0    8.99    1.18
   5  24   0   10.02    1.11
  -6 -24   0    3.32    0.70
  -6 -24   0    3.78    0.57
   6  24   0    3.29    0.72
   6  24   0    1.97    0.84
  -7 -24   0    1.90    0.71
  -7 -24   0    1.58    0.57
   7  24   0    2.35    0.79
  -8 -24   0    3.32    0.86
  -8 -24   0    3.24    0.73
   8  24   0    3.08    0.95
   4 -25   0    0.90    0.82
  -4  25   0    0.32    1.25
  -4  25   0    0.66    0.73
  -4  25   0   -0.68    0.63
   3 -25   0    3.45    0.84
   3 -25   0    5.22    0.88
   3 -25   0    4.45    0.82
  -3  25   0    2.64    0.64
  -3  25   0    3.96    0.67
  -3  25   0    4.81    0.83
   2 -25   0    8.06    1.03
   2 -25   0    7.63    1.11
  -2  25   0    7.83    1.05
  -2  25   0    7.15    0.94
  -2  25   0   10.12    0.98
   1 -25   0    7.26    1.11
  -1  25   0    8.22    1.26
  -1  25   0    7.03    1.06
   0 -25   0    9.69    0.90
   0 -25   0   10.49    0.94
   0 -25   0    7.44    0.96
   0  25   0    9.64    0.95
   0  25   0   11.05    0.94
  -1 -25   0   13.08    0.95
  -1 -25   0   12.08    0.95
  -1 -25   0   10.16    1.04
   1  25   0   12.73    1.07
   1  25   0   14.44    1.00
  -2 -25   0    9.74    0.84
  -2 -25   0    8.65    0.97
   2  25   0    9.45    0.86
   2  25   0    9.97    0.88
   2  25   0    7.88    0.99
  -3 -25   0    0.94    0.49
  -3 -25   0    1.72    0.56
   3  25   0    1.75    0.53
   3  25   0    1.31    0.55
   3  25   0    1.35    0.53
  -4 -25   0    0.53    0.42
  -4 -25   0    0.09    0.52
   4  25   0   -0.22    0.52
   4  25   0   -0.93    0.59
  -5 -25   0    3.62    0.70
  -5 -25   0    4.86    0.65
   5  25   0    4.04    0.81
   5  25   0    4.01    0.78
  -6 -25   0   12.52    1.31
  -6 -25   0   13.46    1.15
   6  25   0   17.23    1.43
  -7 -25   0    1.90    0.80
  -7 -25   0    0.69    0.63
   7  25   0    0.21    0.80
  -8 -25   0    1.16    0.88
  -8 -25   0    0.90    0.74
   8  25   0    0.46    0.91
   4 -26   0    8.01    1.14
  -4  26   0    5.79    1.40
  -4  26   0    6.35    0.85
   3 -26   0    1.06    0.79
   3 -26   0    1.62    0.88
  -3  26   0    1.91    0.66
  -3  26   0    1.89    0.73
   2 -26   0    7.79    0.93
   2 -26   0   10.45    1.16
  -2  26   0    8.32    1.05
  -2  26   0    9.35    1.09
   1 -26   0    0.85    0.61
   1 -26   0    1.02    0.59
  -1  26   0    1.06    0.62
  -1  26   0    1.18    0.53
   0 -26   0    2.64    0.59
   0  26   0    2.57    1.01
   0  26   0    2.85    0.63
  -1 -26   0    6.51    0.86
  -1 -26   0    7.25    0.88
  -1 -26   0    7.39    0.91
   1  26   0    7.60    1.06
   1  26   0    7.65    0.94
  -2 -26   0   17.28    1.10
  -2 -26   0   16.32    1.23
  -2 -26   0   14.84    1.07
   2  26   0   18.45    1.10
   2  26   0   19.73    1.26
   2  26   0   16.18    1.28
  -3 -26   0    2.84    0.55
   3  26   0    2.01    0.61
   3  26   0    2.57    0.64
   3  26   0    2.11    0.63
  -4 -26   0    4.74    0.67
  -4 -26   0    3.63    0.71
   4  26   0    3.97    0.72
   4  26   0    4.57    0.80
  -5 -26   0    0.72    0.62
  -5 -26   0    0.68    0.53
   5  26   0    1.61    0.69
  -6 -26   0    4.58    0.70
  -6 -26   0    5.00    0.81
   6  26   0    6.21    0.98
  -7 -26   0    0.98    0.83
  -7 -26   0    0.44    0.68
   7  26   0    1.67    0.87
  -8 -26   0    3.10    1.02
  -8 -26   0    2.84    0.88
   8  26   0    1.03    1.00
   3 -27   0   -0.61    0.84
  -3  27   0    0.56    0.81
  -3  27   0   -0.49    0.70
   2 -27   0   10.24    1.39
   2 -27   0    8.67    0.97
  -2  27   0    8.30    0.98
  -2  27   0    8.69    0.95
   1 -27   0    8.56    1.21
   1 -27   0    8.22    1.17
  -1  27   0    9.59    1.19
  -1  27   0    8.67    1.08
   0 -27   0    0.35    0.57
   0 -27   0    1.28    0.59
   0  27   0   -0.15    0.54
   0  27   0    0.93    0.62
  -1 -27   0   14.97    1.27
  -1 -27   0   15.70    1.13
  -1 -27   0   15.70    1.17
   1  27   0   16.30    1.34
   1  27   0   17.99    1.19
  -2 -27   0   19.03    1.47
  -2 -27   0   19.30    1.52
  -2 -27   0   21.91    1.27
   2  27   0   22.00    1.46
   2  27   0   20.35    1.30
   2  27   0   18.45    1.40
  -3 -27   0    4.65    0.66
  -3 -27   0    4.06    0.79
   3  27   0    4.78    0.76
   3  27   0    4.53    0.79
   3  27   0    3.72    0.76
  -4 -27   0   11.91    1.11
  -4 -27   0   11.63    1.25
   4  27   0   11.94    1.40
   4  27   0   12.52    1.53
  -5 -27   0    2.86    0.72
  -5 -27   0    1.25    0.63
   5  27   0    3.30    0.79
  -6 -27   0    2.30    0.86
  -6 -27   0    2.16    0.70
   6  27   0    2.50    0.86
  -7 -27   0    7.36    1.11
  -7 -27   0    9.35    1.05
   7  27   0    7.95    1.17
   2 -28   0    6.07    0.97
   2 -28   0    5.04    0.95
  -2  28   0    6.71    1.12
  -2  28   0    6.23    0.90
   1 -28   0    6.16    1.01
   1 -28   0    7.43    0.88
  -1  28   0    6.60    0.83
  -1  28   0    7.12    0.93
   0 -28   0   -0.43    0.67
   0 -28   0   -0.11    0.62
   0  28   0   -1.29    0.61
   0  28   0   -0.48    0.76
  -1 -28   0    0.04    0.56
  -1 -28   0   -0.02    0.65
  -1 -28   0    0.20    0.99
   1  28   0    0.20    0.69
   1  28   0    0.43    0.60
  -2 -28   0   -0.38    0.61
  -2 -28   0    0.27    0.54
  -2 -28   0   -0.05    0.69
   2  28   0   -0.05    0.62
   2  28   0    1.77    0.70
   2  28   0    0.29    0.64
  -3 -28   0    5.09    0.79
  -3 -28   0    4.70    0.84
  -3 -28   0    3.98    0.95
   3  28   0    4.85    0.85
  -4 -28   0    7.86    1.07
  -4 -28   0    6.98    0.82
   4  28   0    7.24    0.98
  -5 -28   0    3.81    0.80
  -5 -28   0    2.18    0.67
   5  28   0    0.90    0.84
  -6 -28   0    5.07    0.82
  -6 -28   0    7.16    1.02
   6  28   0    7.40    1.21
   1 -29   0    1.45    0.85
   1 -29   0    0.37    0.91
  -1  29   0    0.45    0.90
  -1  29   0    1.47    0.80
   0 -29   0    0.84    0.74
   0 -29   0    0.95    0.81
   0  29   0    1.58    0.80
   0  29   0    2.13    0.83
  -1 -29   0    1.16    0.75
  -1 -29   0    0.29    0.65
   1  29   0    1.37    0.73
   1  29   0    0.96    0.75
   1  29   0    0.62    0.79
  -2 -29   0    0.73    0.61
  -2 -29   0   -0.58    0.82
  -2 -29   0   -0.13    0.75
   2  29   0    1.79    0.80
   2  29   0    0.10    0.82
  -3 -29   0    5.26    0.92
  -3 -29   0    5.27    0.77
   3  29   0    4.73    0.91
  -4 -29   0    0.02    0.66
  -4 -29   0    2.34    0.82
   4  29   0    1.31    0.83
  -5 -29   0    3.43    0.90
  -5 -29   0    3.61    0.75
   5  29   0    4.14    1.03
   0 -30   0    4.54    1.05
   0 -30   0    7.23    0.98
   0  30   0    8.99    1.15
   0  30   0    5.72    1.03
  -1 -30   0    0.65    0.74
  -1 -30   0    1.16    0.93
   1  30   0    0.45    0.92
   1  30   0    0.52    0.83
  -2 -30   0    1.54    0.71
   2  30   0    2.71    0.92
  -3 -30   0    2.03    0.71
  -3 -30   0    2.07    0.95
   3  30   0    0.83    0.91
  -4 -30   0    2.49    0.76
  -4 -30   0    1.91    0.94
   4  30   0   -0.18    0.95
   4  30  -1    1.21    1.00
  -4 -30   1    1.38    0.73
  -4 -30   1    1.79    0.93
   3  30  -1    4.97    0.99
  -3 -30   1    3.83    0.79
  -3 -30   1    5.59    1.08
   2  30  -1    2.74    0.95
  -2 -30   1    3.52    0.81
  -2 -30   1    3.37    1.79
   1  30  -1    2.16    0.86
   1  30  -1    1.97    0.94
  -1 -30   1    1.66    0.77
   0  30  -1    1.02    0.89
   0  30  -1    1.11    0.98
   0 -30   1    1.71    0.81
   0 -30   1    0.32    1.02
   5  29  -1    0.36    0.93
  -5 -29   1    2.68    0.87
  -5 -29   1    0.90    0.74
   4  29  -1    5.56    1.00
  -4 -29   1    3.97    0.73
  -4 -29   1    4.66    0.90
   3  29  -1    7.89    1.06
  -3 -29   1    7.82    1.07
  -3 -29   1    5.05    0.76
   2  29  -1    0.55    0.82
   2  29  -1    1.13    0.78
   2  29  -1    0.27    0.76
  -2 -29   1    0.74    0.65
  -2 -29   1    1.89    0.85
   1  29  -1    2.63    0.80
   1  29  -1    2.59    0.86
   1  29  -1    3.21    0.74
  -1 -29   1    3.11    0.83
  -1 -29   1    3.21    0.76
   0  29  -1    8.38    1.03
   0  29  -1    9.00    1.03
   0 -29   1    9.72    1.33
   0 -29   1    7.75    1.16
  -1  29  -1   -0.99    0.76
  -1  29  -1   -0.57    0.90
   1 -29   1    1.59    0.86
   1 -29   1    1.16    0.81
   6  28  -1    2.25    1.01
  -6 -28   1    1.07    0.75
  -6 -28   1    1.83    0.85
   5  28  -1    5.58    1.02
  -5 -28   1    4.30    0.79
  -5 -28   1    4.05    0.87
   4  28  -1    1.57    0.75
  -4 -28   1    2.21    0.75
  -4 -28   1    1.62    0.62
   3  28  -1    3.73    0.81
   3  28  -1    3.76    0.84
   3  28  -1    3.26    0.80
  -3 -28   1    3.15    0.66
  -3 -28   1    3.28    0.75
   2  28  -1    1.29    0.64
   2  28  -1    0.49    0.72
   2  28  -1   -0.01    0.68
  -2 -28   1    0.59    0.70
  -2 -28   1    0.30    0.66
  -2 -28   1    0.65    0.56
   1  28  -1    0.76    0.73
   1  28  -1    1.22    0.66
  -1 -28   1    1.19    0.82
  -1 -28   1    2.12    0.62
  -1 -28   1    0.31    0.66
   0  28  -1    3.72    0.84
   0  28  -1    5.51    0.79
   0 -28   1    3.68    0.70
   0 -28   1    4.18    0.78
  -1  28  -1    0.57    0.63
  -1  28  -1    0.69    0.80
   1 -28   1   -0.13    0.82
   1 -28   1   -0.24    0.68
  -2  28  -1    2.65    0.90
  -2  28  -1    3.24    0.78
   2 -28   1    4.21    0.91
   2 -28   1    5.17    0.95
   7  27  -1    1.86    0.99
  -7 -27   1   -0.49    0.76
  -7 -27   1   -0.93    0.89
   6  27  -1    4.66    0.99
  -6 -27   1    3.76    0.87
  -6 -27   1    4.70    0.80
   5  27  -1    1.76    0.73
  -5 -27   1   -0.12    0.59
  -5 -27   1   -0.07    0.68
   4  27  -1    1.76    1.07
   4  27  -1    1.67    0.69
  -4 -27   1    1.21    0.67
  -4 -27   1    1.43    0.56
   3  27  -1    6.79    0.88
   3  27  -1    7.80    0.93
   3  27  -1    5.52    1.02
  -3 -27   1    5.87    0.84
  -3 -27   1    7.58    0.96
  -3 -27   1    6.26    0.88
   2  27  -1    2.56    0.66
   2  27  -1    2.71    0.95
  -2 -27   1    2.35    0.69
  -2 -27   1    2.41    0.57
  -2 -27   1    2.03    0.63
   1  27  -1    9.48    1.21
   1  27  -1   10.56    1.11
  -1 -27   1    9.48    1.02
  -1 -27   1    7.82    1.14
  -1 -27   1    7.92    1.35
   0  27  -1    0.22    0.63
   0  27  -1   -0.25    0.56
   0 -27   1   -0.82    0.58
   0 -27   1   -0.85    0.55
  -1  27  -1    1.89    0.70
  -1  27  -1    0.46    0.58
   1 -27   1   -0.14    0.70
   1 -27   1    0.22    0.59
  -2  27  -1    2.24    0.76
  -2  27  -1    1.36    0.67
   2 -27   1    3.58    0.84
   2 -27   1    2.10    0.77
  -3  27  -1    0.43    0.94
  -3  27  -1   -0.92    0.70
   3 -27   1   -0.88    0.93
   3 -27   1   -0.26    0.88
   7  26  -1    8.50    1.13
  -7 -26   1   11.69    1.50
  -7 -26   1   10.47    1.34
   6  26  -1    1.07    0.77
  -6 -26   1    1.94    0.75
  -6 -26   1   -0.78    0.58
   5  26  -1    7.82    1.18
   5  26  -1    8.10    0.99
  -5 -26   1    7.21    1.05
  -5 -26   1   10.24    1.17
   4  26  -1    1.87    0.72
   4  26  -1    2.74    0.68
  -4 -26   1    2.29    0.55
  -4 -26   1    1.58    0.61
   3  26  -1    6.93    1.05
   3  26  -1    6.13    0.76
   3  26  -1    7.17    0.91
  -3 -26   1    7.09    0.91
  -3 -26   1    6.70    1.27
   2  26  -1   19.15    1.13
   2  26  -1   17.61    1.14
   2  26  -1   15.72    1.28
  -2 -26   1   17.73    1.11
  -2 -26   1   16.74    1.11
  -2 -26   1   16.19    1.26
   1  26  -1    9.14    1.19
   1  26  -1    9.92    1.00
  -1 -26   1   10.86    1.23
  -1 -26   1   11.33    0.99
  -1 -26   1    8.69    0.99
   0  26  -1    1.07    0.59
   0  26  -1   -0.27    0.54
   0 -26   1    0.33    0.49
   0 -26   1    0.35    0.66
  -1  26  -1   13.85    1.11
  -1  26  -1   13.48    1.21
   1 -26   1   14.07    1.22
   1 -26   1   16.67    1.18
  -2  26  -1    3.97    0.76
  -2  26  -1    3.95    0.73
   2 -26   1    4.58    0.81
   2 -26   1    5.55    0.77
  -3  26  -1    4.01    0.71
  -3  26  -1    4.49    0.82
   3 -26   1    4.97    0.91
   3 -26   1    1.97    0.83
   3 -26   1    4.30    1.12
  -4  26  -1    0.62    0.71
  -4  26  -1    0.25    1.24
   4 -26   1    1.19    0.92
   8  25  -1    3.89    1.00
  -8 -25   1    5.67    0.88
  -8 -25   1    4.02    0.91
   7  25  -1    5.75    0.97
  -7 -25   1    6.68    1.00
  -7 -25   1    6.23    0.83
   6  25  -1   10.23    1.79
   6  25  -1   11.49    1.42
  -6 -25   1    8.79    1.23
  -6 -25   1    9.72    1.10
   5  25  -1    2.57    0.71
   5  25  -1    1.80    0.78
  -5 -25   1    2.35    0.64
  -5 -25   1    3.00    0.58
   4  25  -1   13.15    1.20
   4  25  -1   11.38    1.18
  -4 -25   1   12.00    1.52
  -4 -25   1   12.44    0.98
   3  25  -1    4.45    0.77
   3  25  -1    5.61    0.70
   3  25  -1    4.37    0.67
  -3 -25   1    5.26    0.72
   2  25  -1   26.70    1.26
   2  25  -1   26.35    1.24
   2  25  -1   23.37    1.40
  -2 -25   1   23.74    1.16
  -2 -25   1   25.31    1.32
  -2 -25   1   24.11    1.33
   1  25  -1    8.24    0.88
   1  25  -1   10.81    1.00
  -1 -25   1    7.26    0.96
  -1 -25   1    7.86    0.86
  -1 -25   1    9.53    0.88
   0  25  -1   14.23    1.09
   0  25  -1   13.90    1.02
   0 -25   1   15.51    1.10
   0 -25   1   11.87    1.04
   0 -25   1   14.88    1.07
  -1  25  -1    6.58    0.79
  -1  25  -1    8.06    1.04
   1 -25   1    5.98    0.86
  -2  25  -1    9.10    1.19
  -2  25  -1    7.41    0.96
   2 -25   1    8.67    1.03
   2 -25   1    8.21    0.93
  -3  25  -1    3.93    0.68
  -3  25  -1    4.42    0.83
  -3  25  -1    4.09    0.75
   3 -25   1    3.68    0.79
   3 -25   1    4.37    0.77
   3 -25   1    4.26    0.84
  -4  25  -1    0.38    0.63
  -4  25  -1   -1.02    1.23
  -4  25  -1   -0.58    0.74
   4 -25   1   -1.28    0.81
   8  24  -1    5.97    1.01
  -8 -24   1    7.27    0.97
  -8 -24   1    7.75    0.91
   7  24  -1    3.14    0.85
   7  24  -1    3.19    1.56
  -7 -24   1    1.80    0.62
  -7 -24   1    3.26    0.80
   6  24  -1    8.40    1.20
   6  24  -1    4.48    0.89
  -6 -24   1    6.61    0.94
  -6 -24   1    5.59    0.81
   5  24  -1    9.40    1.11
   5  24  -1    8.41    0.96
  -5 -24   1    8.64    0.92
  -5 -24   1    7.87    1.01
   4  24  -1   18.88    1.26
   4  24  -1   17.91    1.24
  -4 -24   1   19.15    1.24
  -4 -24   1   18.14    1.11
   3  24  -1    3.55    0.55
   3  24  -1    2.55    0.55
   3  24  -1    3.07    0.55
  -3 -24   1    2.51    0.58
  -3 -24   1    1.99    0.45
   2  24  -1   35.41    1.43
   2  24  -1   34.27    1.39
   2  24  -1   36.01    1.61
  -2 -24   1   38.19    1.50
  -2 -24   1   34.88    1.56
   1  24  -1    1.55    0.49
   1  24  -1    1.72    0.47
  -1 -24   1    1.40    0.51
  -1 -24   1    1.74    0.44
  -1 -24   1    1.15    0.42
   0  24  -1    0.12    0.40
   0  24  -1    0.14    0.39
   0 -24   1    0.67    0.43
   0 -24   1   -0.15    0.39
   0 -24   1   -0.11    0.46
  -1  24  -1   13.35    1.11
  -1  24  -1   12.74    0.97
  -1  24  -1   13.44    0.97
   1 -24   1   11.66    0.99
   1 -24   1   13.93    1.01
  -2  24  -1    6.01    0.88
  -2  24  -1    8.95    0.92
  -2  24  -1    6.67    0.97
   2 -24   1    7.88    0.94
  -3  24  -1    5.21    1.14
  -3  24  -1    4.16    0.74
  -3  24  -1    5.01    0.72
   3 -24   1    3.90    1.00
   3 -24   1    4.79    0.75
  -4  24  -1    1.74    0.66
  -4  24  -1    2.00    0.62
  -4  24  -1    2.16    0.78
   4 -24   1    1.86    0.76
   4 -24   1    2.18    1.16
  -5  24  -1   -0.09    0.65
  -5  24  -1   -1.72    0.85
   5 -24   1   -0.13    0.94
   9  23  -1    1.52    0.96
  -9 -23   1    2.37    0.91
  -9 -23   1    2.94    1.00
   8  23  -1    2.43    0.80
  -8 -23   1    0.98    0.69
  -8 -23   1    0.70    0.76
   7  23  -1    3.46    0.78
   7  23  -1    4.15    0.97
  -7 -23   1    3.57    0.79
  -7 -23   1    3.45    0.63
   6  23  -1   14.60    1.29
   6  23  -1   13.96    1.41
  -6 -23   1   15.66    1.20
  -6 -23   1   13.24    1.01
   5  23  -1    0.39    0.61
   5  23  -1    1.00    0.50
  -5 -23   1    0.78    0.50
  -5 -23   1    1.04    0.41
   4  23  -1   11.19    0.99
   4  23  -1    9.24    1.03
  -4 -23   1   11.02    0.82
  -4 -23   1   11.20    0.85
  -4 -23   1   10.85    0.97
   3  23  -1    5.81    0.78
   3  23  -1    5.11    0.69
   3  23  -1    5.40    0.76
  -3 -23   1    4.82    0.67
  -3 -23   1    4.95    0.59
  -3 -23   1    5.35    0.67
   2  23  -1   12.15    0.87
   2  23  -1   12.36    0.97
  -2 -23   1   13.16    0.86
  -2 -23   1   12.09    0.94
   1  23  -1    2.27    0.49
   1  23  -1    2.39    0.47
  -1 -23   1    2.53    0.44
  -1 -23   1    2.14    0.43
  -1 -23   1    2.80    0.58
   0  23  -1    0.43    0.39
   0  23  -1   -0.20    0.33
   0 -23   1    0.02    0.34
   0 -23   1    0.05    0.35
   0 -23   1   -0.79    0.42
  -1  23  -1   22.39    1.14
  -1  23  -1   19.81    1.09
  -1  23  -1   18.81    1.04
   1 -23   1   20.29    1.13
   1 -23   1   19.00    1.12
   1 -23   1   21.43    1.15
  -2  23  -1    1.01    0.52
  -2  23  -1    0.53    0.42
  -2  23  -1    1.48    0.46
   2 -23   1    1.29    0.47
   2 -23   1    1.50    0.52
  -3  23  -1    7.24    0.98
  -3  23  -1    6.17    0.82
  -3  23  -1    5.40    0.69
   3 -23   1    7.73    1.02
   3 -23   1    7.12    0.97
  -4  23  -1   -0.12    0.54
  -4  23  -1    1.64    0.71
  -4  23  -1    0.57    0.54
   4 -23   1    2.20    0.68
   4 -23   1    0.65    0.75
  -5  23  -1    1.78    0.67
  -5  23  -1    1.06    0.79
   5 -23   1    2.91    0.89
  -6  23  -1    0.41    0.78
  -6  23  -1    2.92    0.97
   6 -23   1    1.39    1.08
   9  22  -1    4.12    0.97
  -9 -22   1    5.55    1.01
  -9 -22   1    6.36    0.89
   8  22  -1    3.19    1.07
   8  22  -1   -0.22    0.72
  -8 -22   1    1.67    0.71
  -8 -22   1    2.15    0.65
   7  22  -1   10.75    1.27
   7  22  -1   10.97    1.41
  -7 -22   1   11.01    1.15
  -7 -22   1    9.03    0.94
   6  22  -1    3.28    0.95
   6  22  -1    2.79    0.72
  -6 -22   1    4.72    0.62
   5  22  -1   10.90    0.98
   5  22  -1    7.69    1.00
  -5 -22   1    7.91    0.75
  -5 -22   1    7.25    0.89
   4  22  -1   13.80    1.01
   4  22  -1   11.56    0.99
  -4 -22   1   12.02    0.85
  -4 -22   1   13.33    0.97
  -4 -22   1   12.58    0.78
   3  22  -1    8.88    0.84
   3  22  -1   10.50    0.83
   3  22  -1   10.62    0.91
  -3 -22   1    9.85    0.74
  -3 -22   1   11.26    0.77
   2  22  -1    8.81    0.82
   2  22  -1   10.14    0.77
  -2 -22   1    9.66    0.85
  -2 -22   1    9.23    0.73
  -2 -22   1    8.85    0.76
   1  22  -1   15.18    0.95
   1  22  -1   14.15    0.89
  -1 -22   1   15.51    0.94
  -1 -22   1   14.67    0.89
   0  22  -1    1.61    0.38
   0  22  -1    1.05    0.40
   0  22  -1    1.82    0.44
   0 -22   1    1.21    0.35
   0 -22   1    0.39    0.40
   0 -22   1    1.27    0.40
  -1  22  -1   33.59    1.35
  -1  22  -1   30.62    1.25
  -1  22  -1   32.11    1.34
   1 -22   1   28.83    1.17
   1 -22   1   32.61    1.36
   1 -22   1   32.74    1.36
  -2  22  -1    6.19    0.72
  -2  22  -1    6.78    0.72
  -2  22  -1    5.98    0.85
   2 -22   1    7.84    0.81
   2 -22   1    6.86    0.81
  -3  22  -1    8.65    0.83
  -3  22  -1    9.87    0.91
  -3  22  -1    7.60    0.97
   3 -22   1    8.31    1.01
   3 -22   1    9.65    0.97
  -4  22  -1   12.60    1.01
  -4  22  -1   11.60    1.53
   4 -22   1    9.88    1.17
   4 -22   1   15.15    1.22
   4 -22   1   12.31    1.21
  -5  22  -1   -0.71    0.53
  -5  22  -1    0.52    0.71
   5 -22   1    0.41    0.75
  -6  22  -1    4.79    0.79
  -6  22  -1    5.60    0.94
   6 -22   1    5.64    1.08
   9  21  -1    7.02    0.96
  -9 -21   1    9.90    1.33
  -9 -21   1   11.73    1.42
   8  21  -1    4.08    0.83
  -8 -21   1    3.46    0.66
  -8 -21   1    3.27    0.72
   7  21  -1    5.12    0.76
   7  21  -1    3.68    0.81
  -7 -21   1    4.83    0.71
  -7 -21   1    4.93    0.79
   6  21  -1    0.63    0.61
   6  21  -1    0.27    0.53
  -6 -21   1    0.61    0.36
  -6 -21   1    0.62    0.49
   5  21  -1    7.79    0.87
   5  21  -1    7.64    0.76
   5  21  -1    8.21    0.95
  -5 -21   1    7.87    0.72
  -5 -21   1    9.13    0.84
   4  21  -1   22.36    1.06
   4  21  -1   20.11    1.14
   4  21  -1   18.07    1.11
  -4 -21   1   20.04    0.90
  -4 -21   1   20.47    1.00
   3  21  -1    8.49    0.78
   3  21  -1   10.15    0.84
   3  21  -1   10.31    0.77
  -3 -21   1   10.85    0.73
  -3 -21   1    9.78    0.68
   2  21  -1    6.82    0.65
   2  21  -1    6.43    0.71
  -2 -21   1    5.75    0.63
  -2 -21   1    6.49    0.62
   1  21  -1    4.41    0.59
   1  21  -1    3.38    0.49
  -1 -21   1    5.01    0.59
  -1 -21   1    3.49    0.51
  -1 -21   1    3.68    0.52
   0  21  -1   30.85    1.13
   0  21  -1   32.98    1.29
   0  21  -1   31.96    1.33
   0 -21   1   30.87    1.24
   0 -21   1   32.55    1.27
   0 -21   1   32.80    1.30
  -1  21  -1   10.58    0.78
  -1  21  -1    9.50    0.73
  -1  21  -1    8.09    0.73
   1 -21   1    7.35    0.65
   1 -21   1    9.99    0.79
   1 -21   1    9.43    0.77
  -2  21  -1   15.81    0.92
  -2  21  -1   17.34    0.97
  -2  21  -1   15.41    1.02
   2 -21   1   17.63    1.01
   2 -21   1   16.32    1.01
  -3  21  -1    7.45    0.77
  -3  21  -1    7.89    0.90
  -3  21  -1    7.92    0.85
   3 -21   1    8.35    0.84
   3 -21   1    8.23    0.92
  -4  21  -1    0.05    0.43
  -4  21  -1   -0.10    0.54
  -4  21  -1   -0.64    0.48
   4 -21   1   -0.27    0.67
   4 -21   1   -0.56    0.56
   4 -21   1   -0.30    0.57
  -5  21  -1    2.91    0.69
  -5  21  -1    1.89    0.60
  -5  21  -1    3.48    0.72
   5 -21   1    3.62    0.80
  -6  21  -1    2.01    0.69
  -6  21  -1    1.18    0.81
   6 -21   1    1.59    0.89
  10  20  -1    0.54    0.94
 -10 -20   1   -0.12    0.95
   9  20  -1    4.68    0.91
   9  20  -1    7.58    1.23
  -9 -20   1    7.23    0.86
  -9 -20   1    6.64    0.94
   8  20  -1    3.33    0.86
   8  20  -1    1.48    0.68
  -8 -20   1    2.50    0.66
  -8 -20   1    1.37    0.54
   7  20  -1   24.52    1.55
  -7 -20   1   24.46    1.88
  -7 -20   1   23.70    1.16
   6  20  -1   15.83    1.15
   6  20  -1   17.57    1.06
   6  20  -1   18.97    1.39
  -6 -20   1   18.49    1.18
  -6 -20   1   16.95    0.94
   5  20  -1   46.53    1.80
   5  20  -1   47.03    1.67
   5  20  -1   46.62    1.84
  -5 -20   1   46.56    1.62
  -5 -20   1   44.40    1.47
   4  20  -1    7.23    0.80
   4  20  -1    7.62    0.77
   4  20  -1    8.39    0.72
  -4 -20   1    8.30    0.60
  -4 -20   1    9.38    0.67
   3  20  -1   28.16    1.13
   3  20  -1   29.98    1.14
   3  20  -1   27.19    1.19
   3  20  -1   29.84    1.30
  -3 -20   1   27.06    1.06
  -3 -20   1   28.96    1.17
   2  20  -1    7.66    0.70
   2  20  -1    6.45    0.60
  -2 -20   1    7.29    0.60
  -2 -20   1    5.38    0.57
   1  20  -1   30.74    0.99
   1  20  -1   34.31    1.25
   1  20  -1   34.36    1.33
  -1 -20   1   33.41    1.29
  -1 -20   1   33.63    1.28
   0  20  -1   13.32    0.83
   0  20  -1   12.29    0.71
   0  20  -1   13.68    0.80
   0 -20   1   14.89    0.80
   0 -20   1   14.83    0.80
   0 -20   1   15.03    0.84
  -1  20  -1   54.56    1.95
  -1  20  -1   59.06    1.86
  -1  20  -1   55.57    1.78
   1 -20   1   56.12    1.84
   1 -20   1   59.16    1.87
   1 -20   1   53.50    1.68
  -2  20  -1   10.08    0.81
  -2  20  -1    6.90    0.80
  -2  20  -1   11.14    0.81
   2 -20   1    8.55    0.78
   2 -20   1    9.53    0.80
  -3  20  -1   14.78    0.96
  -3  20  -1   17.12    0.98
   3 -20   1   15.75    1.00
   3 -20   1   15.16    1.06
  -4  20  -1   14.59    1.01
  -4  20  -1   14.02    0.98
   4 -20   1   13.49    1.10
   4 -20   1   14.24    1.10
   4 -20   1   13.44    1.09
  -5  20  -1    5.83    0.73
  -5  20  -1    5.97    0.76
  -5  20  -1    6.60    0.95
   5 -20   1    6.66    0.85
   5 -20   1    6.07    0.88
  -6  20  -1   14.58    1.21
  -6  20  -1   15.94    1.37
   6 -20   1   12.37    1.51
  -7  20  -1    4.86    0.97
  -7  20  -1    3.93    0.84
   7 -20   1    5.34    1.07
  10  19  -1    0.73    0.89
 -10 -19   1    0.45    0.89
   9  19  -1    7.54    1.00
   9  19  -1    7.59    1.16
  -9 -19   1    9.04    1.33
  -9 -19   1    7.15    0.81
   8  19  -1   19.57    1.36
   8  19  -1   18.12    1.57
  -8 -19   1   18.78    1.12
  -8 -19   1   18.29    1.32
   7  19  -1   22.46    1.37
   7  19  -1   22.18    1.21
   7  19  -1   22.35    1.42
  -7 -19   1   22.23    1.31
  -7 -19   1   23.08    1.12
   6  19  -1   22.13    1.25
   6  19  -1   20.87    1.26
   6  19  -1   21.81    1.12
  -6 -19   1   21.72    1.03
  -6 -19   1   21.17    1.19
   5  19  -1    8.94    0.83
   5  19  -1    9.09    0.90
   5  19  -1    9.72    0.76
  -5 -19   1   11.07    0.72
  -5 -19   1    9.26    0.61
   4  19  -1   12.16    0.87
   4  19  -1   11.58    0.77
   4  19  -1    9.68    0.79
  -4 -19   1   10.96    0.66
  -4 -19   1   11.86    0.73
   3  19  -1   20.24    1.04
   3  19  -1   21.96    0.95
   3  19  -1   21.29    0.95
   3  19  -1   21.07    0.99
  -3 -19   1   21.05    0.87
  -3 -19   1   22.26    0.98
   2  19  -1   31.49    1.12
   2  19  -1   31.94    1.29
   2  19  -1   31.10    1.15
  -2 -19   1   30.26    1.13
  -2 -19   1   31.00    1.19
   1  19  -1   11.60    0.74
   1  19  -1   13.48    0.74
   1  19  -1   12.21    0.54
  -1 -19   1   13.52    0.76
  -1 -19   1   13.07    0.76
   0  19  -1    0.90    0.27
   0  19  -1    1.49    0.31
   0  19  -1    1.32    0.33
   0 -19   1    1.26    0.33
   0 -19   1    1.21    0.30
   0 -19   1    0.69    0.30
   0 -19   1    0.64    0.30
  -1  19  -1   11.54    0.72
  -1  19  -1   13.13    0.77
  -1  19  -1   11.48    0.73
   1 -19   1   11.54    0.74
   1 -19   1   12.85    0.77
   1 -19   1   10.04    0.78
  -2  19  -1    3.79    0.51
  -2  19  -1    2.80    0.57
   2 -19   1    3.06    0.47
   2 -19   1    3.13    0.39
   2 -19   1    2.67    0.44
  -3  19  -1   24.40    1.14
  -3  19  -1   22.71    1.13
   3 -19   1   25.70    1.24
   3 -19   1   24.22    1.14
  -4  19  -1   10.46    0.87
  -4  19  -1   12.07    0.86
   4 -19   1   10.13    0.95
   4 -19   1   11.65    0.98
   4 -19   1   11.91    0.98
  -5  19  -1   -0.38    0.45
  -5  19  -1    0.81    0.51
   5 -19   1    0.61    0.60
   5 -19   1   -0.24    0.64
   5 -19   1    1.68    0.62
  -6  19  -1    5.82    0.76
  -6  19  -1    5.31    0.79
   6 -19   1    5.95    0.95
  -7  19  -1    6.08    0.90
  -7  19  -1    7.01    0.95
   7 -19   1    7.65    1.06
  10  18  -1    0.78    0.89
 -10 -18   1    2.18    0.86
   9  18  -1   -0.67    0.89
   9  18  -1   -0.43    0.65
  -9 -18   1   -0.07    0.57
  -9 -18   1    0.83    0.70
   8  18  -1    6.97    0.93
   8  18  -1    6.94    0.86
  -8 -18   1    8.67    0.86
  -8 -18   1    7.00    1.04
   7  18  -1   11.32    0.92
   7  18  -1   12.71    1.05
   7  18  -1   10.37    1.11
  -7 -18   1   12.31    1.00
  -7 -18   1   11.00    0.81
   6  18  -1   11.21    1.01
   6  18  -1   10.92    0.83
   6  18  -1   11.49    0.93
  -6 -18   1   13.71    0.78
  -6 -18   1   12.58    0.90
   5  18  -1   21.42    1.03
   5  18  -1   20.79    1.11
   5  18  -1   20.43    1.11
  -5 -18   1   20.84    0.95
  -5 -18   1   20.07    0.78
   4  18  -1    5.33    0.62
   4  18  -1    6.68    0.67
   4  18  -1    6.23    0.59
  -4 -18   1    5.67    0.54
  -4 -18   1    4.42    0.46
   3  18  -1   33.50    1.22
   3  18  -1   34.01    1.18
   3  18  -1   33.70    1.33
   3  18  -1   31.95    1.23
  -3 -18   1   30.21    1.23
  -3 -18   1   34.77    1.23
   2  18  -1   31.62    1.25
   2  18  -1   32.18    1.12
   2  18  -1   32.50    1.15
  -2 -18   1   32.92    1.19
  -2 -18   1   32.01    1.13
   1  18  -1   47.64    1.49
   1  18  -1   46.91    1.56
   1  18  -1   45.85    1.26
  -1 -18   1   46.34    1.51
  -1 -18   1   44.91    1.49
   0  18  -1    0.39    0.23
   0  18  -1    0.00    0.23
   0  18  -1   -0.11    0.22
   0 -18   1   -0.03    0.22
   0 -18   1    0.12    0.25
  -1  18  -1   19.87    0.96
  -1  18  -1   18.62    0.86
  -1  18  -1   20.09    0.92
   1 -18   1   19.38    0.90
   1 -18   1   18.99    0.80
   1 -18   1   18.63    0.89
  -2  18  -1   12.82    0.77
  -2  18  -1   11.72    0.77
   2 -18   1   11.86    0.81
   2 -18   1   12.85    0.78
   2 -18   1   11.79    0.59
  -3  18  -1   19.38    1.01
  -3  18  -1   22.86    1.06
   3 -18   1   21.11    1.10
   3 -18   1   20.78    1.02
  -4  18  -1   46.09    1.68
  -4  18  -1   47.70    1.73
   4 -18   1   49.07    2.00
   4 -18   1   49.47    1.75
   4 -18   1   48.35    1.68
   4 -18   1   49.62    1.76
  -5  18  -1    6.67    0.76
  -5  18  -1    5.20    0.63
   5 -18   1    5.27    0.70
   5 -18   1    5.68    0.76
   5 -18   1    5.90    0.75
   5 -18   1    6.91    0.88
  -6  18  -1    2.49    0.68
  -6  18  -1    2.85    0.58
   6 -18   1    4.02    0.87
   6 -18   1    2.45    0.72
  -7  18  -1    2.84    0.78
  -7  18  -1    2.31    0.65
   7 -18   1    4.48    0.91
  -8  18  -1    6.75    0.94
  -8  18  -1    8.32    1.18
   8 -18   1    8.17    1.25
  10  17  -1    4.51    0.89
  10  17  -1    3.69    1.25
 -10 -17   1    3.12    0.83
   9  17  -1    3.98    1.22
   9  17  -1    3.23    0.75
  -9 -17   1    3.92    0.69
  -9 -17   1    4.66    0.84
   8  17  -1   10.40    1.30
   8  17  -1   11.24    1.24
  -8 -17   1   11.40    0.92
  -8 -17   1   13.30    1.10
   7  17  -1    1.47    0.41
   7  17  -1    1.76    0.48
   7  17  -1    1.80    0.58
  -7 -17   1    2.08    0.41
  -7 -17   1    1.63    0.50
   6  17  -1   23.85    1.23
   6  17  -1   23.92    1.22
   6  17  -1   21.41    1.08
  -6 -17   1   23.10    1.03
   5  17  -1   -0.01    0.31
   5  17  -1    0.96    0.35
   5  17  -1    0.10    0.25
  -5 -17   1   -0.18    0.19
  -5 -17   1   -0.04    0.24
   4  17  -1   10.72    0.75
   4  17  -1   10.34    0.77
   4  17  -1   11.37    0.70
  -4 -17   1   11.19    0.54
  -4 -17   1   12.38    0.68
   3  17  -1   18.56    0.88
   3  17  -1   19.05    0.87
   3  17  -1   20.15    0.97
   3  17  -1   20.27    0.86
  -3 -17   1   19.30    0.75
  -3 -17   1   19.57    0.86
   2  17  -1    6.38    0.57
   2  17  -1    6.87    0.52
   2  17  -1    7.56    0.58
  -2 -17   1    5.69    0.50
   1  17  -1    2.30    0.34
   1  17  -1    2.11    0.37
   1  17  -1    2.68    0.29
   1  17  -1    2.34    0.31
  -1 -17   1    1.81    0.31
  -1 -17   1    3.21    0.40
   0  17  -1   16.43    0.78
   0  17  -1   16.08    0.76
   0  17  -1   16.38    0.68
   0 -17   1   16.62    0.81
   0 -17   1   15.52    0.76
  -1  17  -1    0.94    0.30
  -1  17  -1    1.35    0.28
   1 -17   1    0.87    0.29
   1 -17   1    1.15    0.27
   1 -17   1    0.67    0.23
  -2  17  -1   54.39    1.72
  -2  17  -1   52.05    1.69
   2 -17   1   50.11    1.44
   2 -17   1   55.31    1.69
   2 -17   1   51.98    1.73
  -3  17  -1    1.25    0.33
  -3  17  -1    1.66    0.36
   3 -17   1    2.29    0.47
   3 -17   1    2.46    0.40
   3 -17   1    2.20    0.37
  -4  17  -1    4.17    0.54
  -4  17  -1    4.89    0.62
   4 -17   1    4.88    0.58
   4 -17   1    3.57    0.55
   4 -17   1    4.87    0.65
   4 -17   1    5.27    0.67
  -5  17  -1    3.38    0.55
  -5  17  -1    3.30    0.52
   5 -17   1    2.02    0.53
   5 -17   1    4.20    0.61
   5 -17   1    4.08    0.61
   5 -17   1    4.15    0.62
  -6  17  -1    4.72    0.63
  -6  17  -1    6.09    0.85
   6 -17   1    6.28    0.89
   6 -17   1    5.94    0.76
   6 -17   1    4.19    0.92
  -7  17  -1    4.79    0.75
   7 -17   1    4.78    0.92
   7 -17   1    4.55    0.79
  -8  17  -1    6.07    0.96
  -8  17  -1    4.61    0.82
   8 -17   1    6.36    1.14
  10  16  -1   17.45    1.52
  10  16  -1   15.31    1.98
 -10 -16   1   13.77    1.50
   9  16  -1   -0.10    0.86
   9  16  -1   -0.13    0.58
  -9 -16   1    0.29    0.50
  -9 -16   1    0.76    0.58
   8  16  -1    3.59    0.61
   8  16  -1    4.36    0.75
  -8 -16   1    3.50    0.66
  -8 -16   1    4.13    0.55
   7  16  -1   -0.12    0.40
   7  16  -1    0.57    0.38
   7  16  -1    0.27    0.47
  -7 -16   1    0.10    0.33
  -7 -16   1    0.32    0.39
   6  16  -1   11.60    0.90
   6  16  -1    9.84    0.75
   6  16  -1   10.83    0.85
  -6 -16   1    9.53    0.58
  -6 -16   1   10.58    0.70
   5  16  -1    0.51    0.32
   5  16  -1    0.66    0.31
   5  16  -1    0.19    0.26
  -5 -16   1    0.65    0.19
  -5 -16   1    1.07    0.27
   4  16  -1   16.05    0.82
   4  16  -1   16.08    0.85
   4  16  -1   15.97    0.88
  -4 -16   1   16.46    0.76
  -4 -16   1   14.68    0.69
   3  16  -1    3.34    0.44
   3  16  -1    3.63    0.47
   3  16  -1    3.06    0.45
   3  16  -1    2.83    0.40
  -3 -16   1    3.46    0.41
  -3 -16   1    2.95    0.33
   2  16  -1    2.02    0.34
   2  16  -1    1.89    0.30
  -2 -16   1    1.81    0.27
  -2 -16   1    1.81    0.29
   1  16  -1   42.48    1.24
   1  16  -1   43.56    1.17
   1  16  -1   43.21    1.42
   1  16  -1   43.01    1.35
  -1 -16   1   42.69    1.36
   0  16  -1    1.12    0.27
   0  16  -1    1.09    0.23
   0  16  -1    1.33    0.29
   0 -16   1    1.05    0.25
   0 -16   1    0.93    0.27
  -1  16  -1    5.55    0.48
  -1  16  -1    5.69    0.52
   1 -16   1    5.95    0.50
   1 -16   1    5.93    0.49
   1 -16   1    5.97    0.42
  -2  16  -1   18.17    0.86
  -2  16  -1   17.31    0.85
   2 -16   1   15.59    0.65
   2 -16   1   17.90    0.86
   2 -16   1   16.66    0.72
   2 -16   1   17.65    0.84
  -3  16  -1    8.19    0.65
  -3  16  -1    7.28    0.61
   3 -16   1    7.82    0.60
   3 -16   1    7.66    0.61
   3 -16   1    7.84    0.66
  -4  16  -1    7.03    0.63
  -4  16  -1    7.97    0.66
   4 -16   1    6.34    0.67
   4 -16   1    8.15    0.69
   4 -16   1    7.00    0.68
   4 -16   1    5.48    0.70
  -5  16  -1    5.47    0.68
  -5  16  -1    4.44    0.55
   5 -16   1    5.48    0.78
   5 -16   1    5.85    0.74
   5 -16   1    4.86    0.68
   5 -16   1    5.31    0.75
  -6  16  -1    9.01    0.87
  -6  16  -1    6.56    0.70
   6 -16   1    4.68    0.73
   6 -16   1    6.01    0.91
   6 -16   1    7.75    1.07
  -7  16  -1   -0.23    0.53
   7 -16   1    0.27    0.69
   7 -16   1   -0.22    0.61
  -8  16  -1   17.25    1.63
  -8  16  -1   17.61    1.37
   8 -16   1   12.54    1.52
   8 -16   1   19.46    1.78
  10  15  -1    3.11    0.85
  10  15  -1    2.21    1.02
 -10 -15   1    2.63    0.79
   9  15  -1   11.17    1.43
   9  15  -1   11.20    1.19
  -9 -15   1   11.89    1.01
   8  15  -1    0.87    0.62
   8  15  -1    1.32    0.50
  -8 -15   1    0.78    0.47
  -8 -15   1    1.71    0.42
   7  15  -1   13.01    1.04
   7  15  -1   13.83    0.99
   7  15  -1   12.45    0.88
  -7 -15   1   12.92    0.78
  -7 -15   1   12.90    0.94
   6  15  -1   71.38    2.28
   6  15  -1   70.01    2.19
   6  15  -1   69.89    2.30
  -6 -15   1   68.46    1.72
  -6 -15   1   70.45    2.04
   5  15  -1    5.28    0.56
   5  15  -1    4.41    0.59
   5  15  -1    4.77    0.58
  -5 -15   1    5.14    0.48
  -5 -15   1    4.70    0.33
   4  15  -1   45.99    1.60
   4  15  -1   45.00    1.50
   4  15  -1   47.43    1.53
  -4 -15   1   44.50    1.23
  -4 -15   1   45.58    1.44
   3  15  -1    3.29    0.46
   3  15  -1    3.08    0.39
   3  15  -1    3.04    0.40
   3  15  -1    3.23    0.36
  -3 -15   1    3.05    0.37
  -3 -15   1    2.54    0.27
   2  15  -1   60.13    1.82
   2  15  -1   58.22    1.67
   2  15  -1   60.55    1.68
  -2 -15   1   59.40    1.62
  -2 -15   1   59.86    1.72
   1  15  -1   17.04    0.64
   1  15  -1   17.14    0.58
   1  15  -1   17.12    0.80
   1  15  -1   16.70    0.69
  -1 -15   1   16.77    0.69
  -1 -15   1   15.81    0.72
   0  15  -1    2.31    0.38
   0  15  -1    2.85    0.36
   0  15  -1    2.27    0.23
   0  15  -1    1.85    0.28
   0 -15   1    2.57    0.37
   0 -15   1    2.17    0.35
  -1  15  -1    6.05    0.48
  -1  15  -1    5.15    0.50
   1 -15   1    5.40    0.51
   1 -15   1    5.46    0.46
   1 -15   1    5.69    0.48
  -2  15  -1   73.98    2.11
  -2  15  -1   74.79    2.11
   2 -15   1   73.09    2.15
   2 -15   1   76.21    2.10
   2 -15   1   74.04    1.88
   2 -15   1   74.25    1.99
  -3  15  -1   14.19    0.75
  -3  15  -1   14.94    0.81
   3 -15   1   14.53    0.83
   3 -15   1   14.52    0.75
   3 -15   1   15.34    0.77
  -4  15  -1    5.04    0.58
  -4  15  -1    4.13    0.53
   4 -15   1    4.93    0.59
   4 -15   1    4.41    0.54
   4 -15   1    4.81    0.63
   4 -15   1    4.96    0.58
  -5  15  -1    6.51    0.66
  -5  15  -1    6.39    0.65
   5 -15   1    5.09    0.72
   5 -15   1    7.00    0.73
   5 -15   1    4.90    0.68
   5 -15   1    6.50    0.76
  -6  15  -1   13.88    0.92
  -6  15  -1   14.35    0.97
   6 -15   1   14.33    1.09
   6 -15   1   14.48    1.04
   6 -15   1   14.19    1.13
  -7  15  -1   12.74    1.06
   7 -15   1   12.10    1.19
   7 -15   1   12.71    1.32
  -8  15  -1    5.58    0.86
   8 -15   1    6.67    1.02
   8 -15   1    7.30    0.96
  11  14  -1    1.46    0.94
  11  14  -1   -0.47    1.33
  10  14  -1    0.85    0.70
  10  14  -1    2.30    0.99
 -10 -14   1    0.54    0.75
   9  14  -1    5.12    0.86
   9  14  -1    6.53    0.86
  -9 -14   1    7.08    0.81
  -9 -14   1    7.28    0.84
   8  14  -1   22.66    1.44
   8  14  -1   20.89    1.27
   8  14  -1   22.55    1.17
  -8 -14   1   21.85    1.04
  -8 -14   1   22.11    1.20
   7  14  -1   37.00    1.56
   7  14  -1   35.45    1.45
   7  14  -1   37.20    1.59
  -7 -14   1   37.16    1.52
  -7 -14   1   36.42    1.30
   6  14  -1    0.89    0.38
   6  14  -1    1.08    0.35
   6  14  -1    0.71    0.29
  -6 -14   1    1.25    0.30
  -6 -14   1    0.93    0.18
   5  14  -1   15.85    0.87
   5  14  -1   16.29    0.84
   5  14  -1   16.80    0.91
  -5 -14   1   15.69    0.75
  -5 -14   1   16.00    0.54
   4  14  -1   49.26    1.63
   4  14  -1   46.79    1.52
  -4 -14   1   45.95    1.43
  -4 -14   1   45.95    1.23
   3  14  -1   14.31    0.62
   3  14  -1   13.36    0.74
   3  14  -1   12.64    0.81
   3  14  -1   14.09    0.65
  -3 -14   1   13.56    0.67
  -3 -14   1   13.34    0.52
   2  14  -1   16.48    0.91
   2  14  -1   16.79    0.66
   2  14  -1   16.10    0.67
  -2 -14   1   16.85    0.63
  -2 -14   1   16.16    0.71
   1  14  -1  105.42    2.57
   1  14  -1  105.00    2.62
   1  14  -1  105.59    2.70
   1  14  -1  107.13    2.47
  -1 -14   1  105.01    2.61
  -1 -14   1   94.59    2.76
   0  14  -1    1.27    0.23
   0  14  -1    1.09    0.30
   0  14  -1    1.12    0.16
   0  14  -1    0.73    0.20
   0 -14   1    0.77    0.21
  -1  14  -1   14.24    0.68
   1 -14   1   13.88    0.75
   1 -14   1   13.88    0.53
  -2  14  -1   33.95    1.17
  -2  14  -1   32.19    1.14
   2 -14   1   31.41    0.95
   2 -14   1   32.78    1.15
   2 -14   1   33.40    1.18
   2 -14   1   33.98    1.06
  -3  14  -1   11.79    0.70
  -3  14  -1   11.68    0.65
   3 -14   1   12.62    0.74
   3 -14   1   11.44    0.68
   3 -14   1   11.83    0.67
  -4  14  -1   74.27    2.23
  -4  14  -1   75.56    2.11
   4 -14   1   74.89    2.34
   4 -14   1   76.11    2.18
   4 -14   1   73.58    2.16
   4 -14   1   73.59    2.21
  -5  14  -1   38.56    1.31
  -5  14  -1   38.48    1.47
   5 -14   1   38.19    1.59
   5 -14   1   37.79    1.42
   5 -14   1   36.88    1.36
   5 -14   1   40.86    1.54
  -6  14  -1    5.43    0.74
  -6  14  -1    5.08    0.76
   6 -14   1    5.46    0.69
   6 -14   1    4.76    0.65
   6 -14   1    5.97    0.86
  -7  14  -1    7.81    1.02
   7 -14   1    8.75    1.09
   7 -14   1    6.55    0.85
  -8  14  -1   12.76    1.20
   8 -14   1   15.70    1.53
   8 -14   1   11.87    1.31
  -9  14  -1   -0.67    0.75
  -9  14  -1    0.45    0.89
   9 -14   1    0.89    1.11
   9 -14   1    0.61    0.88
  11  13  -1    1.60    1.22
  11  13  -1    0.24    0.91
  10  13  -1    3.70    0.78
  10  13  -1    1.89    0.94
 -10 -13   1    5.12    0.92
 -10 -13   1    5.92    0.85
   9  13  -1    6.43    0.93
  -9 -13   1    5.21    0.74
  -9 -13   1    4.54    0.58
   8  13  -1    2.02    0.44
   8  13  -1    2.56    0.53
   8  13  -1    2.04    0.61
   8  13  -1    2.46    0.44
  -8 -13   1    2.66    0.54
  -8 -13   1    2.78    0.45
   7  13  -1    2.58    0.52
   7  13  -1    2.11    0.41
   7  13  -1    1.66    0.42
   7  13  -1    2.43    0.37
  -7 -13   1    1.81    0.44
  -7 -13   1    2.33    0.37
   6  13  -1   25.93    1.12
   6  13  -1   26.06    1.19
   6  13  -1   23.75    0.87
   6  13  -1   27.21    1.22
  -6 -13   1   26.54    1.00
  -6 -13   1   25.95    0.75
   5  13  -1   51.29    1.67
   5  13  -1   51.07    1.75
   5  13  -1   52.95    1.72
   5  13  -1   51.37    1.33
  -5 -13   1   52.11    1.56
  -5 -13   1   52.22    1.31
   4  13  -1   54.11    1.68
   4  13  -1   53.96    1.75
   4  13  -1   55.62    1.66
  -4 -13   1   55.26    1.61
  -4 -13   1   54.07    1.38
   3  13  -1   33.12    1.10
   3  13  -1   32.34    1.19
   3  13  -1   33.17    1.07
   3  13  -1   33.22    1.03
  -3 -13   1   30.13    1.21
  -3 -13   1   32.43    0.91
   2  13  -1   65.07    1.85
   2  13  -1   64.80    1.76
   2  13  -1   63.58    1.72
  -2 -13   1   66.11    1.77
  -2 -13   1   63.88    1.66
   1  13  -1  146.71    3.61
   1  13  -1  151.80    3.40
   1  13  -1  147.55    3.50
   1  13  -1  148.22    3.54
  -1 -13   1  141.36    3.54
  -1 -13   1  147.62    3.52
   0  13  -1  141.62    3.27
   0  13  -1  141.28    3.19
   0  13  -1  137.13    3.40
   0  13  -1  138.38    3.40
   0  13  -1  144.63    3.50
   0 -13   1  144.76    3.45
   0 -13   1  135.47    3.40
  -1  13  -1   34.75    1.15
  -1  13  -1   37.46    1.17
   1 -13   1   35.91    1.13
   1 -13   1   36.33    0.91
   1 -13   1   35.12    1.12
   1 -13   1   35.14    1.02
   1 -13   1   37.47    1.21
  -2  13  -1   98.95    2.60
  -2  13  -1   99.57    2.56
   2 -13   1   96.25    2.62
   2 -13   1   97.47    2.54
   2 -13   1  100.25    2.37
   2 -13   1   98.34    2.51
  -3  13  -1   35.75    1.24
  -3  13  -1   33.43    1.37
   3 -13   1   36.09    1.28
   3 -13   1   34.02    1.18
   3 -13   1   33.25    1.33
  -4  13  -1   10.22    0.60
  -4  13  -1    9.69    0.68
   4 -13   1    9.52    0.65
   4 -13   1    8.44    0.64
   4 -13   1    9.39    0.67
   4 -13   1    9.50    0.71
  -5  13  -1   12.60    0.69
  -5  13  -1   12.49    0.80
   5 -13   1   13.03    0.74
   5 -13   1   13.72    0.92
   5 -13   1   12.19    0.85
   5 -13   1   11.15    0.78
  -6  13  -1    6.07    0.70
  -6  13  -1    5.00    0.61
   6 -13   1    6.22    0.81
   6 -13   1    6.29    0.79
   6 -13   1    6.15    0.79
  -7  13  -1   11.68    0.90
  -7  13  -1   12.29    0.97
   7 -13   1   10.38    1.07
   7 -13   1    9.97    1.05
   7 -13   1   11.33    1.12
  -8  13  -1   -0.03    0.56
   8 -13   1    0.76    0.74
   8 -13   1   -0.30    0.61
  -9  13  -1    5.07    0.91
  -9  13  -1    3.63    0.81
   9 -13   1    4.30    1.05
   9 -13   1    2.90    0.85
  11  12  -1    4.18    1.25
  10  12  -1    2.44    0.75
  10  12  -1    0.83    0.87
 -10 -12   1    2.35    0.77
 -10 -12   1    2.54    0.76
   9  12  -1   19.78    1.30
   9  12  -1   17.82    1.21
   9  12  -1   16.74    1.38
  -9 -12   1   19.11    1.00
  -9 -12   1   20.59    1.22
   8  12  -1    6.44    0.96
   8  12  -1    4.91    0.71
   8  12  -1    7.07    0.75
   8  12  -1    4.35    0.62
  -8 -12   1    5.68    0.76
  -8 -12   1    5.95    0.61
   7  12  -1   27.86    1.13
   7  12  -1   30.47    1.36
   7  12  -1   30.49    1.41
   7  12  -1   29.92    1.28
  -7 -12   1   29.66    1.09
  -7 -12   1   31.78    1.32
   6  12  -1    0.41    0.34
   6  12  -1    0.43    0.25
   6  12  -1    0.59    0.24
   6  12  -1    0.72    0.31
  -6 -12   1    0.41    0.15
  -6 -12   1    0.77    0.25
   5  12  -1    1.03    0.29
   5  12  -1    0.80    0.28
   5  12  -1    1.66    0.38
   5  12  -1    1.39    0.20
  -5 -12   1    1.29    0.16
  -5 -12   1    1.31    0.26
   4  12  -1    8.52    0.61
   4  12  -1    7.61    0.59
   4  12  -1    8.58    0.33
   4  12  -1    9.55    0.56
  -4 -12   1    8.95    0.35
   3  12  -1    7.79    0.51
   3  12  -1    8.20    0.43
   3  12  -1    7.88    0.44
   3  12  -1    6.79    0.45
  -3 -12   1    7.51    0.43
  -3 -12   1    6.82    0.32
   2  12  -1   13.43    0.56
   2  12  -1   13.44    0.55
   2  12  -1   14.40    0.63
  -2 -12   1   13.37    0.49
  -2 -12   1   13.70    0.57
   1  12  -1   53.01    1.41
   1  12  -1   52.30    1.43
   1  12  -1   53.59    1.32
   1  12  -1   52.95    1.50
  -1 -12   1   53.64    1.42
  -1 -12   1   51.57    1.45
   0  12  -1    0.47    0.16
   0  12  -1    0.50    0.11
   0  12  -1    0.66    0.13
   0  12  -1    0.21    0.12
   0 -12   1    0.46    0.14
   0 -12   1    0.63    0.15
  -1  12  -1   80.65    2.14
  -1  12  -1   83.88    2.16
   1 -12   1   81.66    2.04
   1 -12   1   85.62    2.14
   1 -12   1   81.51    2.20
   1 -12   1   81.53    2.12
   1 -12   1   81.98    1.91
  -2  12  -1   26.44    0.98
  -2  12  -1   27.13    0.92
   2 -12   1   25.77    1.16
   2 -12   1   28.77    0.79
   2 -12   1   27.63    0.91
   2 -12   1   27.91    0.94
  -3  12  -1    2.15    0.31
  -3  12  -1    1.94    0.31
   3 -12   1    2.43    0.33
   3 -12   1    3.50    0.44
   3 -12   1    2.60    0.33
  -4  12  -1    7.61    0.63
  -4  12  -1    7.06    0.57
   4 -12   1    8.11    0.70
   4 -12   1    7.08    0.53
   4 -12   1    8.56    0.63
   4 -12   1    8.08    0.64
  -5  12  -1   43.18    1.53
  -5  12  -1   41.11    1.34
   5 -12   1   41.52    1.46
   5 -12   1   45.83    1.61
   5 -12   1   43.14    1.65
  -6  12  -1   16.64    0.82
  -6  12  -1   17.03    0.96
   6 -12   1   15.64    1.01
   6 -12   1   17.17    0.96
   6 -12   1   16.31    1.06
  -7  12  -1    5.59    0.72
  -7  12  -1    6.43    0.78
   7 -12   1    5.50    0.72
   7 -12   1    5.49    0.72
   7 -12   1    4.45    0.66
  -8  12  -1    3.88    0.63
   8 -12   1    4.67    0.79
   8 -12   1    1.97    0.70
  -9  12  -1    6.86    0.92
  -9  12  -1    9.89    1.41
   9 -12   1    7.01    0.99
   9 -12   1    3.91    0.93
  11  11  -1    0.65    1.15
  10  11  -1    3.95    0.92
  10  11  -1    4.44    0.76
  10  11  -1    4.53    0.96
 -10 -11   1    3.70    1.15
 -10 -11   1    4.65    0.94
   9  11  -1    9.70    1.09
   9  11  -1   11.78    1.21
   9  11  -1    7.78    1.02
  -9 -11   1    9.15    0.98
  -9 -11   1    8.93    0.98
   8  11  -1    6.15    0.71
   8  11  -1    4.33    0.57
   8  11  -1    6.38    0.93
   8  11  -1    5.28    0.77
  -8 -11   1    4.66    0.58
  -8 -11   1    5.26    0.65
   7  11  -1    0.24    0.30
   7  11  -1    0.04    0.30
   7  11  -1   -0.14    0.29
   7  11  -1   -0.05    0.39
  -7 -11   1   -0.13    0.32
  -7 -11   1    0.25    0.23
  -7 -11   1    0.33    0.20
   6  11  -1   44.49    1.37
   6  11  -1   45.44    1.64
   6  11  -1   44.86    1.55
   6  11  -1   46.93    1.65
  -6 -11   1   45.60    1.17
  -6 -11   1   46.68    1.42
   5  11  -1    6.33    0.58
   5  11  -1    5.77    0.69
   5  11  -1    4.92    0.37
   5  11  -1    5.55    0.52
  -5 -11   1    5.29    0.28
  -5 -11   1    5.32    0.54
   4  11  -1   19.00    0.87
   4  11  -1   18.04    0.86
   4  11  -1   20.40    0.81
   4  11  -1   19.50    0.59
  -4 -11   1   18.56    0.73
  -4 -11   1   18.72    0.56
   3  11  -1   67.71    1.72
   3  11  -1   65.67    1.76
   3  11  -1   63.55    1.84
   3  11  -1   63.95    1.79
  -3 -11   1   63.53    1.58
  -3 -11   1   64.91    1.74
   2  11  -1   25.98    0.90
   2  11  -1   25.24    0.85
   2  11  -1   27.03    0.82
  -2 -11   1   25.63    0.75
  -2 -11   1   25.86    0.84
   1  11  -1   85.71    1.97
   1  11  -1   82.68    2.14
   1  11  -1   82.34    2.07
   1  11  -1   82.34    2.08
  -1 -11   1   82.13    2.10
  -1 -11   1   84.65    2.06
   0  11  -1  118.90    2.93
   0  11  -1  116.97    2.76
   0  11  -1  120.59    2.71
   0  11  -1  110.84    2.85
   0 -11   1  130.62    2.90
   0 -11   1  118.68    2.89
   0 -11   1  113.65    2.86
  -1  11  -1   88.27    2.26
  -1  11  -1   88.70    2.26
   1 -11   1   90.00    2.04
   1 -11   1   88.93    2.17
   1 -11   1   88.82    2.24
   1 -11   1   87.75    2.30
   1 -11   1   88.49    2.23
  -2  11  -1   50.86    1.43
  -2  11  -1   50.60    1.48
   2 -11   1   50.30    1.49
   2 -11   1   50.71    1.44
   2 -11   1   51.55    1.44
   2 -11   1   52.84    1.29
  -3  11  -1   66.13    1.90
  -3  11  -1   65.52    1.78
   3 -11   1   68.33    1.82
   3 -11   1   65.44    1.94
   3 -11   1   65.53    1.88
  -4  11  -1   96.74    2.50
  -4  11  -1   94.88    2.65
   4 -11   1   94.45    2.67
   4 -11   1  100.68    2.59
   4 -11   1   95.69    2.73
   4 -11   1  101.78    2.56
  -5  11  -1    7.41    0.55
  -5  11  -1    8.84    0.67
   5 -11   1    8.36    0.63
   5 -11   1    7.39    0.69
   5 -11   1    7.77    0.66
  -6  11  -1   20.90    1.02
  -6  11  -1   19.00    0.86
   6 -11   1   18.58    0.98
   6 -11   1   20.30    1.10
   6 -11   1   19.70    1.13
  -7  11  -1    6.34    0.75
  -7  11  -1    5.85    0.65
   7 -11   1    6.64    0.86
   7 -11   1    6.45    0.87
   7 -11   1    4.24    0.65
  -8  11  -1    4.31    0.69
   8 -11   1    4.27    0.75
   8 -11   1    2.96    0.66
  -9  11  -1   24.14    1.50
   9 -11   1   23.83    1.82
   9 -11   1   27.37    1.68
  11  10  -1    5.13    1.20
  10  10  -1   21.15    1.49
  10  10  -1   21.83    1.44
  10  10  -1   21.38    1.73
 -10 -10   1   21.12    1.64
 -10 -10   1   20.97    1.41
   9  10  -1    3.30    0.74
   9  10  -1    4.94    0.69
   9  10  -1    3.71    0.62
  -9 -10   1    4.34    0.68
  -9 -10   1    3.84    0.63
   8  10  -1   14.97    0.94
   8  10  -1   14.91    1.01
   8  10  -1   14.14    1.15
  -8 -10   1   14.35    0.92
  -8 -10   1   14.56    0.75
   7  10  -1   30.01    1.34
   7  10  -1   26.64    1.08
   7  10  -1   26.89    1.24
   7  10  -1   25.32    1.15
  -7 -10   1   26.34    0.80
  -7 -10   1   27.50    1.17
  -7 -10   1   26.85    0.86
  -7 -10   1   27.01    1.00
   6  10  -1   31.00    1.19
   6  10  -1   29.56    1.05
   6  10  -1   32.35    1.28
   6  10  -1   29.32    1.26
  -6 -10   1   30.66    0.85
  -6 -10   1   31.67    1.06
  -6 -10   1   30.54    0.85
   5  10  -1  115.27    3.40
   5  10  -1  120.88    2.95
   5  10  -1  119.82    3.21
   5  10  -1  120.26    3.14
  -5 -10   1  120.80    2.78
  -5 -10   1  124.46    3.00
   4  10  -1    7.91    0.52
   4  10  -1    8.66    0.56
   4  10  -1   10.09    0.54
   4  10  -1    9.54    0.39
  -4 -10   1    8.89    0.46
  -4 -10   1    9.03    0.33
   3  10  -1   47.67    1.22
   3  10  -1   42.61    1.30
   3  10  -1   42.81    1.27
   3  10  -1   44.30    1.36
  -3 -10   1   43.65    1.25
  -3 -10   1   44.24    1.11
   2  10  -1   83.70    2.18
   2  10  -1   85.94    2.14
   2  10  -1   84.13    2.08
   2  10  -1   84.64    2.07
  -2 -10   1   83.74    2.11
  -2 -10   1   81.92    1.99
   1  10  -1   32.97    0.99
   1  10  -1   32.87    0.94
   1  10  -1   34.27    0.85
   1  10  -1   32.77    0.94
  -1 -10   1   31.75    0.91
  -1 -10   1   31.87    0.95
   0  10  -1  124.67    3.01
   0  10  -1  127.51    2.92
   0  10  -1  129.90    2.88
   0  10  -1  127.92    3.07
   0 -10   1  126.36    3.02
   0 -10   1  125.44    2.94
   0 -10   1  124.27    3.01
  -1  10  -1   18.74    0.67
  -1  10  -1   18.73    0.67
   1 -10   1   19.68    0.72
   1 -10   1   19.69    0.66
   1 -10   1   19.28    0.51
   1 -10   1   18.62    0.62
  -2  10  -1   79.10    2.04
  -2  10  -1   80.93    2.11
   2 -10   1   80.01    2.08
   2 -10   1   79.12    2.05
   2 -10   1   83.48    1.91
   2 -10   1   80.90    2.13
  -3  10  -1   24.80    0.82
  -3  10  -1   23.71    0.97
   3 -10   1   24.36    0.91
   3 -10   1   25.43    0.85
   3 -10   1   24.47    1.20
  -4  10  -1   45.78    1.32
  -4  10  -1   44.62    1.47
   4 -10   1   46.03    1.38
   4 -10   1   42.77    1.49
   4 -10   1   46.71    1.36
   4 -10   1   45.20    1.54
  -5  10  -1   16.85    0.85
  -5  10  -1   15.40    0.70
   5 -10   1   15.81    0.95
   5 -10   1   16.31    0.90
   5 -10   1   15.81    0.87
  -6  10  -1   23.83    0.94
  -6  10  -1   25.49    1.15
   6 -10   1   26.31    1.27
   6 -10   1   23.81    1.07
   6 -10   1   25.34    1.21
  -7  10  -1   13.06    0.77
  -7  10  -1   14.17    0.94
   7 -10   1   13.66    0.97
   7 -10   1   14.01    1.06
   7 -10   1   13.63    1.01
  -8  10  -1    8.72    0.96
  -9  10  -1    5.47    0.80
   9 -10   1    5.15    0.87
   9 -10   1    5.28    0.85
 -10  10  -1    0.16    0.87
 -10  10  -1    0.01    0.91
  10 -10   1   -0.12    0.91
  10 -10   1    1.83    1.03
  11   9  -1    1.03    1.06
  11   9  -1   -0.54    1.04
  10   9  -1    9.21    1.17
  10   9  -1    9.78    1.40
  10   9  -1    9.20    1.40
 -10  -9   1    6.14    0.87
   9   9  -1    0.04    0.61
   9   9  -1    0.45    0.50
   9   9  -1   -0.57    0.48
  -9  -9   1   -0.99    0.48
  -9  -9   1    0.81    0.47
   8   9  -1   27.58    1.32
   8   9  -1   27.07    1.43
   8   9  -1   27.91    1.24
  -8  -9   1   26.81    1.01
  -8  -9   1   28.44    1.22
  -8  -9   1   25.78    1.03
   7   9  -1    4.56    0.64
   7   9  -1    3.71    0.56
   7   9  -1    4.82    0.63
   7   9  -1    4.52    0.58
  -7  -9   1    3.80    0.56
  -7  -9   1    4.09    0.34
  -7  -9   1    4.51    0.47
   6   9  -1   19.16    0.90
   6   9  -1   19.62    0.95
   6   9  -1   18.80    0.99
   6   9  -1   19.49    0.81
  -6  -9   1   17.89    0.74
  -6  -9   1   19.69    0.90
  -6  -9   1   18.89    0.60
   5   9  -1    8.59    0.48
   5   9  -1    8.47    0.64
   5   9  -1    8.82    0.59
   5   9  -1    8.96    0.60
  -5  -9   1    8.64    0.33
  -5  -9   1    9.45    0.47
  -5  -9   1    8.95    0.35
   4   9  -1   27.61    1.02
   4   9  -1   26.93    0.97
   4   9  -1   27.98    0.84
   4   9  -1   27.23    0.97
  -4  -9   1   28.93    0.75
  -4  -9   1   27.85    0.89
   3   9  -1   12.49    0.58
   3   9  -1   12.58    0.43
   3   9  -1   12.77    0.54
   3   9  -1   11.95    0.40
   3   9  -1   11.78    0.54
  -3  -9   1   11.60    0.49
  -3  -9   1   12.50    0.39
   2   9  -1   34.85    0.98
   2   9  -1   35.70    1.04
   2   9  -1   35.68    0.94
   2   9  -1   35.81    1.08
   2   9  -1   34.84    0.99
  -2  -9   1   34.78    0.90
  -2  -9   1   35.66    1.01
   1   9  -1  202.81    4.58
   1   9  -1  193.67    4.56
   1   9  -1  204.57    4.47
   1   9  -1  205.60    4.63
  -1  -9   1  200.26    4.54
  -1  -9   1  193.80    4.59
   0   9  -1  135.00    3.20
   0   9  -1  131.50    3.15
   0   9  -1  135.16    3.08
   0   9  -1  139.26    3.05
   0  -9   1  137.62    3.10
   0  -9   1  131.24    3.16
   0  -9   1  130.73    3.20
  -1   9  -1   28.19    0.88
  -1   9  -1   28.43    0.88
   1  -9   1   29.35    0.91
   1  -9   1   29.96    0.71
   1  -9   1   28.20    0.89
   1  -9   1   28.97    0.83
   1  -9   1   28.79    0.86
  -2   9  -1  112.39    2.70
  -2   9  -1  109.78    2.77
   2  -9   1  114.04    2.56
   2  -9   1  112.12    2.79
   2  -9   1  111.02    2.75
   2  -9   1  112.57    2.72
  -3   9  -1  109.49    2.74
  -3   9  -1  110.84    2.87
   3  -9   1  112.59    2.88
   3  -9   1  110.99    2.90
   3  -9   1  115.43    2.79
   3  -9   1  117.52    2.78
  -4   9  -1    4.37    0.46
  -4   9  -1    4.11    0.32
   4  -9   1    4.55    0.50
   4  -9   1    5.56    0.41
   4  -9   1    4.64    0.54
   4  -9   1    4.80    0.38
  -5   9  -1   25.35    0.90
  -5   9  -1   25.90    1.08
   5  -9   1   27.14    1.15
   5  -9   1   26.42    1.14
   5  -9   1   26.87    1.01
  -6   9  -1   44.45    1.41
  -6   9  -1   48.43    1.64
   6  -9   1   43.33    1.51
   6  -9   1   46.91    1.76
   6  -9   1   46.25    1.69
  -7   9  -1    2.37    0.46
  -7   9  -1    2.30    0.37
   7  -9   1    2.11    0.47
   7  -9   1    1.82    0.48
   7  -9   1    1.90    0.47
  -8   9  -1    0.23    0.43
   8  -9   1    1.39    0.52
   8  -9   1    1.53    0.59
   8  -9   1    0.43    0.64
  -9   9  -1    1.76    0.63
   9  -9   1    0.72    0.75
   9  -9   1    2.32    0.72
 -10   9  -1    0.20    0.79
 -10   9  -1    1.81    0.88
  10  -9   1    0.22    0.85
  10  -9   1    1.05    0.97
  11   8  -1    6.21    1.18
  11   8  -1    4.93    1.10
  10   8  -1   18.04    2.01
  10   8  -1   17.58    1.50
 -10  -8   1   19.29    1.32
 -10  -8   1   15.82    1.41
   9   8  -1    9.37    1.14
   9   8  -1    9.71    1.05
   9   8  -1    9.24    1.00
  -9  -8   1    8.83    0.92
  -9  -8   1    7.63    0.84
   8   8  -1    7.48    0.81
   8   8  -1    7.61    0.98
   8   8  -1    8.50    0.82
  -8  -8   1    7.07    0.71
  -8  -8   1    7.61    0.58
   7   8  -1   14.11    0.88
   7   8  -1   14.01    0.81
   7   8  -1   12.74    0.81
   7   8  -1   13.78    0.94
  -7  -8   1   12.91    0.78
  -7  -8   1   12.84    0.54
  -7  -8   1   12.60    0.79
   6   8  -1    7.91    0.70
   6   8  -1    7.55    0.54
   6   8  -1    7.39    0.58
   6   8  -1    7.40    0.62
  -6  -8   1    6.60    0.55
  -6  -8   1    7.00    0.44
  -6  -8   1    5.57    0.33
   5   8  -1    3.97    0.51
   5   8  -1    4.84    0.46
   5   8  -1    4.32    0.40
   5   8  -1    4.76    0.48
  -5  -8   1    5.19    0.30
  -5  -8   1    4.72    0.25
  -5  -8   1    5.03    0.35
   4   8  -1    9.95    0.53
   4   8  -1   10.23    0.55
   4   8  -1    9.87    0.45
   4   8  -1   10.31    0.54
  -4  -8   1   10.73    0.35
  -4  -8   1   10.46    0.31
  -4  -8   1   10.68    0.46
   3   8  -1  126.88    2.92
   3   8  -1  126.79    3.07
   3   8  -1  125.72    3.09
   3   8  -1  126.35    3.14
  -3  -8   1  126.66    2.87
  -3  -8   1  126.81    3.02
   2   8  -1   34.52    0.94
   2   8  -1   33.66    0.96
   2   8  -1   34.32    1.00
   2   8  -1   34.13    0.89
   2   8  -1   35.08    1.04
   2   8  -1   35.96    0.82
  -2  -8   1   34.43    0.87
  -2  -8   1   34.83    0.98
   1   8  -1  122.81    2.70
   1   8  -1  122.51    2.82
   1   8  -1  118.62    2.75
   1   8  -1  120.87    2.85
   1   8  -1  118.43    2.80
  -1  -8   1  118.13    2.82
  -1  -8   1  117.97    2.76
   0   8  -1  124.49    2.92
   0   8  -1  117.12    2.86
   0   8  -1  127.78    2.78
   0   8  -1  123.40    2.81
   0  -8   1  125.33    2.82
   0  -8   1  122.53    2.88
   0  -8   1  117.78    2.87
  -1   8  -1  105.58    2.57
  -1   8  -1  107.14    2.55
  -1   8  -1  104.83    2.52
   1  -8   1  106.75    2.52
   1  -8   1  107.11    2.60
   1  -8   1  109.98    2.39
   1  -8   1  104.83    2.55
   1  -8   1  106.87    2.54
  -2   8  -1    3.12    0.27
  -2   8  -1    2.73    0.22
   2  -8   1    3.35    0.25
   2  -8   1    3.06    0.18
   2  -8   1    2.93    0.28
   2  -8   1    2.52    0.25
  -3   8  -1  102.52    2.61
  -3   8  -1   98.20    2.47
   3  -8   1  103.36    2.52
   3  -8   1  106.42    2.52
   3  -8   1  102.27    2.64
   3  -8   1   98.17    2.61
  -4   8  -1   28.46    0.91
  -4   8  -1   27.50    1.08
   4  -8   1   30.04    0.95
   4  -8   1   29.94    0.98
   4  -8   1   29.09    1.12
  -5   8  -1   46.24    1.32
  -5   8  -1   43.97    1.51
   5  -8   1   45.77    1.43
   5  -8   1   46.72    1.60
   5  -8   1   44.47    1.57
  -6   8  -1   28.73    1.18
  -6   8  -1   25.49    1.11
   6  -8   1   28.76    1.26
   6  -8   1   27.21    1.11
   6  -8   1   28.97    1.30
  -7   8  -1    4.64    0.58
  -7   8  -1    4.37    0.55
   7  -8   1    4.88    0.71
   7  -8   1    4.88    0.66
   7  -8   1    6.42    0.80
  -8   8  -1    2.10    0.52
   8  -8   1    2.77    0.64
   8  -8   1    1.54    0.49
   8  -8   1    2.39    0.59
  -9   8  -1    1.05    0.60
   9  -8   1    0.60    0.72
   9  -8   1    0.78    0.64
 -10   8  -1    1.70    0.78
 -10   8  -1    2.61    0.85
  10  -8   1   -0.12    0.78
  10  -8   1    1.57    0.95
  11   7  -1    0.62    0.98
  10   7  -1    0.23    0.71
 -10  -7   1    0.03    0.66
 -10  -7   1   -0.25    0.62
   9   7  -1    2.87    0.56
   9   7  -1    3.02    0.68
   9   7  -1    2.42    0.46
   9   7  -1    2.05    0.56
  -9  -7   1    3.03    0.51
  -9  -7   1    3.03    0.52
  -9  -7   1    2.21    0.53
   8   7  -1   21.89    1.15
   8   7  -1   21.69    1.12
   8   7  -1   19.68    1.26
   8   7  -1   19.75    0.96
  -8  -7   1   19.49    1.06
  -8  -7   1   19.19    0.77
  -8  -7   1   20.08    0.95
  -8  -7   1   19.94    0.85
   7   7  -1    0.06    0.25
   7   7  -1    0.06    0.24
   7   7  -1    0.58    0.36
   7   7  -1   -0.24    0.28
   7   7  -1    0.22    0.31
  -7  -7   1    0.16    0.25
  -7  -7   1    0.10    0.18
  -7  -7   1    0.18    0.22
   6   7  -1  146.26    3.78
   6   7  -1  145.01    3.68
   6   7  -1  144.32    3.84
   6   7  -1  146.25    3.56
   6   7  -1  143.88    3.69
  -6  -7   1  145.97    3.67
  -6  -7   1  145.93    3.51
  -6  -7   1  144.93    3.39
   5   7  -1   22.38    0.93
   5   7  -1   22.58    0.83
   5   7  -1   21.63    0.75
  -5  -7   1   21.73    0.64
  -5  -7   1   21.83    0.75
   4   7  -1   45.42    1.36
   4   7  -1   46.92    1.39
   4   7  -1   46.92    1.41
   4   7  -1   47.03    1.28
  -4  -7   1   46.34    1.14
  -4  -7   1   44.53    1.26
  -4  -7   1   44.57    1.12
   3   7  -1   67.45    1.63
   3   7  -1   64.45    1.75
   3   7  -1   67.14    1.79
   3   7  -1   64.71    1.74
  -3  -7   1   66.53    1.55
  -3  -7   1   66.12    1.59
  -3  -7   1   67.03    1.49
  -3  -7   1   66.97    1.68
   2   7  -1  437.06    9.31
   2   7  -1  426.39    9.49
   2   7  -1  420.02    9.37
   2   7  -1  425.05    9.42
   2   7  -1  411.33    9.44
   2   7  -1  426.40    9.27
  -2  -7   1  420.10    9.33
  -2  -7   1  414.30    9.40
   1   7  -1  201.59    4.62
   1   7  -1  206.09    4.53
   1   7  -1  194.99    4.56
   1   7  -1  198.97    4.59
   1   7  -1  202.83    4.47
  -1  -7   1  206.00    4.60
  -1  -7   1  194.09    4.58
  -1  -7   1  222.23    4.65
  -1  -7   1  194.22    4.52
   0   7  -1  403.91    9.20
   0   7  -1  422.03    9.25
   0  -7   1  410.13    9.21
   0  -7   1  431.13    9.17
   0  -7   1  409.12    9.21
  -1   7  -1  153.21    3.58
  -1   7  -1  160.32    3.59
  -1   7  -1  155.92    3.62
   1  -7   1  155.17    3.64
   1  -7   1  159.27    3.61
   1  -7   1  155.46    3.58
   1  -7   1  151.69    3.58
  -2   7  -1  573.97   12.63
  -2   7  -1  561.00   12.53
   2  -7   1  565.21   12.62
   2  -7   1  565.21   12.55
   2  -7   1  568.11   12.64
  -3   7  -1   44.62    1.35
  -3   7  -1   44.66    1.23
   3  -7   1   44.79    1.36
   3  -7   1   47.28    1.26
   3  -7   1   47.07    1.38
   3  -7   1   46.67    1.28
  -4   7  -1  126.10    3.00
  -4   7  -1  119.64    3.21
   4  -7   1  127.68    3.08
   4  -7   1  123.84    3.22
  -5   7  -1   20.08    0.72
  -5   7  -1   20.06    0.91
   5  -7   1   19.72    0.94
   5  -7   1   19.93    0.95
   5  -7   1   19.12    0.80
  -6   7  -1   28.70    1.00
  -6   7  -1   29.38    1.20
   6  -7   1   29.75    1.29
   6  -7   1   30.64    1.29
   6  -7   1   29.73    1.16
  -7   7  -1    6.17    0.59
  -7   7  -1    7.62    0.71
   7  -7   1    7.33    0.80
   7  -7   1    5.90    0.71
   7  -7   1    7.38    0.76
  -8   7  -1    6.85    0.77
  -8   7  -1    7.27    0.82
   8  -7   1    6.44    0.78
   8  -7   1    6.54    0.88
   8  -7   1    6.79    0.74
  -9   7  -1    8.09    0.99
   9  -7   1    9.18    1.14
   9  -7   1    8.03    0.93
 -10   7  -1    5.19    0.93
 -10   7  -1    6.21    0.94
  10  -7   1    5.85    1.00
  10  -7   1    6.48    0.98
  11   6  -1    0.91    0.98
  10   6  -1    2.40    0.78
  10   6  -1    3.61    0.65
  10   6  -1    2.23    0.81
 -10  -6   1    2.47    0.68
 -10  -6   1    2.43    0.72
   9   6  -1    6.24    0.80
   9   6  -1    6.00    0.82
   9   6  -1    4.86    0.70
  -9  -6   1    6.46    0.73
  -9  -6   1    5.82    0.82
  -9  -6   1    6.47    0.91
   8   6  -1   26.15    1.25
   8   6  -1   26.04    1.14
   8   6  -1   26.83    1.40
   8   6  -1   28.12    1.29
  -8  -6   1   26.48    1.06
  -8  -6   1   24.77    0.93
  -8  -6   1   25.26    0.98
  -8  -6   1   26.24    1.19
   7   6  -1    8.20    0.65
   7   6  -1    9.22    0.71
   7   6  -1    7.91    0.78
   7   6  -1    8.36    0.62
   7   6  -1    7.66    0.68
  -7  -6   1    8.03    0.49
  -7  -6   1    7.89    0.60
  -7  -6   1    8.30    0.46
   6   6  -1   11.20    0.65
   6   6  -1   10.41    0.55
   6   6  -1   10.49    0.65
   6   6  -1    8.36    0.65
   6   6  -1    9.88    0.76
  -6  -6   1    9.31    0.43
  -6  -6   1   10.61    0.48
  -6  -6   1   10.57    0.60
   5   6  -1    2.34    0.32
   5   6  -1    2.70    0.39
   5   6  -1    3.24    0.34
   5   6  -1    3.00    0.32
   5   6  -1    2.45    0.35
   5   6  -1    2.04    0.30
  -5  -6   1    2.42    0.21
  -5  -6   1    2.87    0.27
   4   6  -1   65.05    1.64
   4   6  -1   63.34    1.80
   4   6  -1   61.82    1.74
   4   6  -1   63.45    1.80
   4   6  -1   65.36    1.70
  -4  -6   1   65.41    1.57
  -4  -6   1   64.78    1.55
  -4  -6   1   65.62    1.66
   3   6  -1   78.97    2.05
   3   6  -1   79.67    2.05
   3   6  -1   80.94    2.09
   3   6  -1   82.07    1.96
  -3  -6   1   81.14    1.86
  -3  -6   1   80.74    1.98
  -3  -6   1   82.95    1.92
  -3  -6   1   79.15    1.84
   2   6  -1  259.35    6.00
   2   6  -1  266.85    5.94
   2   6  -1  270.67    5.87
   2   6  -1  258.71    5.96
   2   6  -1  266.87    6.03
   2   6  -1  264.40    5.88
  -2  -6   1  267.18    5.92
  -2  -6   1  262.71    5.96
  -2  -6   1  271.52    5.90
  -2  -6   1  263.23    5.85
   1   6  -1  511.93   11.33
   1   6  -1  494.45   11.27
  -1  -6   1  525.86   11.32
  -1  -6   1  516.68   11.27
   0   6  -1  301.64    6.35
   0   6  -1  293.19    6.36
   0   6  -1  278.98    6.41
   0   6  -1  286.67    6.38
   0   6  -1  297.05    6.44
   0   6  -1  279.35    6.41
   0  -6   1  288.74    6.41
   0  -6   1  282.77    6.41
   0  -6   1  279.38    6.41
   0  -6   1  281.38    6.41
   0  -6   1  295.75    6.37
  -1   6  -1  103.54    2.40
  -1   6  -1  102.23    2.39
  -1   6  -1  102.85    2.43
   1  -6   1  106.10    2.43
   1  -6   1  100.83    2.39
   1  -6   1  102.90    2.45
   1  -6   1   98.62    2.39
   1  -6   1  102.36    2.41
  -2   6  -1    8.62    0.34
  -2   6  -1    8.58    0.40
   2  -6   1    8.78    0.40
   2  -6   1    8.20    0.39
  -3   6  -1   52.64    1.49
  -3   6  -1   52.80    1.36
   3  -6   1   52.23    1.50
   3  -6   1   50.96    1.49
   3  -6   1   52.60    1.40
   3  -6   1   53.79    1.38
  -4   6  -1   24.55    0.91
  -4   6  -1   23.73    0.75
   4  -6   1   23.04    0.92
   4  -6   1   23.07    0.82
   4  -6   1   22.24    0.91
  -5   6  -1   66.75    1.75
  -5   6  -1   67.52    1.98
   5  -6   1   65.61    1.85
   5  -6   1   65.83    2.02
   5  -6   1   63.49    1.99
  -6   6  -1   36.24    1.16
  -6   6  -1   38.51    1.39
   6  -6   1   37.04    1.45
   6  -6   1   37.32    1.44
  -7   6  -1   21.84    1.08
  -7   6  -1   21.45    0.91
   7  -6   1   23.64    1.18
   7  -6   1   22.37    1.20
   7  -6   1   20.67    1.03
  -8   6  -1    4.42    0.50
  -8   6  -1    3.26    0.53
   8  -6   1    4.45    0.71
   8  -6   1    2.83    0.56
   8  -6   1    3.69    0.59
  -9   6  -1    1.64    0.53
   9  -6   1    1.46    0.61
   9  -6   1    1.79    0.66
 -10   6  -1    1.03    0.72
 -10   6  -1    2.03    0.77
  10  -6   1    1.34    0.85
  10  -6   1    1.99    0.74
  11   5  -1   -1.12    0.90
  10   5  -1    6.68    0.98
  10   5  -1    5.46    0.74
  10   5  -1    3.55    0.76
 -10  -5   1    5.61    0.77
 -10  -5   1    5.68    0.81
   9   5  -1    8.34    0.99
   9   5  -1    7.15    0.87
   9   5  -1    8.33    1.07
  -9  -5   1    9.15    0.90
  -9  -5   1    6.50    0.95
  -9  -5   1    7.82    0.86
   8   5  -1   13.75    0.92
   8   5  -1   13.37    0.98
   8   5  -1   14.12    1.09
   8   5  -1   12.70    0.87
  -8  -5   1   13.04    0.74
  -8  -5   1   13.08    0.85
  -8  -5   1   12.98    0.66
  -8  -5   1   11.41    0.68
   7   5  -1    7.17    0.61
   7   5  -1    7.06    0.62
   7   5  -1    6.95    0.66
   7   5  -1    7.40    0.66
   7   5  -1    8.51    0.78
   7   5  -1    6.86    0.60
  -7  -5   1    7.16    0.56
  -7  -5   1    7.55    0.62
  -7  -5   1    6.25    0.44
  -7  -5   1    8.09    0.46
   6   5  -1    0.93    0.37
   6   5  -1    0.54    0.25
   6   5  -1    0.76    0.24
   6   5  -1    0.84    0.30
   6   5  -1    0.68    0.31
   6   5  -1    0.86    0.24
  -6  -5   1    1.33    0.25
   5   5  -1   59.95    1.66
   5   5  -1   58.61    1.68
   5   5  -1   60.00    1.71
   5   5  -1   59.99    1.63
   5   5  -1   58.66    1.79
   5   5  -1   58.00    1.74
  -5  -5   1   61.72    1.58
  -5  -5   1   57.82    1.64
   4   5  -1  170.39    4.16
   4   5  -1  171.62    4.00
   4   5  -1  170.07    4.09
   4   5  -1  169.17    4.13
   4   5  -1  172.20    4.06
   4   5  -1  173.50    4.07
  -4  -5   1  171.99    3.90
  -4  -5   1  175.71    3.99
   3   5  -1   70.13    1.85
   3   5  -1   70.06    1.84
   3   5  -1   69.75    1.79
   3   5  -1   70.91    1.72
   3   5  -1   70.24    1.82
   3   5  -1   73.19    1.77
  -3  -5   1   68.46    1.75
  -3  -5   1   72.75    1.67
  -3  -5   1   71.64    1.65
  -3  -5   1   72.87    1.75
  -3  -5   1   72.36    1.76
   2   5  -1  313.63    7.21
   2   5  -1  316.65    7.23
   2   5  -1  322.64    7.26
   2   5  -1  323.93    7.14
  -2  -5   1  324.62    7.11
  -2  -5   1  329.53    7.15
  -2  -5   1  330.40    7.23
  -2  -5   1  322.24    7.15
  -2  -5   1  318.84    7.18
   1   5  -1   15.66    0.41
   1   5  -1   16.44    0.51
   1   5  -1   16.46    0.47
   1   5  -1   16.38    0.49
   1   5  -1   17.55    0.44
   1   5  -1   16.55    0.50
  -1  -5   1   16.05    0.49
  -1  -5   1   16.76    0.52
  -1  -5   1   16.00    0.46
  -1  -5   1   16.56    0.48
  -1  -5   1   15.78    0.50
   0   5  -1  198.31    4.27
   0   5  -1  196.69    4.25
   0   5  -1  189.23    4.28
   0   5  -1  190.15    4.32
   0   5  -1  188.05    4.30
   0   5  -1  189.83    4.30
   0  -5   1  189.21    4.30
   0  -5   1  188.20    4.30
   0  -5   1  197.73    4.27
   0  -5   1  189.77    4.30
   0  -5   1  193.97    4.31
   1  -5   1 1000.00   22.03
  -2   5  -1   24.73    0.67
  -2   5  -1   23.78    0.75
  -2   5  -1   24.47    0.68
   2  -5   1   25.19    0.76
   2  -5   1   23.50    0.76
   2  -5   1   24.40    0.69
   2  -5   1   23.90    0.69
  -3   5  -1  350.68    7.92
  -3   5  -1  359.52    8.07
   3  -5   1  346.57    7.97
   3  -5   1  358.50    8.08
   3  -5   1  357.00    8.09
   3  -5   1  356.22    7.94
  -4   5  -1   32.51    0.95
  -4   5  -1   31.99    0.84
  -4   5  -1   33.46    1.10
   4  -5   1   33.84    1.12
   4  -5   1   32.83    1.02
   4  -5   1   32.24    1.13
  -5   5  -1    9.93    0.69
  -5   5  -1    9.53    0.43
  -5   5  -1   10.90    0.51
   5  -5   1   10.84    0.69
   5  -5   1   10.31    0.67
   5  -5   1   10.16    0.56
  -6   5  -1   11.83    0.75
  -6   5  -1   11.65    0.58
   6  -5   1   12.96    0.81
   6  -5   1   13.02    0.70
   6  -5   1   12.81    0.80
  -7   5  -1   15.85    0.92
  -7   5  -1   17.18    0.93
   7  -5   1   17.11    1.02
   7  -5   1   17.17    0.94
   7  -5   1   18.28    1.04
  -8   5  -1    1.64    0.39
  -8   5  -1    0.52    0.39
   8  -5   1    1.88    0.48
   8  -5   1    1.78    0.51
   8  -5   1    1.59    0.53
  -9   5  -1    3.22    0.61
   9  -5   1    3.25    0.81
   9  -5   1    3.62    0.75
 -10   5  -1    6.21    0.88
 -10   5  -1    4.50    0.76
  10  -5   1    5.01    0.92
  10  -5   1    5.72    0.87
 -11   5  -1    2.59    1.01
 -11   5  -1    2.70    1.02
  11  -5   1    2.71    1.18
  11  -5   1    3.63    0.95
  11   4  -1    4.32    0.97
  11   4  -1    3.96    1.14
  10   4  -1    1.12    0.71
  10   4  -1    0.86    0.69
  10   4  -1    0.75    0.61
 -10  -4   1    1.08    0.71
 -10  -4   1    1.11    0.63
   9   4  -1   34.52    1.68
   9   4  -1   32.36    1.47
   9   4  -1   36.17    1.63
  -9  -4   1   31.23    1.40
  -9  -4   1   34.29    1.56
   8   4  -1    0.78    0.50
   8   4  -1    0.88    0.39
   8   4  -1    0.71    0.34
   8   4  -1    0.68    0.42
  -8  -4   1    0.62    0.31
  -8  -4   1    0.61    0.28
  -8  -4   1    0.19    0.34
   7   4  -1   32.35    1.26
   7   4  -1   32.59    1.40
   7   4  -1   31.47    1.18
   7   4  -1   32.27    1.21
   7   4  -1   31.75    1.31
  -7  -4   1   31.15    0.99
  -7  -4   1   30.57    1.08
  -7  -4   1   32.46    1.21
   6   4  -1   37.89    1.25
   6   4  -1   38.26    1.44
   6   4  -1   36.88    1.23
   6   4  -1   38.52    1.27
   6   4  -1   37.00    1.32
   6   4  -1   38.18    1.36
  -6  -4   1   38.69    1.11
  -6  -4   1   38.02    1.18
   5   4  -1   25.02    0.99
   5   4  -1   23.63    0.86
   5   4  -1   24.66    0.87
   5   4  -1   24.37    0.87
   5   4  -1   25.21    0.93
   5   4  -1   24.04    0.92
  -5  -4   1   24.92    0.79
  -5  -4   1   25.61    0.85
   4   4  -1  104.82    2.62
   4   4  -1  107.24    2.73
   4   4  -1  107.29    2.61
   4   4  -1  101.73    2.66
   4   4  -1  107.30    2.64
   4   4  -1  104.94    2.57
  -4  -4   1  106.96    2.54
   3   4  -1   89.32    2.22
   3   4  -1   88.88    2.23
   3   4  -1   88.04    2.11
   3   4  -1   84.39    2.17
   3   4  -1   88.36    2.16
   3   4  -1   89.07    2.16
  -3  -4   1   88.89    2.13
  -3  -4   1   90.67    2.12
   2   4  -1  115.12    2.81
   2   4  -1  115.96    2.70
   2   4  -1  118.52    2.79
   2   4  -1  119.81    2.73
   2   4  -1  111.75    2.78
  -2  -4   1  122.30    2.73
  -2  -4   1  124.55    2.73
  -2  -4   1  118.98    2.66
  -2  -4   1  122.09    2.75
  -2  -4   1  122.15    2.71
  -2  -4   1  119.31    2.78
  -2  -4   1  121.89    2.66
  -2  -4   1  116.56    2.74
   0   4  -1  103.24    2.40
   0   4  -1  108.28    2.42
   0   4  -1  110.30    2.35
   0   4  -1  101.22    2.39
   0   4  -1  107.03    2.36
   0   4  -1  104.34    2.37
   0  -4   1  105.63    2.39
   0  -4   1  108.92    2.37
   0  -4   1  103.38    2.38
   0  -4   1   97.81    2.38
   0  -4   1  105.92    2.40
  -1   4  -1  767.26   16.72
   1  -4   1  757.71   16.75
  -2   4  -1   46.48    1.14
  -2   4  -1   45.76    1.14
  -2   4  -1   48.54    1.24
   2  -4   1   46.46    1.15
   2  -4   1   45.61    1.16
   2  -4   1   45.54    1.14
   2  -4   1   44.71    1.22
   2  -4   1   44.57    1.23
  -3   4  -1  136.25    3.19
  -3   4  -1  135.83    3.28
  -3   4  -1  156.04    3.36
  -3   4  -1  139.02    3.41
   3  -4   1  150.19    3.25
   3  -4   1  132.93    3.43
   3  -4   1  133.39    3.33
   3  -4   1  137.38    3.42
   3  -4   1  159.91    3.42
  -4   4  -1   13.63    0.62
  -4   4  -1   13.72    0.50
  -4   4  -1   13.64    0.46
   4  -4   1   13.43    0.66
   4  -4   1   14.24    0.58
   4  -4   1   14.49    0.65
  -5   4  -1    2.77    0.28
  -5   4  -1    1.82    0.35
   5  -4   1    2.75    0.42
   5  -4   1    2.29    0.40
   5  -4   1    2.58    0.35
  -6   4  -1   18.73    0.91
  -6   4  -1   18.72    0.73
   6  -4   1   18.63    0.96
   6  -4   1   19.86    0.98
   6  -4   1   19.51    0.86
  -7   4  -1   24.99    1.13
  -7   4  -1   22.65    1.11
   7  -4   1   22.35    1.05
   7  -4   1   25.68    1.22
   7  -4   1   23.88    1.19
  -8   4  -1    1.99    0.46
  -8   4  -1    2.49    0.44
   8  -4   1    2.47    0.58
   8  -4   1    2.15    0.49
   8  -4   1    2.63    0.54
  -9   4  -1    2.78    0.56
   9  -4   1    3.41    0.67
   9  -4   1    3.45    0.68
 -10   4  -1    0.67    0.64
 -10   4  -1    0.59    0.68
  10  -4   1    0.84    0.70
  10  -4   1    1.01    0.75
 -11   4  -1    1.05    0.90
 -11   4  -1    0.29    0.88
  11  -4   1    0.67    1.07
  11  -4   1   -0.98    0.89
  11   3  -1    3.64    0.95
  11   3  -1    2.90    0.95
  10   3  -1   10.85    1.28
  10   3  -1    9.59    1.19
 -10  -3   1   10.96    1.29
   9   3  -1    1.88    0.52
   9   3  -1    1.74    0.58
   9   3  -1    1.85    0.60
  -9  -3   1    1.15    0.48
  -9  -3   1    2.20    0.59
   8   3  -1    6.20    0.86
   8   3  -1    6.19    0.81
   8   3  -1    6.36    0.72
   8   3  -1    4.18    0.62
  -8  -3   1    5.59    0.76
  -8  -3   1    4.73    0.61
   7   3  -1   10.15    0.71
   7   3  -1    9.23    0.82
   7   3  -1    8.57    0.67
   7   3  -1    8.16    0.64
   7   3  -1    8.50    0.76
  -7  -3   1    8.37    0.62
  -7  -3   1    8.66    0.48
  -7  -3   1    9.15    0.52
   6   3  -1   28.89    1.20
   6   3  -1   27.75    1.07
   6   3  -1   28.25    1.14
   6   3  -1   27.82    0.99
   6   3  -1   24.15    1.14
   6   3  -1   27.64    1.08
  -6  -3   1   27.60    0.86
  -6  -3   1   28.10    0.91
  -6  -3   1   27.36    1.01
   5   3  -1   10.87    0.54
   5   3  -1   11.53    0.56
   5   3  -1   11.32    0.60
   5   3  -1   11.63    0.54
   5   3  -1   11.30    0.58
   5   3  -1   10.41    0.63
  -5  -3   1   10.65    0.45
  -5  -3   1   11.07    0.50
   4   3  -1   13.40    0.62
   4   3  -1   13.71    0.54
   4   3  -1   12.43    0.56
   4   3  -1   12.82    0.53
   4   3  -1   13.46    0.58
   4   3  -1   13.10    0.54
  -4  -3   1   13.27    0.47
   3   3  -1   32.95    0.95
   3   3  -1   33.25    1.02
   3   3  -1   33.07    0.95
   3   3  -1   33.28    0.99
   3   3  -1   33.11    0.93
   3   3  -1   33.57    0.96
  -3  -3   1   37.37    1.03
  -3  -3   1   32.81    0.89
   2   3  -1  348.85    7.85
   2   3  -1  341.40    7.82
   2   3  -1  351.19    7.91
   2   3  -1  353.71    7.86
   2   3  -1  348.41    7.88
   2   3  -1  345.15    7.90
  -2  -3   1  349.77    7.79
  -2  -3   1  362.25    7.83
  -2  -3   1  361.03    7.88
  -2  -3   1  376.59    7.84
  -2  -3   1  351.47    7.89
  -2  -3   1  353.02    7.83
  -2  -3   1  362.40    7.88
  -2  -3   1  353.90    7.90
   1   3  -1   44.40    0.99
   1   3  -1   44.00    1.05
   1   3  -1   44.56    1.01
   1   3  -1   46.16    1.06
   1   3  -1   42.95    1.08
  -1  -3   1   42.72    1.05
  -1  -3   1   42.61    0.99
  -1  -3   1   44.07    1.07
  -1  -3   1   45.15    1.01
  -1  -3   1   43.17    0.98
  -1  -3   1   43.01    1.07
  -1  -3   1   42.89    1.04
  -1   3  -1  445.73    9.82
  -2   3  -1  117.67    2.61
  -2   3  -1  118.42    2.76
  -2   3  -1  116.34    2.67
  -2   3  -1  120.76    2.68
   2  -3   1  116.76    2.78
   2  -3   1  118.65    2.77
   2  -3   1  114.67    2.68
   2  -3   1  112.93    2.70
   2  -3   1  118.51    2.68
   2  -3   1  116.25    2.61
  -3   3  -1   89.70    2.09
  -3   3  -1   88.31    2.06
  -3   3  -1   88.55    2.23
  -3   3  -1   88.01    2.11
   3  -3   1   89.31    2.12
   3  -3   1   89.31    2.05
   3  -3   1   87.78    2.17
   3  -3   1   90.86    2.27
   3  -3   1   88.90    2.24
  -4   3  -1    0.75    0.16
  -4   3  -1    1.23    0.17
  -4   3  -1    0.62    0.18
   4  -3   1    0.60    0.12
   4  -3   1    0.68    0.21
   4  -3   1    0.75    0.18
  -5   3  -1   25.72    0.82
  -5   3  -1   25.76    0.98
   5  -3   1   24.88    0.77
   5  -3   1   25.52    1.05
   5  -3   1   25.52    0.92
  -6   3  -1   53.08    1.71
  -6   3  -1   51.80    1.48
   6  -3   1   53.07    1.63
   6  -3   1   53.43    1.75
   6  -3   1   52.17    1.77
  -7   3  -1   14.43    0.87
  -7   3  -1   14.58    0.73
   7  -3   1   15.16    0.95
   7  -3   1   13.34    0.92
   7  -3   1   13.61    0.81
  -8   3  -1    5.11    0.63
  -8   3  -1    3.78    0.55
   8  -3   1    4.32    0.65
   8  -3   1    3.62    0.57
   8  -3   1    3.81    0.53
  -9   3  -1    5.92    0.74
   9  -3   1    4.31    0.69
   9  -3   1    4.50    0.73
   9  -3   1    4.97    0.70
 -10   3  -1    2.61    0.69
 -10   3  -1    1.43    0.67
  10  -3   1    0.22    0.74
  10  -3   1    2.00    0.70
 -11   3  -1    6.35    1.00
 -11   3  -1    4.53    1.02
  11  -3   1    7.06    1.19
  11  -3   1    6.80    1.06
  11   2  -1    0.42    0.90
  11   2  -1    1.00    0.95
 -11  -2   1    0.52    1.16
  10   2  -1    5.16    0.80
 -10  -2   1    3.30    0.98
   9   2  -1   13.97    1.13
   9   2  -1   12.48    0.94
   9   2  -1   13.25    1.19
   9   2  -1   14.48    1.08
  -9  -2   1   13.90    1.10
  -9  -2   1   15.29    1.00
   8   2  -1   10.52    0.92
   8   2  -1    9.32    0.73
   8   2  -1    8.92    0.91
   8   2  -1    8.75    0.81
  -8  -2   1    9.47    0.72
  -8  -2   1    8.74    0.86
  -8  -2   1    8.25    0.58
   7   2  -1   23.94    1.20
   7   2  -1   23.37    1.05
   7   2  -1   23.61    1.00
   7   2  -1   24.60    1.16
  -7  -2   1   24.03    0.80
  -7  -2   1   23.60    0.83
  -7  -2   1   23.56    0.99
   6   2  -1   14.58    0.85
   6   2  -1   14.28    0.80
   6   2  -1   12.86    0.72
   6   2  -1   13.78    0.65
   6   2  -1   13.99    1.10
   6   2  -1   14.04    0.66
  -6  -2   1   13.18    0.54
  -6  -2   1   14.42    0.57
  -6  -2   1   14.25    0.68
   5   2  -1    6.49    0.45
   5   2  -1    6.30    0.39
   5   2  -1    6.25    0.43
   5   2  -1    6.00    0.46
   5   2  -1    6.52    0.43
   5   2  -1    5.77    0.50
  -5  -2   1    6.41    0.42
  -5  -2   1    6.56    0.35
   4   2  -1   20.97    0.81
   4   2  -1   20.20    0.71
   4   2  -1   20.40    0.70
   4   2  -1   20.12    0.76
   4   2  -1   19.39    0.72
   4   2  -1   20.09    0.69
  -4  -2   1   20.63    0.66
   3   2  -1  163.70    3.79
   3   2  -1  164.30    3.79
   3   2  -1  167.75    3.90
   3   2  -1  160.70    3.80
   3   2  -1  164.51    3.84
   3   2  -1  163.46    3.83
  -2  -2   1  796.70   17.48
   1   2  -1   10.71    0.30
   1   2  -1   10.11    0.30
   1   2  -1    9.77    0.35
   1   2  -1   10.45    0.28
  -1  -2   1   10.99    0.29
  -1  -2   1   10.76    0.25
  -1  -2   1   10.73    0.29
  -1  -2   1   10.60    0.31
  -1  -2   1   10.32    0.28
  -1  -2   1   10.22    0.32
  -1  -2   1   11.07    0.27
  -1  -2   1   10.28    0.33
  -1  -2   1   10.78    0.31
  -1   2  -1  234.51    5.15
  -1   2  -1  242.27    5.14
  -1   2  -1  233.89    5.14
   1  -2   1  221.64    5.09
   1  -2   1  238.80    5.15
   1  -2   1  218.24    5.15
   1  -2   1  228.91    5.11
  -2   2  -1   85.48    1.98
  -2   2  -1   90.83    2.03
  -2   2  -1   87.91    2.12
  -2   2  -1   83.52    2.06
  -2   2  -1   88.58    2.01
  -2   2  -1   89.44    2.09
  -2   2  -1   85.86    2.00
  -2   2  -1   85.08    2.09
   2  -2   1   85.67    2.05
   2  -2   1   86.66    2.11
   2  -2   1   85.68    1.98
   2  -2   1   87.66    2.00
   2  -2   1   88.20    2.10
  -3   2  -1  251.00    5.75
  -3   2  -1  256.24    5.62
  -3   2  -1  244.76    5.62
  -3   2  -1  251.28    5.52
  -3   2  -1  261.00    5.62
   3  -2   1  247.74    5.70
   3  -2   1  250.72    5.79
   3  -2   1  246.51    5.60
   3  -2   1  250.93    5.79
  -4   2  -1   35.88    0.98
  -4   2  -1   34.99    1.11
  -4   2  -1   35.80    0.85
   4  -2   1   34.79    1.14
   4  -2   1   35.55    0.96
   4  -2   1   35.81    1.13
   4  -2   1   35.12    1.07
   4  -2   1   34.06    1.14
  -5   2  -1   33.52    0.87
  -5   2  -1   32.79    0.87
  -5   2  -1   35.16    1.02
  -5   2  -1   35.39    1.18
   5  -2   1   34.31    1.12
   5  -2   1   34.28    1.23
   5  -2   1   36.13    1.21
   5  -2   1   33.70    0.99
  -6   2  -1   41.77    1.24
  -6   2  -1   43.50    1.47
   6  -2   1   42.19    1.51
   6  -2   1   41.38    1.47
   6  -2   1   40.79    1.36
  -7   2  -1    8.70    0.74
  -7   2  -1    8.65    0.57
   7  -2   1    8.68    0.75
   7  -2   1    9.22    0.76
   7  -2   1    8.26    0.68
  -8   2  -1    5.67    0.76
  -8   2  -1    6.65    0.66
   8  -2   1    7.07    0.75
   8  -2   1    4.54    0.62
   8  -2   1    6.22    0.80
  -9   2  -1   10.75    0.96
   9  -2   1   10.33    1.06
   9  -2   1   10.77    1.07
   9  -2   1   11.13    1.07
 -10   2  -1    2.91    0.72
 -10   2  -1    3.79    0.72
  10  -2   1    4.30    0.79
  10  -2   1    4.06    0.76
 -11   2  -1    3.87    0.97
 -11   2  -1    1.52    0.90
  11  -2   1   -0.09    0.85
  11  -2   1    1.96    1.01
  11   1  -1    1.33    0.96
  11   1  -1   -1.12    0.84
 -11  -1   1    0.89    0.86
 -11  -1   1    1.07    1.05
  10   1  -1    3.24    0.70
  10   1  -1    2.27    0.79
 -10  -1   1    3.98    1.07
   9   1  -1    2.45    0.59
   9   1  -1    3.38    0.63
   9   1  -1    1.59    0.50
  -9  -1   1    2.48    0.53
  -9  -1   1    1.52    0.58
   8   1  -1   31.94    1.41
   8   1  -1   35.44    1.58
   8   1  -1   35.78    1.54
   8   1  -1   34.90    1.30
  -8  -1   1   33.07    1.48
  -8  -1   1   33.76    1.28
   7   1  -1    0.46    0.29
   7   1  -1    0.34    0.36
   7   1  -1    0.00    0.27
   7   1  -1    0.32    0.33
  -7  -1   1   -0.02    0.24
  -7  -1   1    0.48    0.22
  -7  -1   1    0.09    0.31
  -7  -1   1    0.88    0.21
   6   1  -1   15.61    0.83
   6   1  -1   15.22    0.89
   6   1  -1   15.81    0.85
   6   1  -1   14.91    0.70
  -6  -1   1   16.33    0.58
  -6  -1   1   16.36    0.72
   5   1  -1   70.78    1.85
   5   1  -1   68.44    2.05
   5   1  -1   70.65    1.95
   5   1  -1   71.01    1.93
   5   1  -1   70.11    1.89
   5   1  -1   69.41    2.01
  -5  -1   1   70.73    1.77
  -5  -1   1   73.60    1.90
   4   1  -1    6.49    0.36
   4   1  -1    6.75    0.39
   4   1  -1    6.20    0.34
   4   1  -1    6.53    0.38
   4   1  -1    6.91    0.45
   4   1  -1    6.75    0.42
  -4  -1   1    6.94    0.36
  -4  -1   1    6.84    0.31
   3   1  -1   34.58    0.95
   3   1  -1   33.92    0.97
   3   1  -1   33.55    0.98
   3   1  -1   34.90    1.01
   3   1  -1   35.57    1.06
   3   1  -1   33.93    0.95
  -3  -1   1   34.00    0.95
  -3  -1   1   34.52    0.91
   2   1  -1  462.00   10.54
   2   1  -1  454.03   10.54
  -2  -1   1  488.78   10.55
  -2  -1   1  480.49   10.57
  -2  -1   1  493.11   10.60
  -2  -1   1  493.45   10.56
  -2   1  -1  494.23   10.56
  -2   1  -1  494.51   10.65
  -2   1  -1  466.21   10.61
  -2   1  -1  478.53   10.56
  -2   1  -1  484.38   10.60
   2  -1   1  459.50   10.58
  -3   1  -1  171.79    3.79
  -3   1  -1  168.67    3.90
  -3   1  -1  167.31    3.79
  -3   1  -1  172.65    3.81
   3  -1   1  164.38    3.91
   3  -1   1  165.40    3.79
   3  -1   1  162.72    3.93
   3  -1   1  166.66    3.87
   3  -1   1  165.51    3.93
   3  -1   1  162.86    3.82
  -4   1  -1   13.81    0.49
  -4   1  -1   13.43    0.41
  -4   1  -1   12.78    0.57
   4  -1   1   13.27    0.48
   4  -1   1   13.55    0.61
   4  -1   1   13.29    0.59
   4  -1   1   13.82    0.62
   4  -1   1   13.61    0.57
  -5   1  -1   26.62    0.95
  -5   1  -1   24.60    0.69
  -5   1  -1   24.45    0.80
   5  -1   1   25.30    0.96
   5  -1   1   24.77    0.98
   5  -1   1   24.55    0.90
   5  -1   1   24.31    0.98
   5  -1   1   25.48    0.80
  -6   1  -1    0.73    0.28
  -6   1  -1    0.76    0.35
  -6   1  -1    1.28    0.21
  -6   1  -1    0.91    0.15
   6  -1   1    1.00    0.28
   6  -1   1    0.86    0.35
   6  -1   1    1.08    0.25
   6  -1   1    0.56    0.26
   6  -1   1    0.95    0.21
  -7   1  -1    8.26    0.71
  -7   1  -1    8.01    0.54
   7  -1   1    9.36    0.74
   7  -1   1    8.63    0.75
   7  -1   1    7.34    0.66
  -8   1  -1   20.15    1.13
  -8   1  -1   20.32    0.92
   8  -1   1   21.45    1.07
   8  -1   1   22.52    1.19
   8  -1   1   21.20    1.18
  -9   1  -1    9.13    0.95
   9  -1   1    8.31    1.00
   9  -1   1    8.95    1.00
   9  -1   1    9.79    0.98
 -10   1  -1    7.85    0.94
  10  -1   1    6.54    0.88
  10  -1   1    8.99    1.21
 -11   1  -1    1.68    0.94
 -11   1  -1    1.60    0.98
  11  -1   1    3.65    0.91
  11  -1   1    1.79    1.00
  11   0  -1    0.90    0.89
  11   0  -1    0.03    0.99
 -11   0   1    1.26    0.85
 -11   0   1   -0.77    0.91
  10   0  -1   11.93    1.31
  10   0  -1   11.85    1.34
 -10   0   1   11.00    1.25
   9   0  -1    7.41    1.00
   9   0  -1    6.97    0.86
   9   0  -1    7.71    0.96
  -9   0   1    8.33    0.90
  -9   0   1    7.08    0.98
   8   0  -1    1.23    0.38
   8   0  -1    1.53    0.49
   8   0  -1    1.38    0.43
   8   0  -1    1.48    0.45
  -8   0   1    0.77    0.47
  -8   0   1    1.47    0.38
   7   0  -1    9.63    0.72
   7   0  -1    8.51    0.78
   7   0  -1    7.85    0.78
   7   0  -1    8.30    0.64
  -7   0   1    8.08    0.45
  -7   0   1    8.24    0.42
  -7   0   1    8.40    0.60
  -7   0   1    7.70    0.72
   6   0  -1   16.36    0.88
   6   0  -1   16.31    0.84
   6   0  -1   15.28    0.72
   6   0  -1   16.26    0.92
  -6   0   1   15.62    0.55
  -6   0   1   15.86    0.70
   5   0  -1   66.19    1.87
   5   0  -1   64.43    1.92
   5   0  -1   66.50    1.80
   5   0  -1   62.16    1.95
  -5   0   1   66.50    1.79
  -5   0   1   71.78    1.72
  -5   0   1   64.22    1.63
   4   0  -1   42.45    1.27
   4   0  -1   39.10    1.28
   4   0  -1   40.83    1.22
   4   0  -1   40.28    1.18
   4   0  -1   40.55    1.12
   4   0  -1   41.53    1.17
  -4   0   1   42.00    1.17
  -4   0   1   41.28    1.05
  -4   0   1   40.32    1.06
   3   0  -1  144.52    3.36
   3   0  -1  145.28    3.40
   3   0  -1  144.69    3.45
   3   0  -1  143.79    3.41
   3   0  -1  145.92    3.50
   3   0  -1  144.51    3.34
  -3   0   1  146.86    3.35
  -3   0   1  141.84    3.29
  -3   0   1  143.62    3.33
  -3   0   1  148.97    3.39
   2   0  -1    8.43    0.31
   2   0  -1    8.47    0.34
   2   0  -1    9.30    0.31
   2   0  -1    9.44    0.34
   2   0  -1    9.73    0.37
  -2   0   1    9.06    0.37
  -2   0   1    9.46    0.35
  -2   0   1    9.08    0.33
  -2   0   1    9.67    0.32
  -2   0   1    9.06    0.31
  -2   0   1    9.45    0.30
  -2   0   1    9.16    0.32
  -2   0   1    9.30    0.35
  -2   0  -1    2.22    0.17
  -2   0  -1    2.12    0.17
  -2   0  -1    2.09    0.13
  -2   0  -1    1.88    0.15
  -2   0  -1    2.04    0.18
  -2   0  -1    1.74    0.15
   2   0   1    1.56    0.13
   2   0   1    2.37    0.18
   2   0   1    2.31    0.18
   2   0   1    2.36    0.17
   2   0   1    2.14    0.17
   2   0   1    2.26    0.14
  -3   0  -1   48.61    1.19
  -3   0  -1   46.47    1.21
   3   0   1   46.29    1.20
   3   0   1   46.87    1.29
   3   0   1   46.74    1.26
   3   0   1   47.29    1.27
   3   0   1   45.85    1.30
   3   0   1   46.31    1.22
  -4   0  -1   57.38    1.46
   4   0   1   57.95    1.55
   4   0   1   56.15    1.46
   4   0   1   55.38    1.60
   4   0   1   54.67    1.49
   4   0   1   56.87    1.58
   4   0   1   57.02    1.60
  -5   0  -1    0.88    0.14
  -5   0  -1    1.08    0.18
  -5   0  -1    0.65    0.20
   5   0   1    1.05    0.26
   5   0   1    0.47    0.20
   5   0   1    0.78    0.20
   5   0   1    1.16    0.21
   5   0   1    0.95    0.19
   5   0   1    0.74    0.23
  -6   0  -1    9.40    0.41
  -6   0  -1   11.50    0.96
  -6   0  -1   11.23    0.52
   6   0   1   10.41    0.72
   6   0   1   10.57    0.61
   6   0   1   10.63    0.69
   6   0   1   10.73    0.71
   6   0   1   10.98    0.53
  -7   0  -1   57.67    1.51
  -7   0  -1   56.78    1.70
  -7   0  -1   62.44    1.94
   7   0   1   59.27    2.02
   7   0   1   62.23    2.02
   7   0   1   59.84    1.95
   7   0   1   60.35    1.87
  -8   0  -1    0.76    0.42
  -8   0  -1    1.19    0.35
   8   0   1    1.19    0.41
   8   0   1    1.22    0.43
   8   0   1    0.57    0.39
  -9   0  -1   14.76    1.08
  -9   0  -1   14.48    0.94
   9   0   1   14.15    1.07
   9   0   1   13.16    1.11
   9   0   1   14.53    1.11
 -10   0  -1    7.67    1.10
 -10   0  -1    5.27    1.25
  10   0   1    5.87    0.81
  10   0   1    7.08    0.94
 -11   0  -1   -0.03    0.86
  11   0   1    1.65    0.87
  11   0   1    0.34    0.92
  11  -1  -1    4.95    1.00
  11  -1  -1    5.99    1.15
 -11   1   1    5.44    1.03
 -11   1   1    4.92    0.94
  10  -1  -1    3.80    0.82
  10  -1  -1    3.07    0.74
 -10   1   1    3.54    0.73
   9  -1  -1    2.88    0.65
   9  -1  -1    3.37    0.69
   9  -1  -1    3.11    0.57
  -9   1   1    3.33    0.64
  -9   1   1    3.18    0.58
   8  -1  -1   27.07    1.13
   8  -1  -1   28.37    1.38
   8  -1  -1   27.48    1.35
  -8   1   1   26.85    1.13
  -8   1   1   25.72    1.32
   7  -1  -1   13.27    0.85
   7  -1  -1   13.03    0.78
   7  -1  -1   12.94    0.93
   7  -1  -1   14.01    0.95
  -7   1   1   12.93    0.72
  -7   1   1   12.80    0.48
  -7   1   1   14.18    0.89
   6  -1  -1  145.36    3.87
   6  -1  -1  146.12    3.75
   6  -1  -1  146.19    3.60
   6  -1  -1  145.63    3.84
  -6   1   1  146.24    3.80
  -6   1   1  141.82    3.32
  -6   1   1  143.48    3.58
   5  -1  -1    3.31    0.38
   5  -1  -1    2.38    0.31
  -5   1   1    2.86    0.28
  -5   1   1    2.21    0.24
  -5   1   1    2.57    0.31
   4  -1  -1  174.60    4.17
   4  -1  -1  167.16    4.10
   4  -1  -1  172.42    4.03
   4  -1  -1  170.45    4.20
  -4   1   1  169.95    3.88
  -4   1   1  171.68    4.03
  -4   1   1  176.76    3.88
   3  -1  -1   88.96    2.11
   3  -1  -1   91.04    2.22
   3  -1  -1   90.95    2.26
   3  -1  -1   89.76    2.15
   3  -1  -1   89.11    2.28
  -3   1   1   88.96    2.12
  -3   1   1   88.10    2.05
  -3   1   1   89.56    2.06
  -3   1   1   89.71    2.14
  -3   1   1   89.77    2.17
   2  -1  -1  351.86    7.86
   2  -1  -1  354.92    7.93
   2  -1  -1  353.94    7.96
   2  -1  -1  352.09    7.88
   2  -1  -1  352.06    7.99
  -2   1   1  368.31    7.89
  -2   1   1  360.45    7.87
  -2   1   1  356.48    7.92
  -2   1   1  352.71    7.86
  -2   1   1  353.79    7.98
  -2   1   1  364.61    7.91
   1  -1  -1   10.05    0.25
   1  -1  -1   10.78    0.32
   1  -1  -1   10.21    0.27
   1  -1  -1   10.42    0.28
   1  -1  -1    9.06    0.35
   1  -1  -1   10.39    0.30
  -1   1   1    9.86    0.34
  -1   1   1   11.24    0.30
  -1   1   1   10.74    0.30
  -1   1   1   10.67    0.27
  -1   1   1   10.94    0.32
  -1   1   1   11.23    0.25
  -1   1   1   10.76    0.31
  -1   1   1   10.07    0.27
  -1   1   1   10.74    0.33
  -1   1   1   10.73    0.28
  -1  -1  -1  257.79    5.70
  -2  -1  -1  144.74    3.25
  -2  -1  -1  145.83    3.25
  -2  -1  -1  146.95    3.26
  -2  -1  -1  148.07    3.27
  -2  -1  -1  146.77    3.26
  -2  -1  -1  144.45    3.24
   2   1   1  140.44    3.26
   2   1   1  138.51    3.23
   2   1   1  137.95    3.25
   2   1   1  135.71    3.25
   2   1   1  134.79    3.22
   2   1   1  138.96    3.26
   3   1   1  343.85    7.78
   3   1   1  346.17    7.74
   3   1   1  339.91    7.70
   3   1   1  347.53    7.76
   3   1   1  344.63    7.74
   3   1   1  343.68    7.69
   4   1   1  135.84    3.34
   4   1   1  136.18    3.32
   4   1   1  132.04    3.20
   4   1   1  137.13    3.28
   4   1   1  133.18    3.23
   4   1   1  136.49    3.29
  -5  -1  -1   35.09    1.04
   5   1   1   34.22    1.05
   5   1   1   34.72    1.09
   5   1   1   34.11    1.12
   5   1   1   35.29    1.16
   5   1   1   33.32    1.19
   5   1   1   34.39    1.18
  -6  -1  -1   24.65    0.99
  -6  -1  -1   24.46    0.86
  -6  -1  -1   24.13    0.77
   6   1   1   24.31    1.05
   6   1   1   25.33    0.98
   6   1   1   23.51    1.02
   6   1   1   24.28    0.87
   6   1   1   25.47    1.08
  -7  -1  -1   21.43    1.02
  -7  -1  -1   21.85    0.87
  -7  -1  -1   20.40    0.73
   7   1   1   21.11    1.09
   7   1   1   21.82    1.00
   7   1   1   22.63    1.04
   7   1   1   22.83    1.08
   7   1   1   21.57    0.89
  -8  -1  -1    2.77    0.48
  -8  -1  -1    2.57    0.42
   8   1   1    1.90    0.50
   8   1   1    2.57    0.55
   8   1   1    2.90    0.50
   8   1   1    3.71    0.52
  -9  -1  -1    2.83    0.51
  -9  -1  -1    2.35    0.55
   9   1   1    3.07    0.58
   9   1   1    2.75    0.55
   9   1   1    2.49    0.58
 -10  -1  -1    3.68    0.68
 -10  -1  -1    3.42    0.74
  10   1   1    2.57    0.72
  10   1   1    4.23    0.74
  10   1   1    4.17    0.73
 -11  -1  -1    1.07    0.88
  11   1   1    1.18    0.95
  11   1   1    0.72    0.82
  11  -2  -1    1.81    1.08
  11  -2  -1   -1.02    0.93
 -11   2   1   -0.40    0.89
 -11   2   1    0.46    0.94
  10  -2  -1    0.89    0.68
  10  -2  -1   -0.04    0.73
 -10   2   1    0.08    0.61
   9  -2  -1    3.03    0.62
   9  -2  -1    4.96    0.77
  -9   2   1    4.51    0.66
  -9   2   1    4.55    0.62
   8  -2  -1    9.86    0.91
   8  -2  -1   11.20    0.93
   8  -2  -1    9.09    0.76
  -8   2   1    8.84    0.74
  -8   2   1    7.89    0.89
   7  -2  -1   18.34    1.09
   7  -2  -1   21.17    1.07
   7  -2  -1   17.38    0.92
   7  -2  -1   19.96    1.08
  -7   2   1   18.61    0.86
  -7   2   1   20.95    1.04
   6  -2  -1   40.96    1.28
   6  -2  -1   39.09    1.50
   6  -2  -1   40.22    1.49
   6  -2  -1   39.94    1.43
  -6   2   1   39.33    1.46
  -6   2   1   39.48    1.26
  -6   2   1   38.62    0.98
   5  -2  -1   21.98    0.89
   5  -2  -1   21.60    0.79
   5  -2  -1   21.90    0.96
  -5   2   1   22.02    0.59
  -5   2   1   21.27    0.64
  -5   2   1   22.37    0.78
  -5   2   1   21.42    0.91
   4  -2  -1   56.88    1.51
   4  -2  -1   54.63    1.66
   4  -2  -1   58.26    1.66
   4  -2  -1   56.06    1.60
  -4   2   1   57.14    1.37
  -4   2   1   56.17    1.51
  -4   2   1   58.24    1.34
   3  -2  -1  316.55    7.16
   3  -2  -1  310.06    7.18
   3  -2  -1  310.81    7.02
   3  -2  -1  308.09    7.11
  -3   2   1  323.43    7.00
  -3   2   1  309.51    6.89
  -3   2   1  327.19    6.99
  -3   2   1  308.95    6.92
  -3   2   1  308.50    7.05
   2  -2  -1  148.66    3.48
   2  -2  -1  150.01    3.41
   2  -2  -1  156.24    3.46
   2  -2  -1  152.25    3.53
   2  -2  -1  151.04    3.51
  -2   2   1  151.15    3.38
  -2   2   1  151.78    3.43
  -2   2   1  156.76    3.45
  -2   2   1  150.56    3.45
  -2   2   1  148.49    3.34
  -2   2   1  150.06    3.38
  -2   2   1  146.63    3.44
  -2   2   1  147.24    3.33
   0  -2  -1   62.17    1.44
   0  -2  -1   70.71    1.46
   0  -2  -1   66.19    1.46
   0   2   1   63.06    1.45
   0   2   1   63.57    1.44
   0   2   1   52.94    1.44
   0   2   1   68.29    1.46
   0   2   1   64.92    1.44
  -2  -2  -1    1.99    0.17
  -2  -2  -1    2.04    0.16
  -2  -2  -1    1.97    0.16
  -2  -2  -1    2.23    0.21
  -2  -2  -1    2.05    0.15
   2   2   1    2.26    0.18
   2   2   1    2.22    0.16
   2   2   1    1.81    0.15
   2   2   1    2.51    0.17
   3   2   1  341.96    7.72
   3   2   1  342.89    7.75
   3   2   1  347.88    7.73
   3   2   1  342.47    7.70
   3   2   1  339.13    7.70
   3   2   1  346.08    7.71
   4   2   1  284.00    6.63
   4   2   1  292.01    6.68
   4   2   1  300.68    6.69
   4   2   1  292.98    6.74
   4   2   1  293.95    6.71
   4   2   1  285.36    6.64
   5   2   1   67.14    1.96
   5   2   1   67.62    1.85
   5   2   1   68.66    1.83
   5   2   1   69.31    1.93
   5   2   1   68.68    1.89
   5   2   1   68.31    1.89
  -6  -2  -1   61.13    1.62
  -6  -2  -1   63.94    1.70
   6   2   1   60.17    1.71
   6   2   1   56.23    1.96
   6   2   1   61.45    1.80
   6   2   1   61.61    1.92
   6   2   1   60.02    1.84
   6   2   1   59.76    1.87
  -7  -2  -1   36.46    1.07
  -7  -2  -1   34.95    1.33
  -7  -2  -1   34.66    1.18
   7   2   1   34.59    1.30
   7   2   1   33.89    1.32
   7   2   1   34.94    1.43
   7   2   1   34.70    1.37
   7   2   1   34.95    1.27
   7   2   1   35.66    1.21
  -8  -2  -1   36.24    1.25
  -8  -2  -1   36.25    1.30
  -8  -2  -1   35.52    1.15
  -8  -2  -1   39.13    1.49
   8   2   1   38.54    1.63
   8   2   1   39.90    1.59
   8   2   1   39.33    1.46
   8   2   1   37.57    1.50
  -9  -2  -1    9.34    0.96
  -9  -2  -1    9.72    0.82
   9   2   1   11.83    1.04
   9   2   1    9.27    0.90
   9   2   1    9.85    0.99
 -10  -2  -1    9.39    1.12
 -10  -2  -1    9.29    1.10
  10   2   1   11.31    1.17
  10   2   1    7.82    1.15
  11   2   1   -0.46    0.82
  11   2   1    0.16    0.81
  11  -3  -1    3.88    1.17
  11  -3  -1    2.09    0.97
 -11   3   1    2.12    0.92
 -11   3   1    2.14    0.99
  10  -3  -1    2.42    0.83
  10  -3  -1    2.47    0.73
 -10   3   1    3.36    0.74
   9  -3  -1    5.91    0.80
   9  -3  -1    8.94    1.36
  -9   3   1    6.11    0.77
  -9   3   1    7.52    0.90
   8  -3  -1    1.64    0.41
   8  -3  -1    1.40    0.47
   8  -3  -1    1.88    0.52
  -8   3   1    1.39    0.41
  -8   3   1    1.07    0.48
   7  -3  -1    3.90    0.54
   7  -3  -1    3.76    0.48
   7  -3  -1    4.49    0.67
  -7   3   1    4.41    0.52
  -7   3   1    3.80    0.58
   6  -3  -1   65.65    1.85
   6  -3  -1   67.97    2.11
   6  -3  -1   64.85    2.11
   6  -3  -1   65.30    2.03
  -6   3   1   66.30    2.08
  -6   3   1   64.40    1.84
   5  -3  -1   80.94    2.07
   5  -3  -1   74.87    2.61
   5  -3  -1   79.38    2.29
   5  -3  -1   79.80    2.28
  -5   3   1   78.41    2.05
  -5   3   1   76.51    1.86
   4  -3  -1   57.63    1.52
   4  -3  -1   56.80    1.69
   4  -3  -1   57.40    1.63
   4  -3  -1   57.15    1.67
  -4   3   1   55.70    1.66
  -4   3   1   55.56    1.37
  -4   3   1   58.48    1.53
   3  -3  -1  110.96    2.61
   3  -3  -1  112.64    2.76
   3  -3  -1  108.88    2.71
   3  -3  -1  108.37    2.77
  -3   3   1  110.76    2.76
  -3   3   1  115.80    2.57
  -3   3   1  108.43    2.51
  -3   3   1  109.97    2.64
   2  -3  -1  259.11    5.47
   2  -3  -1  251.05    5.61
   2  -3  -1  244.10    5.63
   2  -3  -1  240.74    5.55
   2  -3  -1  248.36    5.69
   2  -3  -1  246.62    5.67
   2  -3  -1  250.93    5.53
  -2   3   1  245.58    5.60
  -2   3   1  249.70    5.48
  -2   3   1  255.16    5.70
  -2   3   1  246.59    5.50
  -2   3   1  257.89    5.52
   1  -3  -1   70.65    1.68
   1  -3  -1   73.04    1.69
   1  -3  -1   71.29    1.61
   1  -3  -1   68.86    1.62
   1  -3  -1   72.46    1.70
  -1   3   1   70.46    1.73
  -1   3   1   71.13    1.62
  -1   3   1   75.89    1.70
  -1   3   1   71.82    1.67
  -1   3   1   73.21    1.73
  -1   3   1   69.87    1.68
   0  -3  -1    1.48    0.07
   0  -3  -1    1.40    0.09
   0  -3  -1    1.31    0.07
   0  -3  -1    1.45    0.08
   0   3   1    1.32    0.08
   0   3   1    1.35    0.08
   0   3   1    1.49    0.09
   0   3   1    1.47    0.07
  -2  -3  -1  469.66   10.59
  -2  -3  -1  492.67   10.57
  -2  -3  -1  480.14   10.57
  -2  -3  -1  489.53   10.61
   2   3   1  477.78   10.60
   2   3   1  462.84   10.55
   3   3   1  211.57    4.84
   3   3   1  205.86    4.83
   3   3   1  208.31    4.81
   3   3   1  214.68    4.87
   3   3   1  213.51    4.83
   3   3   1  212.19    4.86
   4   3   1  137.90    3.30
   4   3   1  133.05    3.28
   4   3   1  135.28    3.27
   4   3   1  133.78    3.26
   4   3   1  138.06    3.34
   4   3   1  136.70    3.30
   5   3   1   25.41    0.93
   5   3   1   25.50    0.90
   5   3   1   25.74    0.88
   5   3   1   25.77    0.91
   5   3   1   25.36    0.91
   5   3   1   25.83    0.98
  -6  -3  -1   12.05    0.58
  -6  -3  -1   12.01    0.54
   6   3   1   11.52    0.74
   6   3   1   11.27    0.64
   6   3   1   12.00    0.72
   6   3   1   11.42    0.76
   6   3   1   11.29    0.70
   6   3   1   11.04    0.61
  -7  -3  -1   14.69    0.66
  -7  -3  -1   15.31    0.85
  -7  -3  -1   14.45    0.84
   7   3   1   15.98    0.95
   7   3   1   14.96    0.82
   7   3   1   16.77    0.91
   7   3   1   15.02    0.85
   7   3   1   16.11    0.78
   7   3   1   14.94    0.84
  -8  -3  -1   14.12    0.73
  -8  -3  -1   14.07    0.78
  -8  -3  -1   13.98    0.79
  -8  -3  -1   14.91    0.94
   8   3   1   16.03    0.96
   8   3   1   15.30    1.05
   8   3   1   14.29    0.92
   8   3   1   15.17    0.99
  -9  -3  -1   15.35    1.12
  -9  -3  -1   16.47    0.96
   9   3   1   16.25    1.08
   9   3   1   14.95    1.12
   9   3   1   18.29    1.19
   9   3   1   17.45    1.25
 -10  -3  -1    3.24    0.67
 -10  -3  -1    3.20    0.67
  10   3   1    3.15    0.69
  10   3   1    1.98    0.65
  10   3   1    1.86    0.71
  11   3   1    6.73    0.97
  11   3   1    5.41    0.97
  10  -4  -1    3.68    0.84
  10  -4  -1    2.05    0.78
 -10   4   1    2.31    0.70
   9  -4  -1   11.91    1.17
   9  -4  -1   12.45    1.14
  -9   4   1   10.41    1.05
   8  -4  -1   22.70    1.25
   8  -4  -1   18.24    0.99
   8  -4  -1   21.39    1.25
  -8   4   1   17.79    1.13
  -8   4   1   20.43    0.98
   7  -4  -1   26.12    1.05
   7  -4  -1   26.42    1.26
   7  -4  -1   24.58    1.23
  -7   4   1   25.10    1.01
  -7   4   1   26.17    1.24
   6  -4  -1    5.41    0.48
   6  -4  -1    5.99    0.61
   6  -4  -1    5.77    0.62
  -6   4   1    5.90    0.62
  -6   4   1    4.91    0.47
   5  -4  -1   12.84    0.75
   5  -4  -1   12.47    0.73
   5  -4  -1   12.76    0.60
  -5   4   1   13.47    0.57
  -5   4   1   12.09    0.79
   4  -4  -1  166.20    4.19
   4  -4  -1  172.20    4.00
   4  -4  -1  169.33    4.18
   4  -4  -1  170.27    4.14
  -4   4   1  168.16    3.84
  -4   4   1  177.89    4.20
  -4   4   1  169.81    3.90
  -4   4   1  168.84    4.01
   3  -4  -1   25.85    0.76
   3  -4  -1   26.52    0.89
   3  -4  -1   26.91    0.86
  -3   4   1   25.84    0.90
  -3   4   1   26.26    0.70
  -3   4   1   26.74    0.70
  -3   4   1   25.80    0.79
   2  -4  -1   39.39    1.08
   2  -4  -1   37.44    1.03
   2  -4  -1   36.74    0.94
   2  -4  -1   36.01    1.02
   2  -4  -1   37.07    0.92
   2  -4  -1   37.55    1.06
  -2   4   1   36.18    0.99
  -2   4   1   36.66    1.07
  -2   4   1   38.67    0.91
  -2   4   1   38.73    0.89
   1  -4  -1  398.57    8.94
  -1   4   1  418.27    8.99
  -1   4   1  386.70    8.92
  -1   4   1  392.68    8.98
  -1   4   1  426.68    8.95
   0  -4  -1    1.99    0.09
   0  -4  -1    1.70    0.11
   0  -4  -1    1.58    0.10
   0  -4  -1    1.80    0.10
   0  -4  -1    1.56    0.11
   0  -4  -1    1.70    0.09
   0   4   1    1.79    0.10
   0   4   1    1.60    0.11
   0   4   1    1.61    0.11
   0   4   1    1.95    0.11
   0   4   1    1.74    0.11
   0   4   1    1.79    0.08
  -1  -4  -1  236.14    5.07
  -1  -4  -1  228.48    5.00
  -1  -4  -1  234.56    5.08
  -1  -4  -1  221.77    5.02
  -1  -4  -1  231.42    5.09
   1   4   1  218.77    5.06
   1   4   1  223.97    5.03
   1   4   1  223.88    5.07
   1   4   1  224.96    5.08
  -2  -4  -1   86.48    2.00
  -2  -4  -1   86.86    2.00
  -2  -4  -1   86.85    2.08
  -2  -4  -1   88.65    1.95
  -2  -4  -1   85.71    2.04
  -2  -4  -1   86.18    2.06
  -2  -4  -1   86.64    2.09
  -2  -4  -1   90.72    2.01
  -2  -4  -1   85.01    1.97
   2   4   1   85.54    2.08
   2   4   1   85.00    2.00
   2   4   1   88.32    2.09
   2   4   1   84.13    2.07
   2   4   1   86.24    2.04
  -3  -4  -1   37.22    1.03
  -3  -4  -1   35.01    0.91
   3   4   1   34.15    0.95
   3   4   1   33.31    0.95
   3   4   1   33.09    0.99
   3   4   1   33.39    0.99
   3   4   1   34.44    1.00
   3   4   1   34.10    0.99
   4   4   1    6.31    0.40
   4   4   1    7.47    0.39
   4   4   1    6.80    0.39
   4   4   1    7.19    0.43
   4   4   1    6.95    0.40
   4   4   1    7.84    0.41
   5   4   1   35.17    1.14
   5   4   1   34.41    1.11
   5   4   1   36.16    1.20
   5   4   1   35.14    1.14
   5   4   1   33.96    1.10
   5   4   1   34.04    1.13
   6   4   1    1.00    0.35
   6   4   1    0.70    0.29
   6   4   1    0.77    0.31
   6   4   1    0.57    0.31
  -7  -4  -1   25.82    1.22
  -7  -4  -1   27.40    0.99
  -7  -4  -1   27.70    0.98
   7   4   1   27.28    1.13
   7   4   1   26.85    1.12
   7   4   1   27.75    1.09
   7   4   1   26.50    1.22
   7   4   1   28.60    1.18
   7   4   1   26.94    1.12
  -8  -4  -1    2.71    0.45
  -8  -4  -1    2.59    0.48
  -8  -4  -1    3.67    0.53
   8   4   1    3.41    0.55
   8   4   1    4.11    0.59
   8   4   1    3.84    0.53
   8   4   1    3.40    0.61
   8   4   1    2.75    0.47
   8   4   1    2.30    0.47
  -9  -4  -1   14.91    0.99
  -9  -4  -1   15.69    1.16
  -9  -4  -1   16.42    1.07
  -9  -4  -1   15.53    0.86
   9   4   1   16.92    1.25
   9   4   1   16.11    1.15
   9   4   1   15.66    1.17
   9   4   1   14.61    1.06
 -10  -4  -1   10.97    1.06
 -10  -4  -1   12.38    1.20
  10   4   1   11.10    1.38
  10   4   1   10.22    1.13
  11   4   1    0.09    0.74
  11   4   1    1.25    0.81
  10  -5  -1    3.49    0.91
  10  -5  -1    4.44    0.85
 -10   5   1    3.85    0.77
   9  -5  -1   12.57    1.20
  -9   5   1   11.93    1.59
   8  -5  -1    6.05    0.78
   8  -5  -1    5.31    0.75
   8  -5  -1    5.15    0.73
  -8   5   1    5.28    0.68
  -8   5   1    5.14    0.68
   7  -5  -1    1.38    0.42
   7  -5  -1    0.92    0.36
   7  -5  -1    1.24    0.36
  -7   5   1    0.56    0.37
  -7   5   1    1.18    0.31
   6  -5  -1   22.68    1.10
   6  -5  -1   22.45    0.88
   6  -5  -1   22.10    1.06
  -6   5   1   21.85    1.05
  -6   5   1   21.04    1.10
   5  -5  -1    1.55    0.26
   5  -5  -1    1.97    0.35
   5  -5  -1    2.68    0.42
  -5   5   1    1.56    0.37
   4  -5  -1   26.75    0.98
   4  -5  -1   28.24    0.88
   4  -5  -1   27.50    1.10
  -4   5   1   27.33    0.77
  -4   5   1   28.54    0.89
  -4   5   1   26.23    0.74
  -4   5   1   27.29    1.02
   3  -5  -1  109.28    2.56
   3  -5  -1  111.89    2.74
   3  -5  -1  109.47    2.61
   3  -5  -1  109.40    2.77
  -3   5   1  112.21    2.78
  -3   5   1  107.74    2.65
  -3   5   1  111.50    2.50
  -3   5   1  107.28    2.52
   2  -5  -1  128.11    2.94
   2  -5  -1  128.67    3.08
   2  -5  -1  130.04    3.05
   2  -5  -1  126.50    3.05
   2  -5  -1  129.52    2.84
  -2   5   1  128.02    2.92
  -2   5   1  125.99    3.01
  -2   5   1  131.97    2.85
  -2   5   1  130.53    3.10
   1  -5  -1   31.26    0.87
   1  -5  -1   32.39    0.88
   1  -5  -1   33.75    0.81
   1  -5  -1   32.52    0.88
   1  -5  -1   32.65    0.82
  -1   5   1   32.47    0.90
  -1   5   1   30.32    0.77
  -1   5   1   34.28    0.87
  -1   5   1   33.00    0.82
  -1   5   1   33.15    0.87
   0  -5  -1    0.93    0.09
   0  -5  -1    0.83    0.11
   0  -5  -1    0.89    0.08
   0  -5  -1    0.87    0.09
   0  -5  -1    1.02    0.11
   0  -5  -1    0.88    0.08
   0   5   1    0.83    0.10
   0   5   1    0.94    0.07
   0   5   1    0.94    0.08
   0   5   1    0.73    0.09
   0   5   1    0.84    0.10
   0   5   1    0.83    0.09
  -1  -5  -1  529.29   11.72
  -1  -5  -1  535.84   11.74
  -2  -5  -1  120.70    2.75
  -2  -5  -1  118.58    2.77
  -2  -5  -1  115.80    2.67
  -2  -5  -1  117.43    2.72
  -2  -5  -1  117.09    2.67
  -2  -5  -1  115.14    2.65
  -2  -5  -1  117.04    2.66
   2   5   1  122.14    2.69
   2   5   1  118.14    2.69
   2   5   1  117.62    2.78
   2   5   1  118.49    2.77
   2   5   1  116.78    2.71
   2   5   1  114.12    2.77
  -3  -5  -1   15.41    0.47
  -3  -5  -1   15.28    0.46
  -3  -5  -1   15.29    0.51
   3   5   1   15.03    0.51
   3   5   1   14.17    0.57
   3   5   1   14.50    0.50
   3   5   1   14.87    0.57
   3   5   1   15.27    0.57
   3   5   1   15.72    0.56
  -4  -5  -1    6.91    0.31
   4   5   1    6.59    0.36
   4   5   1    6.92    0.41
   4   5   1    6.72    0.40
   4   5   1    6.52    0.41
   4   5   1    6.59    0.37
   4   5   1    6.65    0.40
   5   5   1   10.36    0.54
   5   5   1   10.43    0.56
   5   5   1    9.51    0.57
   5   5   1   10.47    0.55
   5   5   1    9.80    0.51
   5   5   1   11.60    0.56
  -6  -5  -1   24.48    0.87
   6   5   1   23.96    1.09
   6   5   1   22.38    1.19
   6   5   1   25.43    0.99
   6   5   1   25.21    1.01
   6   5   1   24.38    1.02
  -7  -5  -1   42.43    1.35
   7   5   1   42.35    1.50
   7   5   1   43.76    1.62
   7   5   1   44.14    1.49
   7   5   1   42.83    1.49
   7   5   1   43.48    1.54
   7   5   1   43.09    1.46
  -8  -5  -1   13.60    0.81
  -8  -5  -1   13.72    0.77
  -8  -5  -1   13.78    0.74
  -8  -5  -1   14.25    0.90
  -8  -5  -1   14.92    0.80
   8   5   1   15.25    0.88
   8   5   1   16.15    0.98
   8   5   1   14.62    0.92
   8   5   1   15.81    0.93
   8   5   1   15.24    0.92
   8   5   1   15.26    1.05
  -9  -5  -1    6.99    0.67
  -9  -5  -1    5.59    0.85
  -9  -5  -1    6.15    0.74
  -9  -5  -1    6.76    0.69
  -9  -5  -1    6.31    0.76
   9   5   1    7.29    0.87
   9   5   1    7.44    0.93
   9   5   1    6.22    0.85
   9   5   1    7.09    1.03
 -10  -5  -1    3.40    0.67
 -10  -5  -1    3.77    0.71
  10   5   1    3.68    0.63
  11   5   1    8.01    0.96
  11   5   1   11.32    1.53
  10  -6  -1    4.13    0.97
  10  -6  -1    3.59    0.88
 -10   6   1    4.64    0.80
   9  -6  -1    2.84    0.70
   9  -6  -1    4.31    0.68
  -9   6   1    3.68    0.69
   8  -6  -1    1.21    0.55
   8  -6  -1    0.01    0.43
   8  -6  -1    1.62    0.79
  -8   6   1   -0.05    0.41
  -8   6   1    0.33    0.45
   7  -6  -1   24.16    1.26
   7  -6  -1   22.50    1.02
   7  -6  -1   24.10    1.22
  -7   6   1   26.40    1.23
  -7   6   1   24.14    1.00
   6  -6  -1    1.67    0.42
   6  -6  -1    1.46    0.37
   6  -6  -1    2.04    0.34
  -6   6   1    1.65    0.40
  -6   6   1    2.01    0.34
   5  -6  -1  152.32    3.71
   5  -6  -1  158.29    3.99
   5  -6  -1  151.26    3.93
  -5   6   1  148.49    3.50
  -5   6   1  155.31    3.94
  -5   6   1  151.00    3.72
   4  -6  -1   19.29    0.84
   4  -6  -1   18.84    0.81
   4  -6  -1   19.21    0.69
  -4   6   1   19.47    0.84
  -4   6   1   18.86    0.69
  -4   6   1   19.12    0.54
   3  -6  -1   93.77    2.21
   3  -6  -1   92.63    2.38
   3  -6  -1   92.41    2.40
   3  -6  -1   92.28    2.24
  -3   6   1   91.19    2.40
  -3   6   1   92.81    2.18
  -3   6   1   92.98    2.29
   2  -6  -1    5.44    0.31
   2  -6  -1    5.37    0.17
   2  -6  -1    4.42    0.23
   2  -6  -1    4.86    0.30
  -2   6   1    4.74    0.22
  -2   6   1    4.49    0.31
  -2   6   1    4.91    0.27
   1  -6  -1   45.94    1.20
   1  -6  -1   46.12    1.16
  -1   6   1   46.95    1.19
  -1   6   1   47.79    1.16
  -1   6   1   48.57    1.08
  -1   6   1   46.74    1.24
  -1   6   1   46.49    1.21
   0  -6  -1  117.30    2.61
   0  -6  -1  118.14    2.60
   0  -6  -1  123.37    2.68
   0  -6  -1  110.47    2.64
   0  -6  -1  111.75    2.64
   0   6   1  113.45    2.62
   0   6   1  117.87    2.58
   0   6   1  114.32    2.65
   0   6   1  114.48    2.66
   0   6   1  109.81    2.63
   0   6   1  112.04    2.67
  -1  -6  -1  672.62   14.66
  -1  -6  -1  652.14   14.66
   1   6   1  671.99   14.79
   1   6   1  669.07   14.62
  -2  -6  -1   43.71    1.14
  -2  -6  -1   45.79    1.21
  -2  -6  -1   46.78    1.10
  -2  -6  -1   46.29    1.08
  -2  -6  -1   46.60    1.12
   2   6   1   46.26    1.13
   2   6   1   46.44    1.08
   2   6   1   44.08    1.21
   2   6   1   46.07    1.11
   2   6   1   44.72    1.21
   2   6   1   44.99    1.14
  -3  -6  -1  138.44    3.02
  -3  -6  -1  137.32    3.09
  -3  -6  -1  134.28    3.20
  -3  -6  -1  137.74    3.12
  -3  -6  -1  132.08    3.07
   3   6   1  132.32    3.24
   3   6   1  135.49    3.26
   3   6   1  135.18    3.24
   3   6   1  133.88    3.20
   3   6   1  131.49    3.11
  -4  -6  -1   11.73    0.50
  -4  -6  -1   11.51    0.42
   4   6   1   11.64    0.48
   4   6   1   10.61    0.52
   4   6   1   10.85    0.46
   4   6   1   11.57    0.54
   4   6   1   11.74    0.55
   4   6   1   11.38    0.53
  -5  -6  -1   73.04    1.81
  -5  -6  -1   71.44    1.91
   5   6   1   70.54    1.97
   5   6   1   72.87    2.03
   5   6   1   70.59    2.00
   5   6   1   71.25    1.90
   5   6   1   71.54    1.94
   5   6   1   71.17    1.97
  -6  -6  -1   13.36    0.55
  -6  -6  -1   14.43    0.63
   6   6   1   12.14    0.82
   6   6   1   13.43    0.74
   6   6   1   12.54    0.68
   6   6   1   13.47    0.72
   6   6   1   11.64    0.72
   6   6   1   12.13    0.72
  -7  -6  -1   21.84    0.93
  -7  -6  -1   20.94    0.90
  -7  -6  -1   20.22    0.79
   7   6   1   22.36    0.98
   7   6   1   21.24    1.04
   7   6   1   21.96    1.00
   7   6   1   22.02    1.09
   7   6   1   20.39    0.99
   7   6   1   21.51    1.04
  -8  -6  -1   15.40    0.85
  -8  -6  -1   15.96    0.80
  -8  -6  -1   18.40    0.93
  -8  -6  -1   17.62    0.84
  -8  -6  -1   16.38    0.86
   8   6   1   19.01    1.02
   8   6   1   17.27    0.97
   8   6   1   17.44    0.97
   8   6   1   18.21    0.97
   8   6   1   19.25    1.04
   8   6   1   18.40    1.14
  -9  -6  -1   21.09    1.07
  -9  -6  -1   20.19    0.98
  -9  -6  -1   19.74    1.15
  -9  -6  -1   19.66    0.92
  -9  -6  -1   18.87    1.04
   9   6   1   22.47    1.21
   9   6   1   21.10    1.22
   9   6   1   20.40    1.35
   9   6   1   20.03    1.11
 -10  -6  -1    1.26    0.74
  10   6   1    1.24    0.75
  10   6   1    1.87    0.58
  10  -7  -1    1.54    0.87
  10  -7  -1    2.14    0.97
 -10   7   1    2.39    0.76
   9  -7  -1    5.37    0.84
   9  -7  -1    7.00    0.89
  -9   7   1    4.85    0.73
   8  -7  -1    5.04    0.76
   8  -7  -1    4.94    0.73
  -8   7   1    4.90    0.58
  -8   7   1    3.32    0.60
   7  -7  -1    9.49    0.85
   7  -7  -1   10.05    0.93
   7  -7  -1    8.97    0.76
  -7   7   1    9.24    0.81
  -7   7   1    8.90    0.67
   6  -7  -1   19.54    1.05
   6  -7  -1   18.68    1.03
   6  -7  -1   15.63    0.80
  -6   7   1   17.58    0.80
  -6   7   1   19.28    0.98
   5  -7  -1   80.49    2.35
   5  -7  -1   77.78    2.31
   5  -7  -1   76.51    2.07
  -5   7   1   79.77    2.30
  -5   7   1   75.36    2.08
   4  -7  -1   25.28    0.82
   4  -7  -1   22.42    1.27
   4  -7  -1   22.41    1.09
  -4   7   1   23.63    1.03
  -4   7   1   24.16    0.82
   3  -7  -1   47.78    1.44
   3  -7  -1   49.21    1.44
   3  -7  -1   49.46    1.30
   3  -7  -1   51.31    1.29
  -3   7   1   48.52    1.46
  -3   7   1   48.71    1.35
   2  -7  -1  209.99    4.56
   2  -7  -1  208.27    4.78
   2  -7  -1  197.34    4.66
   2  -7  -1  205.50    4.79
   2  -7  -1  203.35    4.80
  -2   7   1  208.57    4.74
  -2   7   1  207.28    4.82
   1  -7  -1  325.34    7.54
   1  -7  -1  333.01    7.62
   1  -7  -1  344.35    7.60
  -1   7   1  346.94    7.45
  -1   7   1  344.83    7.57
  -1   7   1  343.28    7.61
  -1   7   1  339.06    7.63
   0  -7  -1  150.74    3.30
   0  -7  -1  141.32    3.34
   0  -7  -1  142.60    3.34
   0   7   1  142.55    3.34
   0   7   1  143.13    3.37
   0   7   1  150.03    3.26
   0   7   1  149.79    3.31
  -1  -7  -1  248.43    5.54
  -1  -7  -1  243.46    5.48
  -1  -7  -1  242.15    5.54
  -1  -7  -1  248.28    5.48
   1   7   1  244.55    5.49
   1   7   1  237.74    5.54
   1   7   1  242.73    5.48
   1   7   1  245.62    5.54
   1   7   1  259.38    5.42
   1   7   1  243.69    5.57
  -2  -7  -1   23.98    0.75
  -2  -7  -1   23.49    0.66
  -2  -7  -1   24.60    0.60
  -2  -7  -1   24.99    0.66
   2   7   1   24.53    0.76
   2   7   1   24.98    0.69
   2   7   1   24.65    0.66
   2   7   1   24.56    0.77
   2   7   1   24.95    0.68
  -3  -7  -1  197.74    4.52
  -3  -7  -1  202.64    4.66
  -3  -7  -1  206.07    4.53
  -3  -7  -1  198.36    4.51
   3   7   1  198.04    4.63
   3   7   1  196.35    4.69
   3   7   1  204.84    4.67
   3   7   1  203.02    4.71
   3   7   1  199.20    4.52
  -4  -7  -1   33.76    1.04
  -4  -7  -1   35.71    0.88
  -4  -7  -1   33.75    0.92
   4   7   1   34.74    1.07
   4   7   1   34.29    1.08
   4   7   1   34.36    1.11
   4   7   1   31.75    1.07
   4   7   1   32.79    0.98
  -5  -7  -1  402.52    9.11
  -5  -7  -1  393.07    8.95
   5   7   1  402.00    9.18
   5   7   1  399.49    9.20
   5   7   1  402.71    9.24
   5   7   1  401.59    9.10
   5   7   1  396.28    9.06
   5   7   1  409.71    9.24
  -6  -7  -1   15.47    0.68
  -6  -7  -1   15.89    0.59
   6   7   1   15.14    0.72
   6   7   1   16.00    0.79
   6   7   1   16.18    0.89
   6   7   1   14.83    0.80
   6   7   1   14.75    0.76
   6   7   1   14.86    0.78
  -7  -7  -1   17.21    0.69
  -7  -7  -1   16.38    0.74
  -7  -7  -1   17.59    0.82
  -7  -7  -1   17.19    0.83
   7   7   1   18.10    1.00
   7   7   1   16.77    0.82
   7   7   1   19.56    0.96
   7   7   1   17.85    0.89
   7   7   1   17.69    0.89
   7   7   1   19.11    0.92
  -8  -7  -1    2.25    0.43
  -8  -7  -1    2.81    0.41
  -8  -7  -1    2.96    0.48
  -8  -7  -1    2.73    0.38
   8   7   1    2.83    0.46
   8   7   1    2.45    0.46
   8   7   1    3.39    0.53
   8   7   1    2.79    0.51
   8   7   1    2.57    0.45
   8   7   1    2.09    0.52
  -9  -7  -1    5.44    0.71
  -9  -7  -1    5.06    0.76
  -9  -7  -1    5.76    0.74
  -9  -7  -1    4.69    0.63
  -9  -7  -1    4.98    0.65
   9   7   1    4.86    0.75
   9   7   1    7.20    0.91
   9   7   1    6.81    0.89
   9   7   1    6.47    0.78
  10   7   1    9.88    1.20
  10  -8  -1    2.04    1.04
  10  -8  -1    2.46    0.87
 -10   8   1    2.17    0.87
   9  -8  -1    4.70    0.79
   9  -8  -1    5.18    0.88
  -9   8   1    3.40    0.65
   8  -8  -1   13.92    1.21
   8  -8  -1   14.56    1.15
  -8   8   1   13.09    1.01
  -8   8   1   13.78    0.94
   7  -8  -1    1.01    0.50
   7  -8  -1    0.25    0.39
   7  -8  -1    0.17    0.38
  -7   8   1    0.64    0.37
  -7   8   1    0.72    0.35
   6  -8  -1   13.09    0.88
   6  -8  -1   12.07    0.72
   6  -8  -1   14.03    0.93
  -6   8   1   13.52    0.85
  -6   8   1   13.47    0.72
   5  -8  -1   81.01    2.37
   5  -8  -1   80.30    2.36
   5  -8  -1   76.01    2.09
  -5   8   1   80.94    2.33
  -5   8   1   72.62    2.25
   4  -8  -1  115.71    3.10
   4  -8  -1  117.57    2.81
   4  -8  -1  113.61    3.06
   4  -8  -1  119.28    2.87
  -4   8   1  116.11    2.89
  -4   8   1  114.97    3.07
   3  -8  -1   94.71    2.30
   3  -8  -1   95.33    2.28
   3  -8  -1   91.98    2.45
   3  -8  -1   91.25    2.44
  -3   8   1   92.63    2.34
  -3   8   1   93.51    2.46
   2  -8  -1   48.16    1.41
   2  -8  -1   50.34    1.40
   2  -8  -1   48.29    1.39
   2  -8  -1   51.85    1.20
   2  -8  -1   50.97    1.31
  -2   8   1   51.30    1.36
  -2   8   1   49.32    1.42
   1  -8  -1    3.35    0.25
   1  -8  -1    2.82    0.22
   1  -8  -1    3.24    0.20
  -1   8   1    3.42    0.26
  -1   8   1    3.13    0.15
  -1   8   1    3.27    0.22
   0  -8  -1  135.55    2.97
   0  -8  -1  127.39    3.01
   0  -8  -1  126.26    3.02
   0  -8  -1  129.22    2.94
   0   8   1  124.72    3.05
   0   8   1  131.06    3.12
   0   8   1  130.51    2.91
   0   8   1  132.07    2.97
  -1  -8  -1   54.19    1.34
  -1  -8  -1   54.21    1.35
  -1  -8  -1   54.29    1.40
   1   8   1   54.52    1.44
   1   8   1   54.44    1.34
   1   8   1   55.65    1.41
   1   8   1   54.51    1.39
  -2  -8  -1    8.81    0.32
  -2  -8  -1    8.81    0.32
  -2  -8  -1    8.45    0.38
   2   8   1    8.05    0.39
   2   8   1    8.89    0.33
   2   8   1    9.18    0.35
   2   8   1    8.06    0.39
  -3  -8  -1  123.85    2.81
  -3  -8  -1  134.22    2.92
  -3  -8  -1  122.10    2.98
  -3  -8  -1  122.14    2.85
   3   8   1  119.85    3.03
   3   8   1  119.63    3.02
   3   8   1  122.13    2.81
   3   8   1  121.62    2.94
  -4  -8  -1  131.13    3.03
  -4  -8  -1  134.56    2.91
  -4  -8  -1  131.89    3.19
   4   8   1  126.72    3.06
   4   8   1  128.51    3.20
   4   8   1  128.54    3.26
   4   8   1  129.61    3.25
   4   8   1  130.49    3.21
  -5  -8  -1   75.07    1.76
  -5  -8  -1   75.82    1.98
  -5  -8  -1   73.20    1.74
  -5  -8  -1   74.03    1.80
   5   8   1   66.18    2.22
   5   8   1   73.48    1.92
   5   8   1   71.40    2.01
   5   8   1   66.69    2.08
   5   8   1   73.95    2.06
  -6  -8  -1   19.30    0.80
  -6  -8  -1   18.13    0.64
  -6  -8  -1   18.72    0.65
   6   8   1   18.78    0.88
   6   8   1   19.17    0.96
   6   8   1   19.16    0.79
   6   8   1   19.17    0.86
   6   8   1   17.70    0.90
  -7  -8  -1    0.10    0.19
  -7  -8  -1    0.09    0.23
  -7  -8  -1    0.35    0.22
   7   8   1    0.89    0.32
   7   8   1    0.61    0.32
   7   8   1    0.52    0.32
   7   8   1    0.49    0.35
   7   8   1    0.75    0.30
  -8  -8  -1   18.66    0.87
  -8  -8  -1   18.62    0.97
  -8  -8  -1   18.20    0.91
   8   8   1   19.70    1.08
   8   8   1   19.22    1.17
   8   8   1   20.52    1.10
   8   8   1   20.33    1.05
  -9  -8  -1    2.99    0.56
  -9  -8  -1    3.79    0.59
  -9  -8  -1    3.15    0.47
  -9  -8  -1    3.06    0.53
   9   8   1    2.81    0.58
   9   8   1    1.97    0.49
   9   8   1    2.82    0.60
   9   8   1    3.31    0.67
  10   8   1   30.27    1.62
  10  -9  -1   11.27    1.32
  10  -9  -1   11.62    1.61
 -10   9   1   12.03    1.50
   9  -9  -1   20.50    1.65
   9  -9  -1   21.42    1.51
  -9   9   1   15.92    1.29
   8  -9  -1    2.84    0.86
   8  -9  -1    1.91    0.70
  -8   9   1    2.85    0.55
  -8   9   1    1.96    0.53
   7  -9  -1    7.43    0.84
   7  -9  -1    7.76    0.81
   7  -9  -1    9.34    0.93
  -7   9   1    7.71    0.69
  -7   9   1    8.38    0.79
   6  -9  -1    1.81    0.37
   6  -9  -1    2.21    0.47
   6  -9  -1    2.44    0.50
  -6   9   1    1.38    0.32
  -6   9   1    2.52    0.46
   5  -9  -1   33.57    1.14
   5  -9  -1   35.21    1.37
   5  -9  -1   35.70    1.38
  -5   9   1   34.74    1.32
  -5   9   1   34.64    1.18
   4  -9  -1   32.61    1.01
   4  -9  -1   33.43    1.06
   4  -9  -1   34.11    1.29
   4  -9  -1   35.23    1.26
  -4   9   1   33.26    1.08
  -4   9   1   32.41    1.21
   3  -9  -1   16.36    0.61
   3  -9  -1   17.29    0.74
   3  -9  -1   16.33    0.77
   3  -9  -1   16.84    0.60
  -3   9   1   15.99    0.63
  -3   9   1   15.80    0.72
   2  -9  -1   42.48    1.26
   2  -9  -1   43.57    1.26
   2  -9  -1   42.55    1.29
   2  -9  -1   43.78    1.08
   2  -9  -1   44.36    1.18
  -2   9   1   42.94    1.28
  -2   9   1   42.68    1.22
   1  -9  -1   53.12    1.47
   1  -9  -1   54.48    1.42
   1  -9  -1   54.60    1.41
  -1   9   1   54.03    1.45
  -1   9   1   56.67    1.28
  -1   9   1   55.37    1.48
   0  -9  -1  635.81   13.34
   0  -9  -1  591.73   13.40
   0  -9  -1  593.26   13.41
   0   9   1  607.63   13.46
   0   9   1  602.24   13.40
  -1  -9  -1   26.29    0.75
  -1  -9  -1   26.33    0.80
   1   9   1   27.24    0.79
   1   9   1   26.30    0.84
   1   9   1   26.95    0.81
   1   9   1   25.73    0.75
  -2  -9  -1  559.08   12.53
   2   9   1  559.59   12.44
   2   9   1  565.22   12.55
   2   9   1  574.70   12.43
   2   9   1  557.55   12.57
  -3  -9  -1   20.93    0.74
  -3  -9  -1   22.21    0.58
  -3  -9  -1   21.70    0.64
   3   9   1   21.50    0.71
   3   9   1   21.22    0.78
  -4  -9  -1   26.76    0.76
  -4  -9  -1   25.72    0.88
   4   9   1   26.22    0.77
   4   9   1   26.29    0.97
   4   9   1   27.20    0.92
   4   9   1   25.06    0.94
  -5  -9  -1   29.69    0.85
  -5  -9  -1   29.84    1.00
  -5  -9  -1   29.64    0.76
  -5  -9  -1   28.41    0.76
   5   9   1   28.98    1.13
   5   9   1   28.27    0.93
   5   9   1   29.36    1.07
   5   9   1   29.41    1.10
  -6  -9  -1   26.70    0.77
  -6  -9  -1   24.28    0.98
  -6  -9  -1   25.23    0.80
   6   9   1   26.67    1.08
   6   9   1   25.84    0.94
   6   9   1   25.75    1.11
   6   9   1   25.68    1.10
  -7  -9  -1   14.07    0.60
  -7  -9  -1   14.42    0.59
  -7  -9  -1   14.05    0.72
   7   9   1   13.64    0.79
   7   9   1   14.23    0.85
   7   9   1   14.87    0.87
   7   9   1   14.95    0.93
  -8  -9  -1   31.35    1.09
  -8  -9  -1   33.88    1.20
  -8  -9  -1   33.11    1.10
  -8  -9  -1   31.44    1.33
   8   9   1   34.79    1.40
   8   9   1   33.70    1.45
   8   9   1   35.13    1.35
   8   9   1   32.49    1.49
  -9  -9  -1    9.84    0.93
  -9  -9  -1   12.67    0.99
  -9  -9  -1   13.23    0.83
  -9  -9  -1   10.64    0.96
   9   9   1   11.29    1.18
   9   9   1   10.52    1.02
   9   9   1   11.35    0.97
   9   9   1   12.56    1.02
 -10  -9  -1    3.62    0.72
  10   9   1    4.39    0.75
  10   9   1    4.22    0.75
  10 -10  -1    2.06    1.11
  10 -10  -1   -0.19    0.95
 -10  10   1    0.95    0.91
   9 -10  -1   15.31    1.51
   9 -10  -1   16.40    1.66
  -9  10   1   13.81    1.32
   8 -10  -1   13.79    1.20
   8 -10  -1   14.23    1.44
  -8  10   1   13.29    1.48
  -8  10   1   12.48    1.36
   7 -10  -1   17.19    1.12
   7 -10  -1   17.74    1.20
   7 -10  -1   16.01    1.04
  -7  10   1   17.94    1.13
  -7  10   1   16.63    1.04
   6 -10  -1    6.42    0.72
   6 -10  -1    5.11    0.73
   6 -10  -1    5.71    0.64
  -6  10   1    5.89    0.66
  -6  10   1    6.04    0.57
   5 -10  -1   12.15    0.84
   5 -10  -1   13.37    0.68
   5 -10  -1   12.97    0.82
  -5  10   1   12.95    0.68
  -5  10   1   12.55    0.77
   4 -10  -1   14.24    0.80
   4 -10  -1   15.60    0.65
   4 -10  -1   14.66    0.81
   4 -10  -1   14.68    0.61
  -4  10   1   15.07    0.80
  -4  10   1   14.83    0.68
   3 -10  -1   38.62    1.27
   3 -10  -1   38.95    1.13
   3 -10  -1   39.29    1.13
   3 -10  -1   39.55    1.32
  -3  10   1   37.25    1.28
  -3  10   1   37.77    1.17
   2 -10  -1   42.56    1.17
   2 -10  -1   40.54    1.06
   2 -10  -1   40.94    1.28
   2 -10  -1   43.71    1.27
   2 -10  -1   41.22    1.23
  -2  10   1   40.70    1.26
  -2  10   1   40.40    1.20
   1 -10  -1  106.87    2.58
   1 -10  -1  107.48    2.58
   1 -10  -1  105.17    2.65
  -1  10   1  107.01    2.63
  -1  10   1  108.91    2.64
   0 -10  -1   44.36    1.09
   0 -10  -1   43.67    1.12
   0 -10  -1   43.61    1.19
   0 -10  -1   42.31    1.19
   0  10   1   42.86    1.23
   0  10   1   43.59    1.19
   0  10   1   44.36    1.13
   0  10   1   44.03    1.06
  -1 -10  -1    7.38    0.37
  -1 -10  -1    6.98    0.32
   1  10   1    7.59    0.36
   1  10   1    7.32    0.33
   1  10   1    7.23    0.40
   1  10   1    7.74    0.38
  -2 -10  -1    2.97    0.26
  -2 -10  -1    2.95    0.20
   2  10   1    2.96    0.21
   2  10   1    2.95    0.27
   2  10   1    3.01    0.27
  -3 -10  -1    3.87    0.23
  -3 -10  -1    3.52    0.15
  -3 -10  -1    4.22    0.31
   3  10   1    3.59    0.31
   3  10   1    3.78    0.25
   3  10   1    3.79    0.34
   3  10   1    3.91    0.30
  -4 -10  -1  141.23    3.31
  -4 -10  -1  144.42    3.35
  -4 -10  -1  146.87    3.53
   4  10   1  141.43    3.63
   4  10   1  143.77    3.60
   4  10   1  149.02    3.54
  -5 -10  -1   65.73    1.82
  -5 -10  -1   64.83    1.63
   5  10   1   63.70    1.69
   5  10   1   63.31    1.90
   5  10   1   64.98    1.88
   5  10   1   64.34    1.96
  -6 -10  -1   27.06    0.83
  -6 -10  -1   27.08    1.01
  -6 -10  -1   26.08    0.72
   6  10   1   27.37    1.11
   6  10   1   27.10    1.16
   6  10   1   26.49    0.94
   6  10   1   27.84    1.16
  -7 -10  -1    9.76    0.49
  -7 -10  -1    9.34    0.62
  -7 -10  -1    9.06    0.45
   7  10   1   10.51    0.80
   7  10   1    9.86    0.80
   7  10   1    9.11    0.64
   7  10   1   10.01    0.75
  -8 -10  -1    5.13    0.58
  -8 -10  -1    5.00    0.53
  -8 -10  -1    4.90    0.69
   8  10   1    6.10    0.77
   8  10   1    6.15    0.72
   8  10   1    4.46    0.55
   8  10   1    4.30    0.67
  -9 -10  -1    2.06    0.54
  -9 -10  -1    2.58    0.46
   9  10   1    2.88    0.59
   9  10   1    3.20    0.54
   9  10   1    3.40    0.64
   9  10   1    2.46    0.68
 -10 -10  -1    7.50    1.05
 -10 -10  -1    4.24    0.70
  10  10   1    4.97    0.77
  11  10   1    0.71    1.10
   9 -11  -1    7.18    0.99
   9 -11  -1    8.55    1.14
  -9  11   1    7.18    0.91
   8 -11  -1    3.33    0.76
   8 -11  -1    2.13    0.66
  -8  11   1    2.26    0.58
   7 -11  -1   21.93    1.34
   7 -11  -1   25.00    1.32
  -7  11   1   21.52    1.05
  -7  11   1   20.33    1.17
   6 -11  -1    6.08    0.76
   6 -11  -1    4.43    0.65
   6 -11  -1    4.37    0.61
  -6  11   1    3.68    0.52
  -6  11   1    4.70    0.55
   5 -11  -1    8.21    0.74
   5 -11  -1    7.88    0.68
   5 -11  -1    7.83    0.57
  -5  11   1    6.93    0.65
  -5  11   1    7.25    0.56
   4 -11  -1   20.75    1.00
   4 -11  -1   23.61    0.82
   4 -11  -1   23.11    1.02
   4 -11  -1   22.48    0.83
  -4  11   1   22.01    0.98
  -4  11   1   20.91    0.86
   3 -11  -1   80.35    2.03
   3 -11  -1   79.83    2.22
   3 -11  -1   75.24    2.15
  -3  11   1   75.09    2.16
  -3  11   1   75.78    2.06
   2 -11  -1   34.21    1.15
   2 -11  -1   33.62    1.07
   2 -11  -1   34.70    1.03
   2 -11  -1   32.85    0.93
   2 -11  -1   34.83    1.12
  -2  11   1   33.17    1.11
  -2  11   1   33.56    1.20
   1 -11  -1   48.81    1.34
   1 -11  -1   49.91    1.33
   1 -11  -1   49.58    1.43
  -1  11   1   47.98    1.39
  -1  11   1   49.72    1.40
  -1  11   1   51.29    1.19
   0 -11  -1   38.52    1.12
   0 -11  -1   39.43    1.10
   0 -11  -1   40.85    0.99
   0 -11  -1   36.57    1.03
   0  11   1   39.41    1.03
   0  11   1   36.68    1.14
   0  11   1   37.28    1.09
  -1 -11  -1   28.98    0.87
  -1 -11  -1   29.52    0.91
   1  11   1   29.27    0.93
   1  11   1   30.21    0.98
   1  11   1   29.29    0.89
   1  11   1   30.98    0.88
  -2 -11  -1  109.74    2.62
  -2 -11  -1  108.62    2.72
   2  11   1  110.32    2.77
   2  11   1  111.66    2.74
   2  11   1  112.03    2.64
  -3 -11  -1    4.60    0.34
  -3 -11  -1    3.81    0.24
   3  11   1    3.92    0.34
   3  11   1    4.61    0.29
   3  11   1    4.58    0.37
   3  11   1    4.55    0.32
  -4 -11  -1    6.40    0.32
  -4 -11  -1    4.78    0.27
  -4 -11  -1    6.03    0.42
   4  11   1    6.55    0.43
  -5 -11  -1   27.90    1.00
  -5 -11  -1   27.01    0.80
   5  11   1   26.75    1.07
   5  11   1   26.24    0.82
   5  11   1   26.35    1.01
   5  11   1   26.08    1.09
  -6 -11  -1    0.71    0.25
  -6 -11  -1    1.20    0.18
   6  11   1    0.97    0.32
   6  11   1    0.84    0.31
   6  11   1    0.45    0.21
   6  11   1    0.42    0.26
  -7 -11  -1    5.03    0.40
  -7 -11  -1    5.53    0.53
   7  11   1    5.47    0.66
   7  11   1    4.99    0.70
   7  11   1    3.82    0.54
   7  11   1    4.44    0.64
  -8 -11  -1    6.07    0.68
  -8 -11  -1    5.72    0.63
  -8 -11  -1    7.29    0.77
   8  11   1    7.26    0.70
   8  11   1    6.80    0.81
   8  11   1    5.59    0.74
   8  11   1    6.90    0.80
  -9 -11  -1   15.26    0.94
  -9 -11  -1   14.63    1.05
   9  11   1   15.57    1.15
   9  11   1   14.69    1.27
   9  11   1   14.87    1.07
 -10 -11  -1    3.86    0.75
 -10 -11  -1    2.59    0.70
  10  11   1    3.72    0.75
  10  11   1    3.36    1.09
  11  11   1    3.27    1.21
   9 -12  -1    4.20    1.05
   9 -12  -1    5.39    0.98
  -9  12   1    6.67    0.91
   8 -12  -1    4.97    0.82
   8 -12  -1    6.00    0.95
  -8  12   1    3.90    0.64
   7 -12  -1   10.94    1.04
   7 -12  -1    9.70    1.11
  -7  12   1   12.48    0.98
  -7  12   1   12.05    0.90
   6 -12  -1    6.12    0.78
   6 -12  -1    5.09    0.56
   6 -12  -1    4.25    0.61
  -6  12   1    5.28    0.65
  -6  12   1    5.51    0.62
   5 -12  -1   23.48    1.10
   5 -12  -1   21.97    1.14
  -5  12   1   22.17    1.06
  -5  12   1   21.16    0.92
   4 -12  -1   32.31    1.26
   4 -12  -1   32.51    1.09
   4 -12  -1   33.39    1.31
   4 -12  -1   32.97    1.09
  -4  12   1   32.22    1.24
  -4  12   1   32.88    1.14
   3 -12  -1   30.55    1.01
   3 -12  -1   29.61    1.11
   3 -12  -1   31.51    1.18
  -3  12   1   30.54    1.23
  -3  12   1   30.98    1.14
   2 -12  -1    3.19    0.42
   2 -12  -1    3.12    0.41
   2 -12  -1    3.29    0.31
   2 -12  -1    3.01    0.32
  -2  12   1    3.23    0.33
  -2  12   1    3.54    0.43
   1 -12  -1    8.72    0.42
   1 -12  -1    8.53    0.40
   1 -12  -1    8.01    0.48
  -1  12   1    8.23    0.29
  -1  12   1    7.32    0.44
  -1  12   1    8.54    0.46
   0 -12  -1   13.23    0.53
   0 -12  -1   13.14    0.43
   0 -12  -1   13.33    0.56
   0  12   1   12.89    0.57
   0  12   1   13.00    0.47
   0  12   1   12.92    0.54
  -1 -12  -1   59.16    1.59
  -1 -12  -1   57.75    1.54
   1  12   1   58.18    1.61
   1  12   1   59.23    1.56
   1  12   1   60.02    1.55
   1  12   1   58.79    1.66
  -2 -12  -1   80.08    1.98
  -2 -12  -1   79.31    2.08
   2  12   1   79.37    2.14
   2  12   1   81.19    2.00
   2  12   1   81.67    2.09
  -3 -12  -1  164.05    3.81
  -3 -12  -1  159.59    3.96
   3  12   1  171.21    3.87
   3  12   1  162.35    4.01
   3  12   1  169.41    3.92
   3  12   1  162.12    4.05
  -4 -12  -1   52.36    1.34
  -4 -12  -1   46.64    1.65
   4  12   1   53.06    1.52
   4  12   1   50.96    1.61
   4  12   1   52.95    1.65
  -5 -12  -1    6.28    0.50
  -5 -12  -1    6.56    0.34
   5  12   1    5.70    0.55
   5  12   1    6.50    0.51
   5  12   1    5.91    0.57
  -6 -12  -1   16.17    0.59
  -6 -12  -1   16.67    0.79
   6  12   1   16.68    0.92
   6  12   1   15.74    0.89
   6  12   1   15.00    0.84
  -7 -12  -1   19.23    0.71
  -7 -12  -1   20.61    0.91
   7  12   1   19.44    1.08
   7  12   1   19.56    1.03
   7  12   1   17.97    1.04
  -8 -12  -1   25.28    1.09
  -8 -12  -1   23.91    1.22
   8  12   1   24.81    1.28
   8  12   1   24.36    1.37
   8  12   1   25.24    1.21
  -9 -12  -1   11.37    1.01
  -9 -12  -1   13.91    0.91
   9  12   1   11.01    1.23
   9  12   1   12.96    1.09
   9  12   1   12.30    1.01
 -10 -12  -1    1.40    0.77
 -10 -12  -1    1.43    1.37
  10  12   1    1.51    0.84
  10  12   1    1.99    0.70
  11  12   1   -0.45    0.85
  11  12   1    0.20    1.15
   9 -13  -1    3.46    0.91
   9 -13  -1    2.48    1.11
  -9  13   1    3.31    0.81
   8 -13  -1   -0.05    0.74
   8 -13  -1    0.58    0.70
  -8  13   1    0.18    0.59
   7 -13  -1   33.61    1.61
   7 -13  -1   33.28    2.25
  -7  13   1   30.25    1.32
  -7  13   1   31.09    1.85
   6 -13  -1    1.55    0.49
   6 -13  -1    1.34    0.45
   6 -13  -1    1.44    0.48
  -6  13   1    1.68    0.42
  -6  13   1    1.11    0.41
   5 -13  -1   28.89    1.13
   5 -13  -1   29.75    1.37
   5 -13  -1   31.34    1.34
  -5  13   1   30.13    1.27
  -5  13   1   28.81    1.12
   4 -13  -1    5.64    0.63
   4 -13  -1    6.11    0.51
   4 -13  -1    6.38    0.52
   4 -13  -1    6.70    0.60
  -4  13   1    6.89    0.60
  -4  13   1    5.36    0.51
   3 -13  -1    1.48    0.35
   3 -13  -1    0.89    0.22
   3 -13  -1    1.36    0.34
  -3  13   1    1.04    0.27
  -3  13   1    0.95    0.30
   2 -13  -1   18.56    0.71
   2 -13  -1   17.94    0.80
   2 -13  -1   16.55    0.80
   2 -13  -1   17.15    0.70
  -2  13   1   16.56    0.89
  -2  13   1   17.05    0.77
   1 -13  -1  123.05    3.00
   1 -13  -1  123.77    2.94
  -1  13   1  121.51    2.77
  -1  13   1  120.05    3.04
  -1  13   1  120.32    3.07
   0 -13  -1   17.15    0.67
   0 -13  -1   16.31    0.51
   0 -13  -1   16.68    0.64
   0  13   1   16.17    0.55
   0  13   1   16.02    0.69
   0  13   1   16.59    0.64
  -1 -13  -1  192.48    4.68
  -1 -13  -1  193.84    4.65
   1  13   1  196.32    4.79
   1  13   1  195.69    4.72
   1  13   1  219.73    4.62
   1  13   1  197.34    4.64
   1  13   1  201.08    4.65
  -2 -13  -1   50.31    1.46
  -2 -13  -1   50.89    1.37
   2  13   1   51.37    1.47
   2  13   1   52.28    1.40
   2  13   1   51.78    1.53
  -3 -13  -1   79.89    2.44
  -3 -13  -1   85.64    2.09
   3  13   1   84.38    2.27
   3  13   1   79.53    2.36
   3  13   1   88.63    2.14
   3  13   1   87.42    2.19
  -4 -13  -1   30.27    1.08
  -4 -13  -1   31.08    1.00
   4  13   1   29.42    1.13
   4  13   1   29.05    1.15
   4  13   1   31.31    1.10
  -5 -13  -1   47.64    1.49
  -5 -13  -1   45.88    1.26
   5  13   1   48.26    1.54
   5  13   1   45.91    1.62
   5  13   1   48.40    1.58
  -6 -13  -1   25.61    1.00
  -6 -13  -1   23.64    0.77
   6  13   1   23.13    1.08
   6  13   1   24.34    1.15
   6  13   1   24.19    1.09
  -7 -13  -1    2.85    0.39
  -7 -13  -1    3.15    0.45
   7  13   1    2.69    0.52
   7  13   1    2.33    0.47
   7  13   1    2.95    0.48
  -8 -13  -1    8.27    0.75
  -8 -13  -1    8.92    0.85
   8  13   1    9.52    0.81
   8  13   1    8.93    1.29
   8  13   1    9.11    0.91
  -9 -13  -1    5.67    0.79
  -9 -13  -1    4.61    0.66
   9  13   1    4.98    0.79
   9  13   1    5.69    0.76
   9  13   1    6.16    0.87
 -10 -13  -1    0.09    1.00
 -10 -13  -1    1.77    0.71
  10  13   1   -0.60    0.64
  10  13   1    1.64    0.89
  11  13   1    7.09    1.35
  11  13   1    5.40    1.01
   9 -14  -1   -0.47    1.13
   9 -14  -1   -0.32    0.93
  -9  14   1    0.73    0.85
   8 -14  -1    1.68    0.74
   8 -14  -1    3.34    0.87
  -8  14   1    2.77    0.71
   7 -14  -1   35.69    1.82
   7 -14  -1   32.10    2.39
  -7  14   1   36.19    1.47
  -7  14   1   36.68    1.58
   6 -14  -1    2.03    0.56
   6 -14  -1    2.76    0.56
   6 -14  -1    1.98    0.50
  -6  14   1    2.41    0.48
  -6  14   1    2.18    0.49
   5 -14  -1   42.62    1.69
   5 -14  -1   42.08    1.61
   5 -14  -1   38.79    1.39
   5 -14  -1   39.13    1.37
  -5  14   1   41.82    1.43
  -5  14   1   41.48    1.55
   4 -14  -1    8.14    0.76
   4 -14  -1    9.40    0.76
   4 -14  -1    9.43    0.72
   4 -14  -1    9.84    0.66
  -4  14   1    9.39    0.70
  -4  14   1    9.62    0.64
   3 -14  -1   40.08    1.47
   3 -14  -1   42.70    1.42
   3 -14  -1   42.19    1.51
  -3  14   1   44.19    1.46
  -3  14   1   43.86    1.40
   2 -14  -1   22.07    0.96
   2 -14  -1   23.93    0.87
   2 -14  -1   21.70    0.83
   2 -14  -1   22.71    0.94
  -2  14   1   21.09    0.90
  -2  14   1   22.18    0.90
   1 -14  -1  115.70    2.83
   1 -14  -1  115.33    2.92
   1 -14  -1  118.78    3.04
  -1  14   1  117.79    2.97
  -1  14   1  115.86    3.01
   0 -14  -1   38.38    1.17
   0 -14  -1   37.61    1.24
   0 -14  -1   39.67    1.00
   0  14   1   39.62    1.07
   0  14   1   37.27    1.17
   0  14   1   37.00    1.46
  -1 -14  -1  258.60    6.54
  -1 -14  -1  285.75    6.31
   1  14   1  282.58    6.27
   1  14   1  246.01    6.50
   1  14   1  289.25    6.29
   1  14   1  274.14    7.01
  -2 -14  -1   27.75    0.97
  -2 -14  -1   27.11    0.87
   2  14   1   27.68    0.95
   2  14   1   28.19    1.06
   2  14   1   28.49    0.90
  -3 -14  -1  149.70    3.69
  -3 -14  -1  155.06    3.54
   3  14   1  156.40    3.59
   3  14   1  152.73    3.81
   3  14   1  154.56    3.64
   3  14   1  127.25    4.09
  -4 -14  -1    2.28    0.24
  -4 -14  -1    1.72    0.32
   4  14   1    1.82    0.35
   4  14   1    2.19    0.39
   4  14   1    2.26    0.34
  -5 -14  -1    6.23    0.51
  -5 -14  -1    6.41    0.36
   5  14   1    5.96    0.71
   5  14   1    5.82    0.56
   5  14   1    6.36    0.62
  -6 -14  -1    3.90    0.49
  -6 -14  -1    2.88    0.33
   6  14   1    3.69    0.52
   6  14   1    3.11    0.46
   6  14   1    2.81    0.48
  -7 -14  -1   20.45    0.96
  -7 -14  -1   18.48    0.71
   7  14   1   20.96    1.14
   7  14   1   19.40    1.06
   7  14   1   18.67    1.20
  -8 -14  -1   20.08    1.01
  -8 -14  -1   18.28    1.11
   8  14   1   19.34    1.11
   8  14   1   19.70    1.19
   8  14   1   17.94    1.23
  -9 -14  -1    2.13    0.50
  -9 -14  -1    1.10    0.56
   9  14   1    2.00    0.66
   9  14   1    2.10    0.80
   9  14   1    2.87    0.72
 -10 -14  -1    2.32    0.77
  10  14   1    2.70    0.93
  10  14   1    3.73    0.82
  11  14   1    0.14    0.90
   8 -15  -1    3.19    0.84
   8 -15  -1    4.04    0.98
  -8  15   1    4.32    0.78
   7 -15  -1    3.09    0.69
   7 -15  -1    1.69    0.74
  -7  15   1    1.87    0.57
  -7  15   1    1.89    0.60
   6 -15  -1    0.00    0.48
   6 -15  -1    0.01    0.45
  -6  15   1   -0.25    0.41
  -6  15   1   -0.15    0.40
   5 -15  -1    1.95    0.45
   5 -15  -1    2.63    0.43
   5 -15  -1    2.91    0.55
   5 -15  -1    3.10    0.48
  -5  15   1    2.60    0.47
  -5  15   1    3.17    0.47
   4 -15  -1   42.82    1.50
   4 -15  -1   48.18    1.52
   4 -15  -1   46.93    1.63
   4 -15  -1   48.24    1.76
  -4  15   1   48.02    1.55
  -4  15   1   46.52    1.64
   3 -15  -1    8.28    0.58
   3 -15  -1    8.16    0.61
   3 -15  -1    6.68    0.64
  -3  15   1    8.62    0.65
  -3  15   1    8.40    0.59
   2 -15  -1    4.16    0.50
   2 -15  -1    4.50    0.48
   2 -15  -1    4.68    0.41
   2 -15  -1    3.73    0.46
  -2  15   1    4.56    0.49
  -2  15   1    5.60    0.49
   1 -15  -1    8.84    0.60
   1 -15  -1    8.99    0.44
   1 -15  -1    9.56    0.57
  -1  15   1    9.93    0.57
  -1  15   1    9.19    0.61
   0 -15  -1    0.07    0.23
   0 -15  -1    0.28    0.20
   0  15   1    0.17    0.12
   0  15   1    0.09    0.22
  -1 -15  -1  114.54    2.95
  -1 -15  -1  119.16    2.96
   1  15   1  116.84    3.01
   1  15   1  117.67    3.09
   1  15   1  115.32    2.90
   1  15   1  118.78    2.88
  -2 -15  -1   93.15    2.50
  -2 -15  -1   96.77    2.42
   2  15   1   98.14    2.61
   2  15   1   96.31    2.53
   2  15   1   95.26    2.48
  -3 -15  -1   11.56    0.62
  -3 -15  -1   11.14    0.50
   3  15   1   10.38    0.64
   3  15   1   11.24    0.69
   3  15   1   11.14    0.54
   3  15   1   10.88    0.55
  -4 -15  -1   26.37    0.82
  -4 -15  -1   24.70    0.97
   4  15   1   24.80    1.08
   4  15   1   24.37    1.02
   4  15   1   25.54    0.97
  -5 -15  -1   36.18    1.07
  -5 -15  -1   36.73    1.27
   5  15   1   37.31    1.45
   5  15   1   36.92    1.37
   5  15   1   37.56    1.35
  -6 -15  -1   35.46    1.06
  -6 -15  -1   37.39    1.31
   6  15   1   34.33    1.40
   6  15   1   37.84    1.52
   6  15   1   38.47    1.45
  -7 -15  -1    3.14    0.46
  -7 -15  -1    2.87    0.42
   7  15   1    3.69    0.60
   7  15   1    2.98    0.54
   7  15   1    2.69    0.44
  -8 -15  -1   36.39    1.38
  -8 -15  -1   34.40    1.54
   8  15   1   35.32    1.60
   8  15   1   33.20    1.84
   8  15   1   35.12    1.50
  -9 -15  -1    4.23    0.79
  -9 -15  -1    5.83    0.85
   9  15   1    4.15    0.90
   9  15   1    5.55    0.83
   9  15   1    3.89    0.66
 -10 -15  -1    0.61    0.74
  10  15   1    1.14    0.95
  10  15   1    1.30    0.76
  11  15   1    2.22    1.01
   8 -16  -1    0.08    0.86
   8 -16  -1    2.30    0.98
  -8  16   1    1.18    0.73
   7 -16  -1    7.64    1.02
   7 -16  -1    8.88    1.22
  -7  16   1    8.36    1.06
   6 -16  -1    7.32    1.48
   6 -16  -1    9.54    1.02
  -6  16   1    6.68    0.87
  -6  16   1    6.47    1.16
   5 -16  -1    8.29    0.77
   5 -16  -1    7.49    0.83
   5 -16  -1    7.87    0.79
   5 -16  -1    8.25    0.88
  -5  16   1    7.73    0.75
  -5  16   1    8.64    0.77
   4 -16  -1    2.03    0.42
   4 -16  -1    1.33    0.39
   4 -16  -1    1.66    0.38
   4 -16  -1    1.54    0.44
  -4  16   1    1.74    0.38
  -4  16   1    1.59    0.39
   3 -16  -1   34.10    1.22
   3 -16  -1   34.50    1.37
   3 -16  -1   33.58    1.23
  -3  16   1   33.60    1.26
  -3  16   1   34.61    1.31
   2 -16  -1   32.52    1.15
   2 -16  -1   29.99    1.06
   2 -16  -1   31.03    1.20
  -2  16   1   31.98    1.18
  -2  16   1   32.41    1.20
   1 -16  -1   42.41    1.46
   1 -16  -1   42.23    1.36
   1 -16  -1   43.25    1.22
  -1  16   1   43.46    1.44
  -1  16   1   43.02    1.39
   0 -16  -1   60.46    1.78
   0 -16  -1   58.04    1.72
   0  16   1   61.02    1.84
   0  16   1   60.27    1.73
   0  16   1   59.00    1.54
  -1 -16  -1    3.02    0.41
  -1 -16  -1    3.24    0.38
   1  16   1    3.40    0.42
   1  16   1    3.51    0.43
   1  16   1    3.17    0.30
  -2 -16  -1   30.35    1.16
  -2 -16  -1   33.45    1.13
   2  16   1   31.37    1.08
   2  16   1   34.08    1.06
   2  16   1   32.10    1.19
  -3 -16  -1    0.45    0.20
  -3 -16  -1    0.95    0.20
   3  16   1    0.65    0.21
   3  16   1    0.70    0.28
   3  16   1    1.00    0.27
   3  16   1    0.70    0.21
  -4 -16  -1   53.71    1.64
  -4 -16  -1   53.31    1.46
   4  16   1   52.30    1.78
   4  16   1   53.01    1.70
  -5 -16  -1    6.23    0.54
  -5 -16  -1    5.61    0.39
   5  16   1    5.94    0.58
   5  16   1    5.49    0.65
   5  16   1    7.17    0.65
  -6 -16  -1   11.88    0.73
  -6 -16  -1   11.25    0.56
   6  16   1   12.90    0.84
   6  16   1   12.98    0.91
   6  16   1   11.54    0.85
  -7 -16  -1    1.26    0.37
   7  16   1    0.78    0.48
   7  16   1    1.55    0.39
   7  16   1    1.19    0.44
  -8 -16  -1    5.30    0.73
  -8 -16  -1    4.07    0.65
   8  16   1    3.01    0.53
   8  16   1    4.54    0.73
   8  16   1    4.00    0.66
  -9 -16  -1    0.12    0.50
  -9 -16  -1    0.44    0.59
   9  16   1    0.88    0.60
   9  16   1    0.20    0.76
   9  16   1    0.42    0.55
 -10 -16  -1   12.36    1.43
  10  16   1   10.51    1.13
  10  16   1    8.74    1.23
  11  16   1    0.75    1.02
   8 -17  -1    4.11    1.14
   8 -17  -1    4.82    0.98
  -8  17   1    5.57    0.89
   7 -17  -1    0.19    0.82
   7 -17  -1   -0.24    0.73
  -7  17   1    0.45    0.60
   6 -17  -1    3.92    0.80
   6 -17  -1    5.54    0.78
  -6  17   1    3.51    0.66
  -6  17   1    5.64    0.71
   5 -17  -1    9.29    0.94
   5 -17  -1    7.87    0.86
   5 -17  -1    6.79    0.93
   5 -17  -1    8.07    0.89
  -5  17   1    8.96    0.82
  -5  17   1    8.21    0.85
   4 -17  -1   41.11    1.67
   4 -17  -1   41.99    1.51
   4 -17  -1   43.73    1.49
   4 -17  -1   41.70    1.55
  -4  17   1   42.80    1.59
  -4  17   1   42.56    1.53
   3 -17  -1    7.95    0.63
   3 -17  -1    7.86    0.61
   3 -17  -1    7.87    0.72
  -3  17   1    8.75    0.70
  -3  17   1    7.92    0.68
   2 -17  -1   16.39    0.87
   2 -17  -1   17.51    0.84
   2 -17  -1   16.73    0.77
   2 -17  -1   16.04    0.68
  -2  17   1   18.27    0.88
  -2  17   1   17.53    0.87
   1 -17  -1    1.76    0.31
   1 -17  -1    2.03    0.31
   1 -17  -1    1.56    0.29
   1 -17  -1    1.90    0.34
  -1  17   1    1.79    0.33
  -1  17   1    2.21    0.37
   0 -17  -1   34.24    1.19
   0 -17  -1   36.04    1.26
   0  17   1   35.02    1.00
   0  17   1   34.91    1.19
   0  17   1   33.51    1.28
  -1 -17  -1   33.00    1.15
  -1 -17  -1   32.34    1.14
   1  17   1   32.56    1.19
   1  17   1   31.80    1.12
   1  17   1   33.54    1.05
   1  17   1   33.67    0.99
  -2 -17  -1   73.58    2.08
  -2 -17  -1   72.59    2.00
   2  17   1   73.25    2.16
  -3 -17  -1   27.74    1.04
  -3 -17  -1   26.91    0.97
   3  17   1   26.78    0.96
   3  17   1   24.91    1.37
   3  17   1   26.08    1.05
   3  17   1   27.62    1.14
  -4 -17  -1    4.25    0.44
  -4 -17  -1    2.89    0.42
   4  17   1    2.86    0.42
   4  17   1    3.48    0.51
   4  17   1    2.55    0.39
  -5 -17  -1   13.03    0.60
  -5 -17  -1   13.25    0.74
   5  17   1   12.59    0.88
   5  17   1   13.99    0.84
   5  17   1   13.78    0.83
  -6 -17  -1    5.48    0.59
  -6 -17  -1    5.95    0.50
   6  17   1    5.48    0.73
   6  17   1    6.57    0.69
   6  17   1    6.66    0.76
  -7 -17  -1    0.98    0.35
   7  17   1    0.86    0.39
   7  17   1    1.49    0.50
   7  17   1    1.17    0.53
  -8 -17  -1    6.56    0.95
  -8 -17  -1    8.73    0.81
   8  17   1    8.46    1.02
   8  17   1    8.56    1.17
   8  17   1    8.26    0.94
  -9 -17  -1    3.86    0.74
  -9 -17  -1    4.02    0.78
   9  17   1    3.60    0.68
   9  17   1    3.55    0.88
   9  17   1    5.04    0.83
 -10 -17  -1    2.47    0.85
  10  17   1    2.12    0.85
   7 -18  -1    7.19    1.06
   7 -18  -1    5.59    0.94
  -7  18   1    4.92    0.77
   6 -18  -1   -0.18    0.63
   6 -18  -1    1.85    1.08
  -6  18   1    0.58    0.51
  -6  18   1    0.27    0.57
   5 -18  -1    0.65    0.52
   5 -18  -1   -0.06    0.74
   5 -18  -1   -0.20    0.49
  -5  18   1    0.42    0.42
  -5  18   1   -0.10    0.47
   4 -18  -1    7.29    0.78
   4 -18  -1    7.30    0.75
   4 -18  -1    7.05    0.83
   4 -18  -1    6.13    0.81
  -4  18   1    7.56    0.78
  -4  18   1    6.56    0.73
   3 -18  -1    0.34    0.33
   3 -18  -1    0.15    0.31
   3 -18  -1   -0.33    0.30
  -3  18   1    0.08    0.30
  -3  18   1   -0.02    0.31
   2 -18  -1   19.73    0.93
   2 -18  -1   18.97    0.84
   2 -18  -1   18.79    0.74
   2 -18  -1   17.11    0.94
  -2  18   1   18.28    0.93
  -2  18   1   20.54    0.97
   1 -18  -1   27.10    1.16
   1 -18  -1   26.87    1.06
   1 -18  -1   25.93    1.07
  -1  18   1   26.89    1.07
  -1  18   1   27.68    1.14
   0 -18  -1    1.00    0.29
   0 -18  -1    1.03    0.26
   0  18   1    0.99    0.27
   0  18   1    0.67    0.31
   0  18   1    0.60    0.24
  -1 -18  -1   68.37    1.96
  -1 -18  -1   65.73    1.95
   1  18   1   66.94    2.01
   1  18   1   65.41    1.81
   1  18   1   67.83    1.75
   1  18   1   66.70    1.91
  -2 -18  -1   17.96    0.82
  -2 -18  -1   17.45    0.79
   2  18   1   17.19    0.78
   2  18   1   16.62    0.78
   2  18   1   17.37    0.89
  -3 -18  -1   78.56    2.22
  -3 -18  -1   79.02    2.09
   3  18   1   76.60    2.21
   3  18   1   79.31    2.36
   3  18   1   69.98    2.14
   3  18   1   79.74    2.14
  -4 -18  -1   21.24    0.84
  -4 -18  -1   22.10    0.97
   4  18   1   22.24    1.00
   4  18   1   22.99    1.12
   4  18   1   21.63    1.09
   4  18   1   22.73    1.01
  -5 -18  -1   37.37    1.18
  -5 -18  -1   37.38    1.37
   5  18   1   36.67    1.54
   5  18   1   39.07    1.46
   5  18   1   39.54    1.46
  -6 -18  -1    1.12    0.33
  -6 -18  -1    0.82    0.38
   6  18   1    0.41    0.42
   6  18   1    0.74    0.38
   6  18   1    1.82    0.45
  -7 -18  -1    8.83    0.73
   7  18   1    7.56    0.81
   7  18   1    8.41    1.00
   7  18   1    9.31    0.95
  -8 -18  -1    1.79    0.62
  -8 -18  -1    1.68    0.45
   8  18   1    2.36    0.71
   8  18   1    1.10    0.59
  -9 -18  -1    2.45    0.63
  -9 -18  -1    2.33    0.70
   9  18   1    1.25    0.89
   9  18   1    1.19    0.69
 -10 -18  -1    5.19    0.94
  10  18   1    4.22    0.94
   7 -19  -1    3.65    0.99
   7 -19  -1    2.48    0.95
  -7  19   1    2.48    0.75
   6 -19  -1   13.68    1.34
   6 -19  -1   15.98    1.48
  -6  19   1   16.03    1.20
   5 -19  -1    3.36    0.67
   5 -19  -1    2.09    0.61
  -5  19   1    1.80    0.57
  -5  19   1    1.77    0.49
   4 -19  -1    8.46    0.90
   4 -19  -1    7.56    0.87
   4 -19  -1    9.42    0.91
   4 -19  -1    9.17    0.85
  -4  19   1    8.16    0.85
  -4  19   1    9.09    0.78
   3 -19  -1    4.90    0.65
   3 -19  -1    5.77    0.70
   3 -19  -1    4.72    0.69
  -3  19   1    5.40    0.68
  -3  19   1    5.81    0.67
   2 -19  -1   23.46    1.06
   2 -19  -1   22.78    1.11
   2 -19  -1   21.71    0.86
  -2  19   1   22.10    1.10
  -2  19   1   23.23    1.08
   1 -19  -1   24.75    1.06
   1 -19  -1   25.15    1.14
   1 -19  -1   23.78    1.08
  -1  19   1   23.92    1.06
  -1  19   1   25.83    1.15
   0 -19  -1   72.21    2.20
   0 -19  -1   74.27    2.14
   0  19   1   72.29    2.11
   0  19   1   71.88    2.15
   0  19   1   73.92    2.27
  -1 -19  -1    4.93    0.52
  -1 -19  -1    5.76    0.53
   1  19   1    4.13    0.53
   1  19   1    3.98    0.40
   1  19   1    4.56    0.50
   1  19   1    4.26    0.42
  -2 -19  -1   52.42    1.66
  -2 -19  -1   51.30    1.60
   2  19   1   52.23    1.76
   2  19   1   50.92    1.58
   2  19   1   52.12    1.59
  -3 -19  -1   53.41    1.58
  -3 -19  -1   51.63    1.67
   3  19   1   50.33    1.57
   3  19   1   52.84    1.65
   3  19   1   46.93    1.59
   3  19   1   51.44    1.79
  -4 -19  -1   32.99    1.24
  -4 -19  -1   31.93    1.10
   4  19   1   32.83    1.19
   4  19   1   31.22    1.27
   4  19   1   33.92    1.30
   4  19   1   33.45    1.41
  -5 -19  -1    1.06    0.28
  -5 -19  -1    1.64    0.32
   5  19   1    0.79    0.37
   5  19   1    1.48    0.42
   5  19   1    0.92    0.41
  -6 -19  -1    5.26    0.60
  -6 -19  -1    3.84    0.53
   6  19   1    5.20    0.71
   6  19   1    4.71    0.64
   6  19   1    4.43    0.58
  -7 -19  -1    5.42    0.70
   7  19   1    6.04    0.79
   7  19   1    3.67    0.63
   7  19   1    5.31    0.69
  -8 -19  -1    4.03    0.60
  -8 -19  -1    2.54    0.64
   8  19   1    2.60    0.58
   8  19   1    2.18    0.75
   8  19   1    4.09    0.74
  -9 -19  -1   15.51    1.36
  -9 -19  -1   13.64    1.22
   9  19   1   15.39    1.43
 -10 -19  -1    2.08    0.91
  10  19   1    0.69    0.88
   7 -20  -1    3.97    1.08
  -7  20   1    3.91    0.84
  -7  20   1    5.24    0.97
   6 -20  -1    0.15    0.81
   6 -20  -1    1.63    0.77
  -6  20   1    1.79    0.61
   5 -20  -1    8.76    1.09
   5 -20  -1    8.33    0.97
  -5  20   1    8.43    0.93
  -5  20   1    6.40    0.82
   4 -20  -1    1.51    0.55
   4 -20  -1    1.54    0.58
   4 -20  -1    0.54    0.50
   4 -20  -1    1.77    0.50
  -4  20   1    0.63    0.51
  -4  20   1    1.39    0.44
   3 -20  -1    4.37    0.54
   3 -20  -1    4.82    0.59
   3 -20  -1    3.54    0.56
  -3  20   1    5.10    0.70
  -3  20   1    4.37    0.60
   2 -20  -1   14.68    0.92
   2 -20  -1   14.35    0.89
  -2  20   1   14.71    0.89
  -2  20   1   13.11    0.91
   1 -20  -1   33.77    1.31
   1 -20  -1   33.10    1.29
  -1  20   1   33.18    1.37
  -1  20   1   33.55    1.30
   0 -20  -1   -0.01    0.25
   0 -20  -1    0.24    0.28
   0  20   1    0.21    0.28
   0  20   1    0.36    0.28
  -1 -20  -1   42.10    1.47
  -1 -20  -1   41.37    1.44
   1  20   1   41.92    1.52
   1  20   1   39.65    1.29
   1  20   1   39.55    1.38
   1  20   1   39.86    1.20
  -2 -20  -1   12.52    0.73
  -2 -20  -1   13.38    0.78
   2  20   1   12.71    0.69
   2  20   1   10.72    0.78
   2  20   1   12.11    0.72
  -3 -20  -1   29.54    1.10
  -3 -20  -1   29.04    1.17
   3  20   1   30.12    1.16
   3  20   1   25.98    1.11
   3  20   1   29.33    1.12
   3  20   1   29.26    1.30
  -4 -20  -1   13.45    0.80
  -4 -20  -1   14.85    0.73
   4  20   1   13.13    0.93
   4  20   1   13.22    0.81
   4  20   1   13.67    0.88
   4  20   1   12.70    0.85
  -5 -20  -1    4.41    0.57
  -5 -20  -1    4.47    0.52
   5  20   1    3.82    0.54
   5  20   1    4.15    0.57
   5  20   1    3.21    0.52
  -6 -20  -1   15.44    0.91
   6  20   1   13.88    0.96
   6  20   1   14.65    1.11
   6  20   1   15.27    1.11
  -7 -20  -1    7.41    0.78
   7  20   1    7.88    1.17
   7  20   1    6.89    1.01
   7  20   1    6.22    0.90
  -8 -20  -1    7.79    1.10
  -8 -20  -1    7.18    0.95
   8  20   1    7.32    1.01
   8  20   1    7.40    0.95
   8  20   1    6.92    0.99
  -9 -20  -1   10.05    1.38
  -9 -20  -1   14.49    1.22
   9  20   1   12.98    1.54
 -10 -20  -1    1.10    0.93
  10  20   1    0.57    0.94
   6 -21  -1    6.27    1.04
  -6  21   1    6.03    0.83
   5 -21  -1    5.49    0.90
  -5  21   1    5.34    0.75
  -5  21   1    5.78    0.84
   4 -21  -1    3.85    0.87
   4 -21  -1    3.53    0.68
   4 -21  -1    3.30    0.72
  -4  21   1    3.21    0.55
  -4  21   1    2.63    0.60
   3 -21  -1   28.65    1.41
   3 -21  -1   28.87    1.32
  -3  21   1   30.87    1.32
  -3  21   1   27.49    1.34
   2 -21  -1   35.89    1.51
   2 -21  -1   36.73    1.45
  -2  21   1   35.66    1.44
  -2  21   1   34.93    1.47
   1 -21  -1   14.66    0.89
   1 -21  -1   11.48    0.74
   1 -21  -1   13.51    0.87
  -1  21   1   13.21    0.81
  -1  21   1   12.50    0.88
  -1  21   1   12.86    0.85
   0 -21  -1   10.46    0.76
   0 -21  -1   10.52    0.80
   0  21   1   10.03    0.76
   0  21   1   10.14    0.70
   0  21   1   10.18    0.74
  -1 -21  -1    7.14    0.69
  -1 -21  -1    7.61    0.67
   1  21   1    6.81    0.52
   1  21   1    6.43    0.64
   1  21   1    7.73    0.70
  -2 -21  -1    3.30    0.46
  -2 -21  -1    4.32    0.56
   2  21   1    2.91    0.39
   2  21   1    3.11    0.50
   2  21   1    3.89    0.48
  -3 -21  -1   33.39    1.26
  -3 -21  -1   36.85    1.36
   3  21   1   37.07    1.30
   3  21   1   35.47    1.32
   3  21   1   34.87    1.48
   3  21   1   33.37    1.31
  -4 -21  -1    3.57    0.44
  -4 -21  -1    2.72    0.42
   4  21   1    2.87    0.46
   4  21   1    2.90    0.47
   4  21   1    2.36    0.48
   4  21   1    2.56    0.51
  -5 -21  -1    6.65    0.67
  -5 -21  -1    4.24    0.61
   5  21   1    5.90    0.81
   5  21   1    4.96    0.71
   5  21   1    5.29    0.69
  -6 -21  -1    1.97    0.43
   6  21   1    1.79    0.53
   6  21   1    2.51    0.62
   6  21   1    1.59    0.42
  -7 -21  -1    0.48    0.53
  -7 -21  -1    0.47    0.44
   7  21   1    0.85    0.68
   7  21   1    0.48    0.56
   7  21   1   -0.69    0.56
  -8 -21  -1    4.05    0.63
  -8 -21  -1    4.78    0.79
   8  21   1    3.27    0.65
   8  21   1    3.86    0.79
  -9 -21  -1    9.27    1.19
  -9 -21  -1   10.36    1.39
   9  21   1    9.43    1.15
   6 -22  -1    4.87    1.08
  -6  22   1    4.64    1.01
  -6  22   1    4.29    0.81
   5 -22  -1   11.87    1.44
  -5  22   1   10.53    1.12
  -5  22   1   12.25    1.28
   4 -22  -1   10.19    1.16
   4 -22  -1   10.50    1.29
  -4  22   1   11.04    1.00
   3 -22  -1   10.51    1.19
   3 -22  -1   13.53    1.05
  -3  22   1   14.73    1.04
  -3  22   1   11.66    0.99
   2 -22  -1    0.77    0.44
   2 -22  -1    0.53    0.45
  -2  22   1    0.42    0.41
  -2  22   1    0.80    0.42
   1 -22  -1   10.41    0.84
   1 -22  -1   10.51    0.81
   1 -22  -1    8.32    0.74
  -1  22   1    9.45    0.81
  -1  22   1   10.71    0.82
  -1  22   1    8.97    0.75
   0 -22  -1    0.40    0.34
   0 -22  -1    0.26    0.35
   0 -22  -1    0.25    0.34
   0  22   1    0.64    0.38
   0  22   1    0.65    0.36
   0  22   1    0.10    0.31
  -1 -22  -1   15.57    0.92
  -1 -22  -1   15.61    0.94
   1  22   1   14.58    0.94
   1  22   1   16.38    0.88
  -2 -22  -1   11.01    0.75
  -2 -22  -1    7.68    0.72
   2  22   1   10.04    0.83
   2  22   1    9.38    0.67
   2  22   1    9.41    0.74
  -3 -22  -1   27.05    1.16
  -3 -22  -1   28.98    1.23
   3  22   1   26.83    1.32
   3  22   1   30.55    1.21
   3  22   1   29.77    1.19
   3  22   1   27.81    1.22
  -4 -22  -1    3.06    0.45
  -4 -22  -1    3.43    0.46
   4  22   1    3.47    0.54
   4  22   1    3.47    0.56
   4  22   1    3.75    0.61
   4  22   1    3.50    0.52
  -5 -22  -1   -0.23    0.36
  -5 -22  -1    1.05    0.35
   5  22   1    0.61    0.39
   5  22   1    0.51    0.46
   5  22   1    0.05    0.52
  -6 -22  -1    5.08    0.72
   6  22   1    5.49    0.82
   6  22   1    4.17    0.65
   6  22   1    4.45    0.70
  -7 -22  -1    5.08    0.67
  -7 -22  -1    5.69    0.81
   7  22   1    4.91    0.83
   7  22   1    4.19    0.69
   7  22   1    4.58    0.86
  -8 -22  -1    2.92    0.75
  -8 -22  -1    3.25    0.65
   8  22   1    2.33    0.80
  -9 -22  -1    1.76    0.84
  -9 -22  -1    0.80    0.69
   9  22   1    0.27    0.87
   5 -23  -1    2.34    0.85
  -5  23   1    3.10    0.86
  -5  23   1    2.14    0.67
  -5  23   1    3.08    0.84
   4 -23  -1    1.86    0.69
  -4  23   1    2.99    0.70
  -4  23   1    2.39    0.62
  -4  23   1    2.43    0.69
   3 -23  -1    3.18    0.64
   3 -23  -1    4.24    0.74
  -3  23   1    3.32    0.96
  -3  23   1    3.81    0.69
  -3  23   1    3.60    0.59
   2 -23  -1   13.95    1.07
   2 -23  -1   13.51    1.05
  -2  23   1   11.74    0.92
  -2  23   1   12.91    0.95
  -2  23   1   12.33    1.03
   1 -23  -1    9.38    0.84
   1 -23  -1   10.87    0.88
   1 -23  -1   10.31    1.30
  -1  23   1   11.08    0.91
  -1  23   1    8.21    0.80
  -1  23   1   10.32    0.88
   0 -23  -1   35.44    1.42
   0 -23  -1   36.31    1.45
   0 -23  -1   36.05    1.44
   0  23   1   36.12    1.43
   0  23   1   37.06    1.50
  -1 -23  -1    3.43    0.51
  -1 -23  -1    2.53    0.51
   1  23   1    3.39    0.52
   1  23   1    1.86    0.45
  -2 -23  -1   17.31    0.97
  -2 -23  -1   15.91    0.96
   2  23   1   16.87    0.94
   2  23   1   15.67    1.05
  -3 -23  -1    0.53    0.40
  -3 -23  -1    1.91    0.41
   3  23   1    1.09    0.44
   3  23   1    2.09    0.52
   3  23   1    1.52    0.44
   3  23   1    1.21    0.42
  -4 -23  -1    0.42    0.38
  -4 -23  -1    0.46    0.36
   4  23   1    0.37    0.49
   4  23   1    0.32    0.48
   4  23   1    0.26    0.43
   4  23   1    0.66    0.39
  -5 -23  -1   31.55    1.25
  -5 -23  -1   30.87    1.33
   5  23   1   30.14    1.39
   5  23   1   32.53    1.56
   5  23   1   31.39    1.59
  -6 -23  -1    1.53    0.48
   6  23   1    3.10    0.74
   6  23   1    1.94    0.60
   6  23   1    2.66    0.83
  -7 -23  -1    1.69    0.53
  -7 -23  -1    1.77    0.65
   7  23   1    1.09    0.71
   7  23   1    0.90    0.54
  -8 -23  -1    2.88    0.81
  -8 -23  -1    3.10    0.65
   8  23   1    1.20    1.11
  -9 -23  -1    0.67    0.91
  -9 -23  -1    0.80    0.77
   9  23   1    1.00    0.91
   5 -24  -1    1.21    0.94
  -5  24   1    0.08    0.68
  -5  24   1    0.25    0.96
   4 -24  -1   -0.17    0.73
  -4  24   1    0.96    0.95
  -4  24   1    0.47    0.60
   3 -24  -1    5.97    0.93
   3 -24  -1    5.43    0.81
   3 -24  -1    5.39    0.98
  -3  24   1    5.19    0.68
  -3  24   1    5.36    0.73
   2 -24  -1    2.33    0.58
   2 -24  -1    1.72    0.55
  -2  24   1    1.37    0.62
  -2  24   1    1.74    0.55
  -2  24   1    0.91    0.53
   1 -24  -1    6.24    0.85
   1 -24  -1    8.17    0.90
  -1  24   1    6.51    0.75
  -1  24   1    6.89    0.88
  -1  24   1    6.74    0.84
   0 -24  -1    1.91    0.53
   0 -24  -1    2.33    0.47
   0 -24  -1    2.04    0.47
   0  24   1    2.10    0.48
   0  24   1    2.24    0.49
  -1 -24  -1    4.56    0.58
  -1 -24  -1    5.17    0.65
  -1 -24  -1    4.98    0.68
   1  24   1    6.25    0.76
   1  24   1    4.21    0.58
  -2 -24  -1    6.52    0.73
  -2 -24  -1    6.84    0.79
   2  24   1    6.83    0.81
   2  24   1    7.12    0.88
  -3 -24  -1    6.28    0.74
  -3 -24  -1    4.55    0.59
   3  24   1    5.49    0.82
   3  24   1    4.89    0.66
   3  24   1    5.56    0.80
  -4 -24  -1    9.79    0.84
  -4 -24  -1   10.10    0.87
   4  24   1    9.88    0.91
   4  24   1   11.50    1.04
   4  24   1    9.45    1.20
   4  24   1    9.45    1.02
  -5 -24  -1    3.86    0.68
   5  24   1    4.59    0.76
   5  24   1    3.92    0.74
   5  24   1    4.45    0.63
  -6 -24  -1    1.18    0.60
  -6 -24  -1    1.30    0.46
   6  24   1    0.76    0.61
   6  24   1    0.34    0.51
  -7 -24  -1   11.09    1.08
  -7 -24  -1   13.89    1.37
   7  24   1   12.51    1.49
  -8 -24  -1    1.89    0.69
  -8 -24  -1    2.41    0.88
   8  24   1    2.18    0.90
   4 -25  -1    1.89    0.86
  -4  25   1    0.43    0.64
  -4  25   1    0.36    0.83
  -4  25   1    1.64    0.90
   3 -25  -1    2.72    0.72
   3 -25  -1    2.43    0.78
  -3  25   1    2.12    0.65
  -3  25   1    2.18    0.79
  -3  25   1    2.37    0.64
   2 -25  -1    3.23    0.67
   2 -25  -1    3.41    0.69
  -2  25   1    2.98    0.59
  -2  25   1    3.79    0.83
  -2  25   1    1.79    0.58
   1 -25  -1    8.88    1.08
   1 -25  -1    7.94    1.05
   0 -25  -1   18.34    1.13
   0 -25  -1   19.85    1.15
   0 -25  -1   19.24    1.18
   0  25   1   19.75    1.21
   0  25   1   20.48    1.14
  -1 -25  -1    6.54    0.81
  -1 -25  -1    5.85    0.68
  -1 -25  -1    6.43    0.79
   1  25   1    9.39    0.97
   1  25   1    7.69    0.85
  -2 -25  -1    1.03    0.42
  -2 -25  -1    1.66    0.53
  -2 -25  -1    0.91    0.54
   2  25   1    1.15    0.47
   2  25   1    2.19    0.57
   2  25   1    1.95    0.46
  -3 -25  -1    1.70    0.52
  -3 -25  -1    1.11    0.80
   3  25   1    0.47    0.51
   3  25   1    0.41    0.49
   3  25   1    0.72    0.51
  -4 -25  -1    2.07    0.50
  -4 -25  -1    1.11    0.52
   4  25   1    2.13    0.60
   4  25   1    1.34    0.64
  -5 -25  -1   12.79    1.13
  -5 -25  -1   10.53    0.96
   5  25   1   12.84    1.37
   5  25   1   13.04    1.24
  -6 -25  -1    6.27    0.86
  -6 -25  -1    9.22    1.00
   6  25   1    5.75    0.90
  -7 -25  -1    6.28    0.80
  -7 -25  -1    5.69    0.91
   7  25   1    5.83    1.02
  -8 -25  -1    1.34    0.74
  -8 -25  -1    2.19    0.88
   8  25   1    2.16    0.97
   4 -26  -1    1.81    0.97
  -4  26   1   -1.12    1.34
  -4  26   1    0.18    0.74
  -4  26   1    0.43    0.81
   3 -26  -1    0.97    0.80
  -3  26   1    1.11    0.69
  -3  26   1    0.23    0.76
   2 -26  -1    2.93    0.73
   2 -26  -1    4.66    0.76
  -2  26   1    2.73    0.67
  -2  26   1    3.85    0.66
   1 -26  -1    3.62    0.70
   1 -26  -1    3.03    0.64
  -1  26   1    3.54    0.63
  -1  26   1    3.30    0.66
   0 -26  -1    0.46    0.53
   0 -26  -1    0.00    0.49
   0  26   1   -0.05    0.52
  -1 -26  -1    6.39    0.89
  -1 -26  -1    6.79    0.86
  -1 -26  -1    5.74    0.78
   1  26   1    6.84    0.92
   1  26   1    6.40    0.82
  -2 -26  -1    8.88    0.88
  -2 -26  -1    7.06    0.86
   2  26   1    7.49    0.86
   2  26   1    7.99    0.92
   2  26   1    7.60    0.88
  -3 -26  -1    0.60    0.46
  -3 -26  -1    0.65    0.54
  -3 -26  -1    1.41    0.99
   3  26   1    0.36    0.56
   3  26   1    0.70    0.58
   3  26   1    0.97    0.58
  -4 -26  -1    4.35    0.68
  -4 -26  -1    3.20    0.58
  -4 -26  -1    4.11    0.69
   4  26   1    5.22    0.82
   4  26   1    3.78    0.75
  -5 -26  -1    4.84    0.70
  -5 -26  -1    6.83    0.88
   5  26   1    4.57    0.79
  -6 -26  -1    1.80    0.75
  -6 -26  -1    2.36    0.60
   6  26   1    2.42    0.80
  -7 -26  -1    3.97    0.88
  -7 -26  -1    2.13    0.71
   7  26   1    2.12    0.91
  -8 -26  -1    2.48    0.97
  -8 -26  -1    1.35    0.82
   8  26   1   -0.47    1.03
   3 -27  -1    2.18    0.91
  -3  27   1    2.42    0.86
  -3  27   1    1.88    0.77
   2 -27  -1    0.37    0.73
   2 -27  -1   -0.20    0.76
  -2  27   1    2.31    0.72
  -2  27   1    1.65    0.68
   1 -27  -1    0.41    0.66
   1 -27  -1    2.28    0.67
  -1  27   1    1.38    0.69
  -1  27   1    0.53    0.60
   0 -27  -1    3.58    0.68
   0 -27  -1    4.43    0.69
   0  27   1    4.09    0.71
   0  27   1    4.46    0.71
  -1 -27  -1    0.44    0.56
  -1 -27  -1    0.86    0.69
  -1 -27  -1    0.81    0.53
   1  27   1    2.70    0.66
   1  27   1    1.40    0.64
  -2 -27  -1    7.26    1.12
  -2 -27  -1    5.68    1.00
  -2 -27  -1    8.46    0.96
   2  27   1    8.55    1.17
   2  27   1    7.40    1.04
   2  27   1    8.36    1.04
  -3 -27  -1    4.84    0.82
  -3 -27  -1    6.29    0.92
   3  27   1    4.87    0.79
   3  27   1    6.26    0.98
   3  27   1    6.90    0.93
  -4 -27  -1    0.43    0.54
  -4 -27  -1    0.40    0.65
   4  27   1   -0.22    0.68
  -5 -27  -1    6.56    0.86
  -5 -27  -1    2.46    0.65
   5  27   1    4.50    0.88
  -6 -27  -1    4.36    0.88
  -6 -27  -1    3.66    0.71
   6  27   1    4.67    0.98
  -7 -27  -1    1.15    0.89
  -7 -27  -1   -0.17    0.74
   7  27   1   -1.13    0.98
   2 -28  -1    3.36    0.93
   2 -28  -1    3.45    0.95
  -2  28   1    1.28    0.85
  -2  28   1    1.89    0.77
   1 -28  -1    5.81    0.99
   1 -28  -1    5.90    0.91
  -1  28   1    6.13    0.80
  -1  28   1    5.46    0.90
   0 -28  -1    1.03    0.65
   0 -28  -1    0.14    0.69
   0  28   1    1.94    0.70
   0  28   1    1.83    0.70
  -1 -28  -1   10.37    1.16
  -1 -28  -1    8.08    1.07
  -1 -28  -1    7.65    1.45
   1  28   1    9.48    1.28
   1  28   1   10.63    1.14
  -2 -28  -1    3.78    0.62
  -2 -28  -1    3.40    0.70
  -2 -28  -1    3.90    0.77
   2  28   1    2.33    0.76
   2  28   1    4.19    0.71
  -3 -28  -1    1.41    0.61
  -3 -28  -1    1.58    0.70
   3  28   1    2.61    0.76
  -4 -28  -1    2.02    0.60
  -4 -28  -1    1.97    0.78
   4  28   1    2.94    0.81
  -5 -28  -1    2.07    0.66
  -5 -28  -1    1.95    0.76
   5  28   1    2.75    0.85
  -6 -28  -1    0.35    0.70
  -6 -28  -1   -0.62    0.82
   6  28   1    0.45    0.94
   1 -29  -1    2.11    0.88
   1 -29  -1    0.79    0.88
  -1  29   1    0.86    0.78
  -1  29   1    1.43    0.87
   0 -29  -1    4.73    0.87
   0 -29  -1    3.87    0.79
   0  29   1    3.66    0.90
   0  29   1    4.24    0.81
  -1 -29  -1    7.84    0.96
  -1 -29  -1    8.07    0.95
   1  29   1    7.58    0.99
   1  29   1    7.16    0.93
  -2 -29  -1    2.57    0.93
  -2 -29  -1    1.45    0.88
  -2 -29  -1    1.72    0.73
   2  29   1    1.38    0.82
  -3 -29  -1    3.70    0.88
  -3 -29  -1    3.72    0.70
   3  29   1    2.90    0.86
  -4 -29  -1    2.07    0.79
  -4 -29  -1    1.56    0.67
   4  29   1    0.26    0.87
  -5 -29  -1    3.69    0.73
  -5 -29  -1    2.33    0.93
   5  29   1    4.34    1.04
  -6 -29  -1    7.34    1.07
  -6 -29  -1    6.64    0.95
   6  29   1    7.61    1.19
   0 -30  -1   11.30    1.51
   0 -30  -1   11.66    1.62
   0  30   1   10.05    1.18
   0  30   1   11.53    1.69
  -1 -30  -1    2.08    0.80
  -1 -30  -1    1.48    0.88
   1  30   1    0.94    0.95
   1  30   1    1.94    0.96
  -2 -30  -1    5.62    0.85
  -2 -30  -1    4.01    1.36
   2  30   1    4.12    0.96
  -3 -30  -1    0.75    0.85
  -3 -30  -1    0.08    0.92
   3  30   1   -0.17    0.88
  -4 -30  -1    0.21    0.73
  -4 -30  -1    0.18    0.93
   4  30   1    0.14    0.97
   4  30  -2   -0.02    1.02
  -4 -30   2    2.08    0.86
  -4 -30   2    2.81    1.00
   3  30  -2    2.84    0.97
  -3 -30   2    2.58    0.99
  -3 -30   2    1.81    0.73
   2  30  -2    4.96    1.00
   2  30  -2    2.75    0.97
  -2 -30   2    2.05    0.76
   1  30  -2    3.85    1.00
   1  30  -2    2.86    0.88
   1  30  -2    2.18    0.89
  -1 -30   2    2.89    0.81
   0  30  -2    0.88    0.99
   0  30  -2   -0.22    0.88
   0 -30   2    0.57    0.81
   5  29  -2    6.30    1.10
  -5 -29   2    5.33    0.93
  -5 -29   2    3.71    0.82
   4  29  -2    3.62    0.98
  -4 -29   2    2.73    0.73
  -4 -29   2    6.02    0.94
   3  29  -2   12.31    1.62
   3  29  -2   12.71    1.31
  -3 -29   2   13.65    1.25
  -3 -29   2   13.32    1.93
   2  29  -2   -0.59    0.78
   2  29  -2    0.41    0.79
   2  29  -2    0.25    0.79
  -2 -29   2    0.24    0.62
  -2 -29   2    0.28    0.86
   1  29  -2    5.64    0.94
   1  29  -2    5.76    0.87
   1  29  -2    5.19    0.88
  -1 -29   2    6.30    0.82
   0  29  -2    2.08    0.76
   0  29  -2    1.07    0.88
   0 -29   2    1.06    0.91
   0 -29   2   -0.98    0.73
  -1  29  -2    3.00    1.06
  -1  29  -2    1.17    0.75
   1 -29   2    2.07    0.93
   1 -29   2    2.77    0.83
   6  28  -2    8.53    1.29
  -6 -28   2    6.30    0.97
  -6 -28   2    8.17    0.97
   5  28  -2    3.32    0.93
  -5 -28   2    2.09    0.78
  -5 -28   2    1.79    0.70
   4  28  -2    7.05    0.99
   4  28  -2    6.30    1.02
  -4 -28   2    6.25    0.79
  -4 -28   2    5.54    0.89
   3  28  -2    1.14    0.79
   3  28  -2    1.05    0.76
   3  28  -2   -0.65    0.72
  -3 -28   2    0.57    0.56
  -3 -28   2    0.58    0.69
   2  28  -2    0.77    0.72
   2  28  -2    0.04    0.68
   2  28  -2    0.68    0.67
  -2 -28   2    1.05    0.72
  -2 -28   2    0.65    0.57
   1  28  -2   -0.06    0.68
   1  28  -2    0.16    0.62
  -1 -28   2    0.65    0.67
  -1 -28   2    0.24    0.57
  -1 -28   2    0.60    0.79
   0  28  -2   -0.20    0.63
   0  28  -2   -0.63    0.75
   0 -28   2    0.90    0.77
   0 -28   2    0.01    0.63
  -1  28  -2    2.20    0.69
  -1  28  -2    3.75    0.92
   1 -28   2    3.47    0.72
   1 -28   2    3.25    0.96
  -2  28  -2    2.83    0.94
  -2  28  -2    2.50    0.70
   2 -28   2    1.76    0.93
   2 -28   2    1.37    0.83
   7  27  -2    3.52    1.09
  -7 -27   2    5.79    0.91
  -7 -27   2    5.60    1.01
   6  27  -2    2.11    0.86
  -6 -27   2    0.93    0.78
  -6 -27   2    1.86    0.72
   5  27  -2    2.12    0.80
   5  27  -2    2.54    0.98
  -5 -27   2    0.73    0.68
  -5 -27   2    1.95    0.64
   4  27  -2    5.13    0.90
   4  27  -2    5.60    0.85
  -4 -27   2    6.57    0.88
  -4 -27   2    4.87    0.72
   3  27  -2    2.98    0.79
   3  27  -2    3.66    0.79
  -3 -27   2    3.94    0.64
  -3 -27   2    4.17    0.73
   2  27  -2    8.10    1.09
   2  27  -2    8.83    1.15
   2  27  -2    9.37    1.23
  -2 -27   2    8.78    1.11
  -2 -27   2    9.60    1.02
  -2 -27   2    9.24    1.07
   1  27  -2   18.01    1.28
   1  27  -2   17.60    1.38
  -1 -27   2   19.88    1.25
  -1 -27   2   18.95    1.37
   0  27  -2   11.67    1.13
   0  27  -2    9.15    1.28
   0 -27   2   12.69    1.11
   0 -27   2   11.52    1.24
  -1  27  -2    1.21    0.58
   1 -27   2    1.34    0.73
   1 -27   2    2.46    0.65
  -2  27  -2    0.34    0.64
  -2  27  -2    0.26    0.77
   2 -27   2    1.33    0.79
   2 -27   2    0.36    0.74
  -3  27  -2    0.20    0.66
   3 -27   2    1.73    0.98
   3 -27   2   -0.61    0.90
   7  26  -2    4.01    0.97
  -7 -26   2    3.87    0.93
  -7 -26   2    2.80    0.77
   6  26  -2    2.35    1.19
   6  26  -2    3.44    0.89
  -6 -26   2    3.09    0.64
  -6 -26   2    2.10    0.74
   5  26  -2    8.58    1.09
   5  26  -2    7.02    0.88
  -5 -26   2    9.69    1.06
  -5 -26   2    7.94    1.18
   4  26  -2    4.94    0.85
   4  26  -2    4.66    0.79
  -4 -26   2    3.08    0.59
  -4 -26   2    5.56    0.80
   3  26  -2    4.67    0.69
   3  26  -2    3.98    0.78
   3  26  -2    3.20    0.68
  -3 -26   2    2.98    0.71
  -3 -26   2    3.40    0.68
  -3 -26   2    4.58    0.66
   2  26  -2    9.79    0.99
   2  26  -2    9.01    1.08
   2  26  -2    9.99    1.00
  -2 -26   2    9.83    1.07
  -2 -26   2    7.97    0.93
  -2 -26   2    9.62    0.95
   1  26  -2    1.59    0.59
   1  26  -2    1.48    0.71
  -1 -26   2    1.36    0.58
  -1 -26   2    1.80    0.69
  -1 -26   2    0.88    0.47
   0  26  -2    5.59    0.80
   0  26  -2    8.17    0.93
   0 -26   2    7.07    0.94
   0 -26   2    6.42    0.80
  -1  26  -2    9.84    1.00
  -1  26  -2   11.42    1.17
   1 -26   2   10.09    1.08
   1 -26   2    9.97    1.17
  -2  26  -2    1.57    0.68
  -2  26  -2    0.43    0.56
   2 -26   2   -0.36    0.67
   2 -26   2    0.40    0.62
  -3  26  -2    3.91    0.85
  -3  26  -2    2.64    0.69
   3 -26   2    1.44    0.84
   3 -26   2    3.12    0.87
   3 -26   2    3.95    0.90
  -4  26  -2    3.90    0.78
   4 -26   2    2.87    1.04
   8  25  -2    3.42    0.97
  -8 -25   2    4.12    0.90
  -8 -25   2    3.93    0.97
   7  25  -2   13.04    1.63
  -7 -25   2    9.50    1.28
  -7 -25   2    9.88    1.09
   6  25  -2   14.49    1.49
   6  25  -2   11.13    1.60
  -6 -25   2   13.00    1.12
  -6 -25   2   13.37    1.33
   5  25  -2   -0.05    0.62
   5  25  -2   -0.60    0.73
  -5 -25   2    0.85    0.50
  -5 -25   2    0.12    0.57
   4  25  -2    5.65    0.82
   4  25  -2    4.68    0.77
  -4 -25   2    5.23    0.82
  -4 -25   2    6.99    0.86
   3  25  -2    1.21    0.53
   3  25  -2    1.39    0.55
   3  25  -2    1.09    0.58
  -3 -25   2    0.76    0.48
  -3 -25   2    0.50    0.53
   2  25  -2    6.33    0.93
   2  25  -2    7.94    1.09
   2  25  -2    8.12    0.95
  -2 -25   2    8.73    1.18
  -2 -25   2    6.29    0.93
  -2 -25   2    6.89    0.81
   1  25  -2   12.41    1.09
   1  25  -2   11.98    0.94
  -1 -25   2   11.92    1.06
  -1 -25   2   10.52    1.01
  -1 -25   2   12.37    0.95
   0  25  -2    1.07    0.45
   0  25  -2    0.84    0.53
   0 -25   2    0.68    0.52
   0 -25   2    0.94    0.68
   0 -25   2    0.12    0.55
  -1  25  -2    9.83    0.96
  -1  25  -2    9.55    1.04
   1 -25   2    9.28    1.05
   1 -25   2   11.24    1.09
  -2  25  -2   20.64    1.24
  -2  25  -2   17.60    1.56
   2 -25   2   19.28    1.29
   2 -25   2   21.03    1.36
  -3  25  -2    1.89    0.68
  -3  25  -2    2.68    0.60
  -3  25  -2    0.87    0.71
   3 -25   2    2.08    1.18
   3 -25   2    1.86    0.70
   3 -25   2    1.08    0.71
  -4  25  -2    0.44    0.90
  -4  25  -2    2.17    0.66
   4 -25   2    2.05    0.88
   8  24  -2    8.78    1.10
  -8 -24   2   10.10    1.40
  -8 -24   2   11.77    1.53
   7  24  -2    5.41    1.10
   7  24  -2    5.14    0.94
  -7 -24   2    5.46    0.75
  -7 -24   2    3.26    0.79
   6  24  -2   25.00    1.60
   6  24  -2   23.85    1.71
  -6 -24   2   21.56    1.46
  -6 -24   2   22.16    1.28
   5  24  -2    0.40    0.66
   5  24  -2   -0.38    0.54
  -5 -24   2   -0.06    0.41
  -5 -24   2    0.01    0.56
   4  24  -2   10.65    1.09
   4  24  -2   10.85    1.08
  -4 -24   2    8.88    1.00
  -4 -24   2   12.50    0.98
   3  24  -2   11.76    0.98
   3  24  -2    9.77    0.97
   3  24  -2   10.73    0.96
  -3 -24   2   10.31    0.96
  -3 -24   2   10.04    0.86
   2  24  -2    1.87    0.45
   2  24  -2    2.41    0.48
   2  24  -2    2.68    0.56
  -2 -24   2    1.32    0.54
  -2 -24   2    2.52    0.47
  -2 -24   2    2.28    0.45
   1  24  -2   14.89    1.05
   1  24  -2   14.09    0.97
  -1 -24   2   12.78    0.92
  -1 -24   2   15.67    0.95
  -1 -24   2   11.69    0.99
   0  24  -2    9.12    0.88
   0  24  -2    8.61    0.84
   0 -24   2    6.41    0.81
   0 -24   2    8.22    0.87
   0 -24   2    7.86    0.88
  -1  24  -2    8.02    0.85
  -1  24  -2    8.49    0.94
   1 -24   2    9.59    0.93
   1 -24   2   10.47    0.94
  -2  24  -2   16.95    1.14
  -2  24  -2   18.67    1.12
  -2  24  -2   16.06    1.15
   2 -24   2   15.30    1.76
   2 -24   2   16.14    1.14
  -3  24  -2    5.49    0.72
  -3  24  -2    6.20    0.92
   3 -24   2    6.33    0.87
   3 -24   2    7.56    1.08
  -4  24  -2   -0.17    0.56
  -4  24  -2    0.32    0.64
  -4  24  -2    0.36    0.72
   4 -24   2   -0.14    0.78
   4 -24   2    0.14    0.84
   4 -24   2   -0.02    0.72
  -5  24  -2    4.55    0.74
  -5  24  -2    3.83    0.96
   5 -24   2    4.00    0.97
   9  23  -2    1.49    1.02
  -9 -23   2    0.97    0.94
  -9 -23   2    1.20    1.00
   8  23  -2    4.12    0.90
  -8 -23   2    6.36    0.90
  -8 -23   2    4.50    0.79
   7  23  -2    3.54    1.12
   7  23  -2    2.40    0.78
  -7 -23   2    3.04    0.62
  -7 -23   2    2.33    0.74
   6  23  -2    3.06    0.86
   6  23  -2    3.52    0.72
  -6 -23   2    4.07    0.72
  -6 -23   2    3.65    0.62
   5  23  -2    1.70    0.65
   5  23  -2    2.19    0.57
  -5 -23   2    2.03    0.57
  -5 -23   2    1.82    0.47
   4  23  -2    1.09    0.56
   4  23  -2    1.27    0.47
  -4 -23   2    1.82    0.53
  -4 -23   2    2.51    0.48
   3  23  -2    3.62    0.57
   3  23  -2    3.62    0.57
   3  23  -2    3.31    0.51
  -3 -23   2    5.26    0.67
  -3 -23   2    3.06    0.55
   2  23  -2   18.33    1.03
   2  23  -2   17.83    1.10
   2  23  -2   19.18    1.01
  -2 -23   2   19.37    1.12
  -2 -23   2   18.48    1.02
   1  23  -2    3.75    0.59
   1  23  -2    3.05    0.49
  -1 -23   2    3.02    0.48
  -1 -23   2    2.61    0.54
  -1 -23   2    3.20    0.49
   0  23  -2    1.14    0.40
   0  23  -2    1.97    0.44
   0 -23   2    1.76    0.45
   0 -23   2    0.87    0.46
   0 -23   2    1.52    0.66
  -1  23  -2    1.88    0.46
  -1  23  -2    2.09    0.48
  -1  23  -2    1.81    0.44
   1 -23   2    1.75    0.45
   1 -23   2    2.28    0.51
   1 -23   2    1.78    0.46
  -2  23  -2    9.02    0.86
  -2  23  -2    9.06    0.93
  -2  23  -2    7.09    0.84
   2 -23   2    7.79    0.89
   2 -23   2    8.11    0.95
  -3  23  -2    1.02    0.46
  -3  23  -2    0.65    0.55
  -3  23  -2    0.80    0.49
   3 -23   2    1.27    0.58
   3 -23   2    0.51    0.56
  -4  23  -2    4.83    0.97
  -4  23  -2    5.86    0.81
  -4  23  -2    6.71    0.96
   4 -23   2    4.47    1.03
   4 -23   2    6.46    0.92
  -5  23  -2    7.70    1.01
  -5  23  -2    5.96    0.76
   5 -23   2    8.30    1.13
  -6  23  -2    0.67    0.75
  -6  23  -2    1.63    0.92
   6 -23   2    1.27    1.08
   9  22  -2    4.01    0.98
  -9 -22   2    2.35    0.86
  -9 -22   2    4.09    0.97
   8  22  -2    0.88    0.74
   8  22  -2    2.41    1.06
  -8 -22   2    0.46    0.73
  -8 -22   2    0.76    0.64
   7  22  -2    0.90    0.81
   7  22  -2    0.74    0.64
  -7 -22   2    0.25    0.59
  -7 -22   2    0.03    0.50
   6  22  -2    2.91    0.78
   6  22  -2    4.36    1.07
  -6 -22   2    3.49    0.55
  -6 -22   2    2.19    0.84
   5  22  -2    2.47    0.63
   5  22  -2    2.80    0.56
  -5 -22   2    3.15    0.50
  -5 -22   2    3.41    0.63
   4  22  -2    3.51    0.64
   4  22  -2    7.23    0.84
  -4 -22   2    4.58    0.64
  -4 -22   2    5.89    0.67
   3  22  -2    4.08    0.58
   3  22  -2    4.10    0.56
   3  22  -2    4.34    0.56
  -3 -22   2    4.65    0.61
  -3 -22   2    4.34    0.65
   2  22  -2    3.91    0.60
   2  22  -2    2.77    0.47
  -2 -22   2    3.98    0.59
  -2 -22   2    2.99    0.54
   1  22  -2   13.43    0.92
   1  22  -2   13.29    0.88
  -1 -22   2   12.71    0.82
  -1 -22   2   13.51    0.85
  -1 -22   2   12.42    0.89
   0  22  -2    7.58    0.71
   0  22  -2    6.17    0.62
   0  22  -2    7.96    0.75
   0 -22   2    6.65    0.72
   0 -22   2    6.29    0.69
   0 -22   2    8.27    0.78
  -1  22  -2    2.22    0.49
  -1  22  -2    2.33    0.43
  -1  22  -2    2.91    0.49
   1 -22   2    2.68    0.51
   1 -22   2    1.93    0.46
   1 -22   2    2.07    0.42
  -2  22  -2   18.79    1.03
  -2  22  -2   18.40    1.08
  -2  22  -2   17.58    1.05
   2 -22   2   18.32    1.07
   2 -22   2   18.02    1.10
  -3  22  -2    0.33    0.43
  -3  22  -2    0.15    0.51
  -3  22  -2    1.03    0.46
   3 -22   2    1.22    0.56
   3 -22   2    0.46    0.63
  -4  22  -2    9.35    0.93
  -4  22  -2   11.19    0.99
   4 -22   2   12.21    1.18
   4 -22   2   10.77    1.17
   4 -22   2   11.13    1.18
  -5  22  -2    2.82    0.62
  -5  22  -2    4.00    0.79
   5 -22   2    3.09    0.82
  -6  22  -2   -0.16    0.79
  -6  22  -2    0.21    0.68
   6 -22   2   -0.86    0.92
   9  21  -2    6.40    0.97
   9  21  -2    5.67    1.84
  -9 -21   2    8.31    1.04
  -9 -21   2    8.20    0.99
   8  21  -2    5.48    1.07
   8  21  -2    5.64    0.92
  -8 -21   2    5.28    0.71
  -8 -21   2    4.83    0.75
   7  21  -2   13.07    1.37
   7  21  -2   11.37    1.23
  -7 -21   2   11.46    1.36
  -7 -21   2   12.52    1.17
   6  21  -2    0.56    0.61
   6  21  -2    0.54    0.51
  -6 -21   2    1.42    0.53
  -6 -21   2    0.14    0.36
   5  21  -2    0.70    0.44
   5  21  -2   -0.14    0.51
  -5 -21   2    0.35    0.34
  -5 -21   2    1.23    0.44
   4  21  -2    4.99    0.73
   4  21  -2    4.33    0.65
  -4 -21   2    4.63    0.62
  -4 -21   2    5.83    0.61
  -4 -21   2    5.37    0.60
   3  21  -2   15.25    0.93
   3  21  -2   14.63    0.94
   3  21  -2   15.90    1.01
  -3 -21   2   17.54    0.91
  -3 -21   2   15.95    0.83
  -3 -21   2   16.26    1.02
   2  21  -2   18.38    0.92
   2  21  -2   15.76    0.99
  -2 -21   2   16.55    1.00
  -2 -21   2   17.39    0.89
  -2 -21   2   16.83    0.91
   1  21  -2   30.03    1.28
   1  21  -2   29.51    1.20
  -1 -21   2   28.72    1.11
  -1 -21   2   28.58    1.22
  -1 -21   2   28.55    1.23
   0  21  -2   40.65    1.48
   0  21  -2   39.55    1.31
   0  21  -2   42.08    1.54
   0 -21   2   40.28    1.45
   0 -21   2   40.15    1.50
   0 -21   2   41.38    1.46
  -1  21  -2   14.88    0.89
  -1  21  -2   13.67    0.83
  -1  21  -2   15.27    0.88
   1 -21   2   15.07    0.92
   1 -21   2   13.23    0.77
   1 -21   2   15.30    0.92
  -2  21  -2   12.38    0.94
  -2  21  -2   13.16    0.88
  -2  21  -2   12.70    0.86
   2 -21   2   14.13    0.93
   2 -21   2   12.76    0.92
  -3  21  -2    5.72    0.67
  -3  21  -2    5.03    0.69
  -3  21  -2    5.72    0.73
   3 -21   2    5.17    0.68
   3 -21   2    7.19    0.83
  -4  21  -2    9.36    1.05
  -4  21  -2   10.01    0.87
   4 -21   2   10.09    1.08
   4 -21   2    8.00    1.07
  -5  21  -2    1.71    0.64
  -5  21  -2    2.49    0.59
   5 -21   2    3.54    0.83
   5 -21   2    3.65    0.84
  -6  21  -2    1.77    0.78
  -6  21  -2    1.62    0.67
   6 -21   2    1.47    0.88
   9  20  -2   -0.54    0.76
   9  20  -2   -0.34    1.19
  -9 -20   2    1.29    0.75
  -9 -20   2    1.70    0.82
   8  20  -2    5.13    0.87
  -8 -20   2    5.52    0.78
  -8 -20   2    5.02    0.70
   7  20  -2    5.92    0.89
   7  20  -2    6.35    1.09
  -7 -20   2    5.92    1.13
  -7 -20   2    6.60    0.80
   6  20  -2    1.46    0.53
   6  20  -2    1.28    0.59
  -6 -20   2    1.69    0.39
  -6 -20   2    1.20    0.48
   5  20  -2    7.66    0.83
   5  20  -2    5.74    0.77
  -5 -20   2    5.89    0.80
  -5 -20   2    6.37    0.65
   4  20  -2   24.51    1.22
   4  20  -2   20.02    1.15
  -4 -20   2   24.79    1.08
  -4 -20   2   24.42    1.19
  -4 -20   2   24.75    0.97
   3  20  -2   20.86    0.99
   3  20  -2   20.40    1.04
   3  20  -2   20.78    1.10
  -3 -20   2   20.03    0.97
  -3 -20   2   21.48    1.09
  -3 -20   2   20.09    0.88
   2  20  -2    0.35    0.30
   2  20  -2    0.66    0.32
  -2 -20   2    0.27    0.30
  -2 -20   2   -0.04    0.27
  -2 -20   2    0.40    0.29
   1  20  -2    5.70    0.45
   1  20  -2    8.02    0.68
   1  20  -2    7.21    0.64
  -1 -20   2    7.03    0.66
  -1 -20   2    7.21    0.63
   0  20  -2    0.52    0.34
   0  20  -2    0.81    0.35
   0  20  -2    1.23    0.34
   0 -20   2    2.01    0.38
   0 -20   2    1.40    0.32
   0 -20   2    0.66    0.33
  -1  20  -2    3.56    0.49
  -1  20  -2    5.10    0.62
  -1  20  -2    3.12    0.48
   1 -20   2    3.55    0.52
   1 -20   2    4.12    0.60
   1 -20   2    3.40    0.42
  -2  20  -2   64.46    2.00
  -2  20  -2   63.29    2.08
  -2  20  -2   64.14    2.06
   2 -20   2   67.00    2.11
   2 -20   2   63.80    2.11
  -3  20  -2    1.05    0.51
  -3  20  -2    1.01    0.38
   3 -20   2    1.80    0.47
   3 -20   2    0.72    0.41
  -4  20  -2   10.54    0.87
  -4  20  -2   11.35    0.94
  -4  20  -2    9.91    1.03
   4 -20   2   11.54    1.02
   4 -20   2   10.75    1.02
   4 -20   2   10.79    1.01
  -5  20  -2    0.15    0.53
  -5  20  -2    0.38    0.58
  -5  20  -2   -0.81    0.44
   5 -20   2    1.07    0.72
   5 -20   2    0.58    0.64
   5 -20   2    0.72    0.60
  -6  20  -2    2.43    0.77
  -6  20  -2    2.36    0.62
   6 -20   2    2.75    0.81
  -7  20  -2    0.25    0.72
  -7  20  -2    1.01    0.84
   7 -20   2    1.68    1.01
  10  19  -2    3.32    1.02
 -10 -19   2    4.04    0.99
   9  19  -2    2.85    0.83
   9  19  -2    3.02    1.06
  -9 -19   2    3.13    0.75
  -9 -19   2    2.09    0.79
   8  19  -2    9.32    1.14
   8  19  -2   11.24    1.46
  -8 -19   2    9.05    1.12
  -8 -19   2    7.54    0.97
   7  19  -2   13.52    1.27
   7  19  -2   13.22    1.15
  -7 -19   2   13.69    1.12
  -7 -19   2   13.33    0.89
   6  19  -2   10.16    0.97
   6  19  -2   11.95    1.09
  -6 -19   2   11.37    0.76
  -6 -19   2    9.43    0.93
   5  19  -2   14.99    1.07
   5  19  -2   17.92    0.96
   5  19  -2   17.83    1.08
  -5 -19   2   16.77    0.88
  -5 -19   2   18.24    0.83
  -5 -19   2   17.22    1.03
   4  19  -2    2.98    0.45
   4  19  -2    2.51    0.50
   4  19  -2    3.05    0.51
  -4 -19   2    3.44    0.39
  -4 -19   2    2.15    0.43
  -4 -19   2    3.30    0.50
   3  19  -2    6.09    0.64
   3  19  -2    4.25    0.61
   3  19  -2    5.04    0.56
  -3 -19   2    5.57    0.57
  -3 -19   2    5.44    0.53
   2  19  -2   60.87    1.85
   2  19  -2   61.44    1.98
  -2 -19   2   59.86    1.88
  -2 -19   2   62.03    1.82
   1  19  -2   21.42    1.00
   1  19  -2   18.67    0.70
   1  19  -2   22.16    0.95
  -1 -19   2   21.61    0.97
  -1 -19   2   21.75    0.96
  -1 -19   2   22.35    0.99
   0  19  -2   58.06    1.85
   0  19  -2   58.82    1.83
   0  19  -2   56.89    1.67
   0 -19   2   60.55    1.82
   0 -19   2   61.06    1.81
   0 -19   2   58.79    1.85
  -1  19  -2   33.55    1.25
  -1  19  -2   34.98    1.31
  -1  19  -2   32.91    1.24
   1 -19   2   32.74    1.17
   1 -19   2   33.47    1.30
   1 -19   2   34.24    1.30
  -2  19  -2    8.29    0.75
  -2  19  -2   10.39    0.76
   2 -19   2    9.43    0.74
   2 -19   2    9.20    0.59
   2 -19   2    9.01    0.75
  -3  19  -2   28.20    1.32
  -3  19  -2   29.32    1.25
  -3  19  -2   27.97    1.24
   3 -19   2   28.29    1.25
   3 -19   2   28.80    1.33
  -4  19  -2    2.41    0.58
  -4  19  -2    3.91    0.58
  -4  19  -2    3.48    0.51
   4 -19   2    3.69    0.62
   4 -19   2    3.54    0.62
   4 -19   2    3.26    0.71
  -5  19  -2    6.60    0.94
  -5  19  -2    7.62    0.87
  -5  19  -2    5.52    0.75
   5 -19   2    6.29    0.80
   5 -19   2    6.20    0.78
  -6  19  -2   11.90    1.27
  -6  19  -2   13.36    1.11
   6 -19   2   13.22    1.41
  -7  19  -2    7.27    0.86
  -7  19  -2    4.71    0.86
   7 -19   2    8.52    1.20
  10  18  -2    0.57    0.88
  10  18  -2    0.10    1.26
 -10 -18   2    0.29    0.86
   9  18  -2    6.79    1.06
   9  18  -2    6.95    0.86
  -9 -18   2    5.85    0.80
  -9 -18   2    7.89    0.95
   8  18  -2    2.69    0.64
   8  18  -2    2.43    0.77
  -8 -18   2    2.26    0.53
  -8 -18   2    2.14    0.58
   7  18  -2    3.13    0.64
   7  18  -2    1.34    0.49
  -7 -18   2    2.36    0.44
  -7 -18   2    3.17    0.57
   6  18  -2   10.16    0.99
   6  18  -2   11.16    0.92
   6  18  -2    9.45    0.79
  -6 -18   2   11.06    0.76
  -6 -18   2   11.71    0.90
   5  18  -2    3.39    0.54
   5  18  -2    4.26    0.54
   5  18  -2    4.36    0.63
  -5 -18   2    4.64    0.44
  -5 -18   2    5.01    0.55
  -5 -18   2    5.95    0.65
   4  18  -2   15.28    0.92
   4  18  -2   13.27    0.88
   4  18  -2   14.50    0.82
  -4 -18   2   13.88    0.64
  -4 -18   2   15.16    0.77
   3  18  -2   16.48    0.82
   3  18  -2   15.98    0.90
   3  18  -2   16.02    0.86
   3  18  -2   16.70    0.81
  -3 -18   2   16.05    0.81
  -3 -18   2   14.99    0.71
   2  18  -2   35.55    1.33
   2  18  -2   34.72    1.23
  -2 -18   2   35.48    1.21
  -2 -18   2   33.87    1.24
   1  18  -2   28.03    1.13
   1  18  -2   28.15    1.06
   1  18  -2   26.32    0.84
  -1 -18   2   28.00    1.10
  -1 -18   2   28.11    1.08
   0  18  -2   61.99    1.74
   0  18  -2   62.17    1.87
   0  18  -2   64.32    1.92
   0 -18   2   62.15    1.84
   0 -18   2   63.97    1.91
   0 -18   2   62.63    1.86
  -1  18  -2   11.83    0.68
  -1  18  -2   13.32    0.76
  -1  18  -2   11.68    0.72
   1 -18   2   12.75    0.74
   1 -18   2   12.36    0.65
   1 -18   2   12.60    0.73
  -2  18  -2    7.93    0.65
  -2  18  -2    6.84    0.64
  -2  18  -2    7.50    0.65
   2 -18   2    8.51    0.68
   2 -18   2    7.89    0.66
   2 -18   2    6.76    0.48
  -3  18  -2   34.11    1.35
  -3  18  -2   36.03    1.39
   3 -18   2   36.60    1.41
   3 -18   2   38.41    1.51
  -4  18  -2    1.50    0.39
  -4  18  -2    0.44    0.35
   4 -18   2    0.52    0.43
   4 -18   2    1.43    0.52
   4 -18   2    1.11    0.47
  -5  18  -2   10.58    0.90
  -5  18  -2   10.59    0.87
   5 -18   2   10.76    1.05
   5 -18   2    8.98    1.00
   5 -18   2   10.78    1.02
  -6  18  -2    1.50    0.52
  -6  18  -2    1.15    0.58
   6 -18   2    2.51    0.79
   6 -18   2    1.04    0.67
  -7  18  -2    3.08    0.68
  -7  18  -2    3.15    0.80
   7 -18   2    5.29    0.98
  -8  18  -2    2.75    0.85
  -8  18  -2    2.42    1.02
   8 -18   2    3.41    1.10
  10  17  -2    9.23    1.74
  10  17  -2    4.58    0.93
 -10 -17   2    6.36    0.95
   9  17  -2    8.53    1.13
   9  17  -2    6.15    0.86
  -9 -17   2    7.18    0.85
  -9 -17   2    8.88    0.98
   8  17  -2    6.20    0.93
   8  17  -2    5.88    1.11
  -8 -17   2    5.81    0.79
  -8 -17   2    6.08    0.82
   7  17  -2   15.06    1.09
   7  17  -2   13.87    1.18
  -7 -17   2   15.58    0.89
  -7 -17   2   15.41    1.05
   6  17  -2    9.89    0.94
   6  17  -2   10.16    0.77
   6  17  -2    8.29    0.83
  -6 -17   2   10.94    0.74
  -6 -17   2   11.89    0.88
   5  17  -2   26.65    1.28
   5  17  -2   26.96    1.16
   5  17  -2   28.53    1.28
  -5 -17   2   27.85    1.09
  -5 -17   2   28.21    1.25
  -5 -17   2   27.22    0.87
   4  17  -2    5.56    0.63
   4  17  -2    5.71    0.55
   4  17  -2    4.50    0.59
  -4 -17   2    5.53    0.51
  -4 -17   2    5.64    0.41
   3  17  -2   88.99    2.51
   3  17  -2   93.32    2.46
   3  17  -2   90.02    2.47
   3  17  -2   90.66    2.62
  -3 -17   2   87.70    2.31
  -3 -17   2   90.22    2.47
   2  17  -2    0.70    0.24
   2  17  -2    0.58    0.25
   2  17  -2    0.82    0.30
  -2 -17   2    0.57    0.23
  -2 -17   2    0.45    0.23
   1  17  -2   38.49    1.34
   1  17  -2   37.11    1.06
   1  17  -2   38.07    1.27
  -1 -17   2   39.62    1.32
  -1 -17   2   39.18    1.30
   0  17  -2   16.45    0.77
   0  17  -2   17.53    0.81
   0  17  -2   15.94    0.68
   0 -17   2   16.82    0.80
   0 -17   2   17.00    0.74
  -1  17  -2   44.44    1.52
  -1  17  -2   45.99    1.46
  -1  17  -2   45.38    1.50
   1 -17   2   47.08    1.51
   1 -17   2   45.66    1.38
   1 -17   2   47.43    1.51
  -2  17  -2    0.35    0.27
  -2  17  -2    0.20    0.25
   2 -17   2    0.22    0.24
   2 -17   2    0.54    0.29
   2 -17   2    0.44    0.29
  -3  17  -2   29.40    1.21
  -3  17  -2   27.44    1.15
   3 -17   2   30.69    1.22
   3 -17   2   30.13    1.28
  -4  17  -2    9.81    0.75
  -4  17  -2    7.38    0.71
   4 -17   2    8.45    0.73
   4 -17   2    9.08    0.83
   4 -17   2    6.66    0.80
   4 -17   2    8.46    0.82
  -5  17  -2    1.48    0.45
  -5  17  -2    2.74    0.48
   5 -17   2    2.73    0.52
   5 -17   2    1.29    0.52
   5 -17   2    1.54    0.55
   5 -17   2    1.85    0.48
  -6  17  -2    4.07    0.62
  -6  17  -2    3.81    0.56
   6 -17   2    4.78    0.78
   6 -17   2    4.48    0.68
   6 -17   2    5.62    0.80
  -7  17  -2    3.57    0.80
  -7  17  -2    2.13    0.61
   7 -17   2    2.39    0.83
  -8  17  -2    2.13    0.92
  -8  17  -2    0.44    0.75
   8 -17   2    1.17    1.04
  10  16  -2    3.11    0.94
  10  16  -2    2.71    1.15
 -10 -16   2    1.34    0.83
   9  16  -2    3.05    0.97
   9  16  -2    2.55    0.66
  -9 -16   2    3.40    0.70
  -9 -16   2    3.31    0.60
   8  16  -2    7.97    0.98
   8  16  -2    6.20    0.84
  -8 -16   2    5.19    0.69
  -8 -16   2    6.29    0.77
   7  16  -2   28.31    1.41
   7  16  -2   29.75    1.52
  -7 -16   2   30.86    1.22
  -7 -16   2   30.09    1.40
   6  16  -2   14.68    0.89
   6  16  -2   15.26    0.99
   6  16  -2   15.21    1.01
  -6 -16   2   15.53    0.96
  -6 -16   2   14.38    0.83
   5  16  -2    4.79    0.66
   5  16  -2    4.72    0.56
   5  16  -2    4.98    0.63
  -5 -16   2    3.29    0.35
  -5 -16   2    4.93    0.49
   4  16  -2   59.16    1.89
   4  16  -2   57.70    1.94
   4  16  -2   59.67    1.82
  -4 -16   2   58.64    1.55
  -4 -16   2   60.04    1.77
   3  16  -2   14.92    0.77
   3  16  -2   15.21    0.74
   3  16  -2   14.43    0.73
   3  16  -2   14.38    0.80
  -3 -16   2   14.96    0.60
  -3 -16   2   14.08    0.71
   2  16  -2    4.13    0.43
   2  16  -2    4.81    0.49
   2  16  -2    5.52    0.49
  -2 -16   2    5.38    0.47
  -2 -16   2    5.23    0.39
   1  16  -2   56.98    1.66
   1  16  -2   55.51    1.72
   1  16  -2   57.53    1.46
  -1 -16   2   56.44    1.68
  -1 -16   2   56.19    1.69
   0  16  -2   37.92    1.27
   0  16  -2   38.52    1.17
   0  16  -2   36.48    1.24
   0 -16   2   39.43    1.31
   0 -16   2   38.19    1.27
  -1  16  -2    1.63    0.32
  -1  16  -2    3.05    0.42
  -1  16  -2    2.20    0.34
   1 -16   2    2.46    0.34
   1 -16   2    3.18    0.42
   1 -16   2    1.81    0.28
  -2  16  -2   49.41    1.58
  -2  16  -2   48.21    1.57
   2 -16   2   46.43    1.33
   2 -16   2   49.21    1.62
   2 -16   2   50.05    1.58
  -3  16  -2   54.42    1.73
  -3  16  -2   50.89    1.64
   3 -16   2   51.18    1.60
   3 -16   2   53.06    1.69
   3 -16   2   51.22    1.77
  -4  16  -2    1.44    0.34
  -4  16  -2    0.90    0.32
   4 -16   2    1.23    0.40
   4 -16   2    1.36    0.36
   4 -16   2    1.54    0.40
   4 -16   2    1.42    0.39
  -5  16  -2   45.48    1.55
  -5  16  -2   46.86    1.69
   5 -16   2   48.30    1.73
   5 -16   2   47.09    1.73
   5 -16   2   45.00    1.69
   5 -16   2   48.38    1.87
  -6  16  -2    2.60    0.51
  -6  16  -2    2.45    0.50
   6 -16   2    1.67    0.50
   6 -16   2    1.45    0.58
   6 -16   2    2.86    0.66
  -7  16  -2   12.69    1.11
  -7  16  -2   17.30    1.32
   7 -16   2   13.65    1.24
   7 -16   2   15.36    1.39
  -8  16  -2    8.28    0.95
  -8  16  -2   11.05    1.51
   8 -16   2   10.95    1.27
  10  15  -2    4.34    0.83
  10  15  -2    5.46    1.11
 -10 -15   2    3.09    0.82
   9  15  -2    2.68    1.09
   9  15  -2    4.33    0.74
  -9 -15   2    4.12    0.72
  -9 -15   2    3.87    0.64
   8  15  -2   10.17    1.00
   8  15  -2   13.56    1.30
  -8 -15   2   10.63    0.84
  -8 -15   2   11.19    0.96
   7  15  -2    8.51    0.85
   7  15  -2    9.18    0.99
   7  15  -2    9.77    0.76
  -7 -15   2    9.21    0.69
  -7 -15   2    9.21    0.85
   6  15  -2    7.55    0.80
   6  15  -2    6.98    0.67
   6  15  -2    5.88    0.71
  -6 -15   2    5.36    0.71
  -6 -15   2    7.83    0.60
   5  15  -2    6.98    0.67
   5  15  -2    6.16    0.64
   5  15  -2    5.91    0.57
  -5 -15   2    6.29    0.50
  -5 -15   2    4.95    0.33
   4  15  -2    4.97    0.49
   4  15  -2    4.31    0.54
   4  15  -2    5.14    0.56
  -4 -15   2    3.50    0.31
  -4 -15   2    4.61    0.43
   3  15  -2   73.04    2.12
   3  15  -2   78.63    2.08
   3  15  -2   75.59    2.23
   3  15  -2   75.80    2.11
  -3 -15   2   75.83    1.93
  -3 -15   2   75.68    2.09
   2  15  -2  205.83    5.10
   2  15  -2  209.11    4.97
   2  15  -2  212.09    4.98
  -2 -15   2  213.38    4.91
  -2 -15   2  207.91    5.01
   1  15  -2    1.56    0.33
   1  15  -2    1.28    0.18
  -1 -15   2    1.87    0.29
  -1 -15   2    1.04    0.22
   0  15  -2   21.59    0.77
   0  15  -2   20.35    0.61
   0  15  -2   21.20    0.84
   0 -15   2   20.81    0.84
  -1  15  -2   41.78    1.35
  -1  15  -2   43.59    1.41
   1 -15   2   41.84    1.35
   1 -15   2   42.05    1.25
   1 -15   2   41.40    1.08
   1 -15   2   42.20    1.35
  -2  15  -2    1.99    0.32
  -2  15  -2    2.04    0.33
   2 -15   2    2.15    0.35
   2 -15   2    1.93    0.26
   2 -15   2    2.99    0.40
  -3  15  -2   76.60    2.17
  -3  15  -2   77.81    2.25
   3 -15   2   75.49    2.16
   3 -15   2   78.56    2.23
   3 -15   2   79.70    2.34
  -4  15  -2   21.71    1.01
  -4  15  -2   21.17    0.93
   4 -15   2   20.95    1.00
   4 -15   2   21.61    1.01
   4 -15   2   21.44    1.09
   4 -15   2   20.80    0.98
  -5  15  -2    1.65    0.37
  -5  15  -2    1.42    0.39
   5 -15   2    1.09    0.41
   5 -15   2    1.53    0.47
   5 -15   2    1.91    0.46
   5 -15   2    1.31    0.42
  -6  15  -2   17.02    0.95
  -6  15  -2   18.06    1.05
   6 -15   2   18.97    1.20
   6 -15   2   16.52    1.08
   6 -15   2   17.50    1.23
  -7  15  -2    0.18    0.49
   7 -15   2    1.70    0.69
   7 -15   2    0.36    0.59
  -8  15  -2    4.06    0.83
  -8  15  -2    3.30    0.68
   8 -15   2    3.32    0.82
   8 -15   2    3.55    0.92
  -9  15  -2    1.67    0.86
  -9  15  -2    3.17    1.03
   9 -15   2    4.66    1.09
  11  14  -2    4.54    1.43
  11  14  -2    3.12    0.96
  10  14  -2    2.07    0.74
  10  14  -2    1.49    1.01
 -10 -14   2    0.80    0.75
 -10 -14   2    0.70    0.81
   9  14  -2   28.76    1.56
   9  14  -2   29.14    1.81
  -9 -14   2   29.90    1.58
   8  14  -2    2.24    0.54
   8  14  -2    2.70    0.66
  -8 -14   2    2.37    0.54
  -8 -14   2    1.50    0.40
   7  14  -2    6.02    0.67
   7  14  -2    4.16    0.58
   7  14  -2    3.47    0.59
   7  14  -2    5.08    0.71
  -7 -14   2    5.21    0.69
  -7 -14   2    5.87    0.58
   6  14  -2    2.96    0.47
   6  14  -2    3.38    0.43
   6  14  -2    4.69    0.69
   6  14  -2    4.65    0.55
  -6 -14   2    4.33    0.59
  -6 -14   2    4.27    0.49
   5  14  -2   21.59    1.04
   5  14  -2   19.13    1.01
   5  14  -2   19.63    0.93
  -5 -14   2   20.22    0.62
  -5 -14   2   20.82    0.86
   4  14  -2   87.01    2.43
   4  14  -2   83.50    2.48
   4  14  -2   86.27    2.39
  -4 -14   2   86.16    2.07
  -4 -14   2   85.55    2.30
   3  14  -2    0.39    0.23
   3  14  -2    0.65    0.19
   3  14  -2    0.48    0.25
   3  14  -2    0.72    0.21
  -3 -14   2    0.64    0.16
  -3 -14   2    0.66    0.22
   2  14  -2   72.18    1.94
   2  14  -2   69.00    2.11
   2  14  -2   72.96    1.94
  -2 -14   2   71.86    1.96
  -2 -14   2   73.33    1.86
   1  14  -2    1.39    0.21
   1  14  -2    1.54    0.25
   1  14  -2    1.34    0.24
   1  14  -2    0.93    0.17
  -1 -14   2    1.14    0.23
   0  14  -2  114.81    2.68
   0  14  -2  112.06    2.52
   0  14  -2   95.16    2.77
   0  14  -2  109.38    2.73
   0 -14   2  102.62    2.76
   0 -14   2  110.97    2.78
  -1  14  -2   16.36    0.73
  -1  14  -2   16.05    0.78
   1 -14   2   15.70    0.78
   1 -14   2   15.65    0.51
   1 -14   2   16.51    0.73
   1 -14   2   16.14    0.64
  -2  14  -2    1.84    0.45
  -2  14  -2    2.45    0.35
   2 -14   2    2.83    0.42
   2 -14   2    2.49    0.35
   2 -14   2    2.36    0.25
   2 -14   2    2.26    0.31
  -3  14  -2   28.53    1.09
  -3  14  -2   27.77    1.02
   3 -14   2   27.99    1.06
   3 -14   2   27.17    1.13
   3 -14   2   27.59    1.07
  -4  14  -2   12.42    0.74
  -4  14  -2   11.83    0.67
   4 -14   2   12.02    0.75
   4 -14   2   12.13    0.77
   4 -14   2   12.46    0.83
   4 -14   2   11.50    0.74
  -5  14  -2    2.15    0.36
  -5  14  -2    2.44    0.45
   5 -14   2    1.97    0.42
   5 -14   2    2.38    0.48
   5 -14   2    2.49    0.44
   5 -14   2    2.05    0.41
  -6  14  -2    9.43    0.80
  -6  14  -2    8.14    0.74
   6 -14   2   10.28    0.97
   6 -14   2    9.97    0.87
   6 -14   2   10.28    0.99
  -7  14  -2   11.48    1.33
   7 -14   2   12.61    1.21
   7 -14   2   13.46    1.30
   7 -14   2   14.29    1.14
  -8  14  -2    6.10    0.80
  -8  14  -2    8.98    1.22
   8 -14   2    7.14    0.98
   8 -14   2    4.87    0.82
  -9  14  -2    3.51    0.85
  -9  14  -2    3.99    1.00
   9 -14   2    3.08    1.08
  11  13  -2    0.91    1.32
  10  13  -2    3.79    1.03
  10  13  -2    3.20    0.78
 -10 -13   2    2.14    0.74
 -10 -13   2    4.41    0.88
   9  13  -2    4.47    0.71
   9  13  -2    4.81    0.87
  -9 -13   2    5.21    0.72
   8  13  -2    5.70    0.76
   8  13  -2    6.66    0.87
   8  13  -2    7.31    1.07
  -8 -13   2    6.65    0.67
  -8 -13   2    6.40    0.77
   7  13  -2    6.15    0.67
   7  13  -2    7.12    0.76
   7  13  -2    5.94    0.83
  -7 -13   2    5.19    0.56
  -7 -13   2    6.67    0.73
   6  13  -2   12.54    0.64
   6  13  -2   13.40    0.90
   6  13  -2   13.78    0.81
   6  13  -2   14.45    0.91
  -6 -13   2   13.03    0.69
  -6 -13   2   14.37    0.86
   5  13  -2    3.41    0.47
   5  13  -2    3.71    0.51
   5  13  -2    3.85    0.33
   5  13  -2    3.61    0.55
  -5 -13   2    3.70    0.24
  -5 -13   2    4.75    0.45
   4  13  -2    2.15    0.34
   4  13  -2    1.75    0.44
   4  13  -2    1.73    0.33
  -4 -13   2    1.57    0.20
  -4 -13   2    2.19    0.31
   3  13  -2   18.86    0.72
   3  13  -2   19.37    0.76
   3  13  -2   16.86    0.83
   3  13  -2   16.15    0.79
  -3 -13   2   17.81    0.79
  -3 -13   2   17.53    0.58
   2  13  -2  155.53    3.86
   2  13  -2  157.36    3.75
   2  13  -2  157.03    3.77
  -2 -13   2  157.65    3.66
  -2 -13   2  153.63    3.78
   1  13  -2   63.72    1.58
   1  13  -2   65.17    1.68
   1  13  -2   62.53    1.72
   1  13  -2   64.09    1.78
  -1 -13   2   63.69    1.75
  -1 -13   2   65.81    1.71
   0  13  -2  209.66    5.04
   0  13  -2  225.15    4.99
   0  13  -2  214.11    5.05
   0  13  -2  214.19    4.83
   0 -13   2  215.71    5.09
   0 -13   2  211.75    5.05
  -1  13  -2  105.90    2.69
   1 -13   2  102.24    2.65
   1 -13   2  107.97    2.58
   1 -13   2  105.43    2.66
   1 -13   2  101.11    2.41
  -2  13  -2    6.08    0.47
  -2  13  -2    5.73    0.43
   2 -13   2    5.89    0.34
   2 -13   2    6.67    0.56
   2 -13   2    5.80    0.40
   2 -13   2    4.97    0.43
  -3  13  -2    0.68    0.25
  -3  13  -2    0.72    0.22
   3 -13   2    1.25    0.30
   3 -13   2    1.02    0.31
   3 -13   2    0.81    0.28
  -4  13  -2   11.37    0.69
  -4  13  -2   11.41    0.65
   4 -13   2   11.11    0.71
   4 -13   2   11.64    0.71
   4 -13   2   11.19    0.75
   4 -13   2   11.70    0.74
  -5  13  -2    1.88    0.41
  -5  13  -2    2.76    0.37
   5 -13   2    2.49    0.42
   5 -13   2    2.59    0.42
   5 -13   2    2.35    0.45
   5 -13   2    2.49    0.48
  -6  13  -2   50.92    1.63
  -6  13  -2   55.04    1.90
   6 -13   2   55.31    1.94
   6 -13   2   53.26    1.86
   6 -13   2   54.43    2.03
  -7  13  -2    5.97    0.82
   7 -13   2    6.35    0.81
   7 -13   2    4.46    0.70
   7 -13   2    7.20    0.92
  -8  13  -2    2.76    0.64
   8 -13   2    2.36    0.79
   8 -13   2    1.54    0.62
  -9  13  -2    3.08    0.89
  -9  13  -2    2.98    0.77
   9 -13   2    1.55    0.93
   9 -13   2    1.80    0.81
  11  12  -2    0.53    1.22
  10  12  -2   10.76    1.59
  10  12  -2    9.48    1.30
 -10 -12   2    9.60    1.27
 -10 -12   2    9.07    1.30
   9  12  -2    8.13    1.02
   9  12  -2    8.79    1.48
   9  12  -2    6.58    0.96
  -9 -12   2    6.39    0.92
   8  12  -2   49.29    1.73
   8  12  -2   53.43    1.98
   8  12  -2   52.42    2.11
  -8 -12   2   54.43    1.68
  -8 -12   2   54.88    1.90
   7  12  -2    6.86    0.62
   7  12  -2    6.61    0.74
   7  12  -2    8.66    0.72
   7  12  -2    7.49    0.87
  -7 -12   2    6.31    0.72
  -7 -12   2    6.92    0.55
   6  12  -2   14.47    0.91
   6  12  -2   13.38    0.80
   6  12  -2   14.65    0.67
   6  12  -2   14.27    0.89
  -6 -12   2   14.62    0.84
  -6 -12   2   15.31    0.71
  -6 -12   2   14.00    0.45
   5  12  -2   13.29    0.55
   5  12  -2   13.44    0.81
   5  12  -2   13.46    0.80
   5  12  -2   13.51    0.74
  -5 -12   2   13.07    0.43
  -5 -12   2   13.05    0.64
   4  12  -2   92.52    2.13
   4  12  -2   90.92    2.46
   4  12  -2   89.50    2.45
   4  12  -2   90.11    2.53
  -4 -12   2   88.48    2.12
   3  12  -2    5.05    0.40
   3  12  -2    5.12    0.39
   3  12  -2    5.47    0.45
   3  12  -2    5.17    0.37
  -3 -12   2    5.46    0.38
  -3 -12   2    4.88    0.26
   2  12  -2  123.68    3.06
   2  12  -2  126.82    3.18
   2  12  -2  128.18    3.10
  -2 -12   2  128.73    2.98
  -2 -12   2  123.80    3.15
   1  12  -2   44.15    1.12
   1  12  -2   45.63    1.23
   1  12  -2   43.16    1.25
   1  12  -2   43.29    1.29
  -1 -12   2   43.84    1.27
  -1 -12   2   44.69    1.23
   0  12  -2   88.76    2.28
   0  12  -2   89.02    2.09
   0  12  -2   87.83    2.25
   0  12  -2   90.75    2.21
   0 -12   2   91.27    2.29
   0 -12   2   86.37    2.26
  -1  12  -2  142.65    3.56
  -1  12  -2  148.08    3.59
   1 -12   2  149.93    3.48
   1 -12   2  149.28    3.56
   1 -12   2  144.15    3.55
   1 -12   2  149.08    3.34
  -2  12  -2   21.32    0.84
  -2  12  -2   20.14    0.77
   2 -12   2   20.54    0.79
   2 -12   2   21.72    0.85
   2 -12   2   20.63    0.76
   2 -12   2   21.66    0.65
  -3  12  -2   11.57    0.64
  -3  12  -2   11.02    0.53
   3 -12   2   11.30    0.69
   3 -12   2   10.86    0.60
   3 -12   2   11.57    0.60
  -4  12  -2   10.75    0.56
  -4  12  -2   11.29    0.69
   4 -12   2   10.55    0.69
   4 -12   2   12.18    0.70
   4 -12   2   11.04    0.74
  -5  12  -2   53.50    1.74
  -5  12  -2   50.29    1.55
   5 -12   2   52.29    1.86
   5 -12   2   52.47    1.79
   5 -12   2   54.26    1.74
  -6  12  -2    1.59    0.35
  -6  12  -2    1.66    0.42
   6 -12   2    2.25    0.47
   6 -12   2    2.03    0.45
   6 -12   2    1.98    0.47
  -7  12  -2    9.07    0.84
   7 -12   2    8.43    1.02
   7 -12   2    8.26    0.97
   7 -12   2    7.25    0.91
  -8  12  -2    1.38    0.55
   8 -12   2    2.10    0.61
   8 -12   2    1.01    0.71
  -9  12  -2    9.12    0.99
  -9  12  -2   11.38    1.42
   9 -12   2    6.44    0.99
   9 -12   2    9.58    1.12
  11  11  -2    0.23    1.15
  10  11  -2   -0.02    0.64
  10  11  -2    0.90    0.86
 -10 -11   2    1.14    0.99
 -10 -11   2    0.85    0.70
   9  11  -2    3.76    0.65
   9  11  -2    4.53    0.72
   9  11  -2    3.97    0.76
  -9 -11   2    4.14    0.63
   8  11  -2   12.73    0.97
   8  11  -2   12.88    0.92
   8  11  -2   13.53    1.12
  -8 -11   2   12.25    0.90
  -8 -11   2   12.16    0.71
   7  11  -2    4.98    0.71
   7  11  -2    5.56    0.64
   7  11  -2    6.78    0.61
   7  11  -2    5.79    0.81
  -7 -11   2    5.91    0.50
  -7 -11   2    6.10    0.67
   6  11  -2    9.08    0.75
   6  11  -2    9.50    0.57
   6  11  -2   10.66    0.76
   6  11  -2    8.99    0.66
  -6 -11   2    9.04    0.34
  -6 -11   2    9.63    0.57
  -6 -11   2    9.65    0.70
   5  11  -2   97.44    2.73
   5  11  -2   98.16    2.67
   5  11  -2   99.82    2.45
   5  11  -2   98.45    2.76
  -5 -11   2   95.64    2.25
   4  11  -2    0.57    0.25
   4  11  -2    1.38    0.32
   4  11  -2    1.25    0.17
   4  11  -2    1.45    0.26
  -4 -11   2    1.02    0.19
  -4 -11   2    1.21    0.14
   3  11  -2   59.72    1.76
   3  11  -2   62.71    1.66
   3  11  -2   60.98    1.69
   3  11  -2   60.99    1.71
   3  11  -2   61.69    1.43
  -3 -11   2   59.78    1.48
  -3 -11   2   61.15    1.65
   2  11  -2  112.27    2.75
   2  11  -2  115.49    2.79
   2  11  -2  115.29    2.86
  -2 -11   2  109.62    2.76
  -2 -11   2  112.58    2.65
   1  11  -2  170.47    4.10
   1  11  -2  175.36    4.07
   1  11  -2  176.66    4.15
   1  11  -2  176.66    3.96
  -1 -11   2  180.46    4.07
  -1 -11   2  172.09    4.11
   0  11  -2    0.81    0.14
   0  11  -2    0.89    0.16
   0  11  -2    1.33    0.19
   0  11  -2    0.70    0.13
   0 -11   2    1.02    0.17
   0 -11   2    0.88    0.16
  -1  11  -2   50.99    1.46
  -1  11  -2   53.10    1.47
   1 -11   2   53.95    1.28
   1 -11   2   51.56    1.45
   1 -11   2   53.31    1.39
   1 -11   2   53.53    1.46
   1 -11   2   52.63    1.37
  -2  11  -2   49.26    1.39
  -2  11  -2   50.41    1.46
   2 -11   2   50.65    1.26
   2 -11   2   49.16    1.42
   2 -11   2   48.99    1.40
   2 -11   2   49.71    1.47
  -3  11  -2  148.98    3.65
  -3  11  -2  149.73    3.78
   3 -11   2  157.92    3.74
   3 -11   2  156.10    3.87
   3 -11   2  150.85    3.77
  -4  11  -2   42.83    1.44
  -4  11  -2   43.38    1.29
   4 -11   2   42.18    1.46
   4 -11   2   44.06    1.53
   4 -11   2   46.59    1.40
  -5  11  -2   10.62    0.71
  -5  11  -2   12.34    0.74
   5 -11   2   12.25    0.78
   5 -11   2   10.60    0.78
   5 -11   2   11.24    0.75
  -6  11  -2   11.56    0.68
  -6  11  -2   11.71    0.79
   6 -11   2   13.58    0.93
   6 -11   2   12.47    0.85
   6 -11   2   12.18    0.93
  -7  11  -2    0.81    0.37
  -7  11  -2    0.95    0.39
   7 -11   2    0.73    0.52
   7 -11   2    1.33    0.47
   7 -11   2    0.92    0.48
  -8  11  -2    3.06    0.69
   8 -11   2    3.37    0.68
   8 -11   2    1.98    0.69
  -9  11  -2    3.19    0.82
  -9  11  -2    1.79    0.72
   9 -11   2    0.71    0.71
   9 -11   2    0.90    0.79
 -10  11  -2    2.16    0.96
 -10  11  -2    0.80    0.90
  10 -11   2   -0.21    1.08
  11  10  -2    2.75    1.15
  10  10  -2    2.46    1.22
  10  10  -2    2.41    0.87
  10  10  -2    1.07    0.65
 -10 -10   2    1.42    1.05
 -10 -10   2    0.92    0.76
   9  10  -2    5.48    0.74
   9  10  -2    4.16    0.80
   9  10  -2    4.79    0.73
  -9 -10   2    4.49    0.70
  -9 -10   2    4.72    0.65
   8  10  -2    8.54    0.86
   8  10  -2    8.55    0.84
   8  10  -2    8.05    0.98
  -8 -10   2    8.33    0.79
  -8 -10   2    7.73    0.61
   7  10  -2   39.80    1.42
   7  10  -2   41.94    1.51
   7  10  -2   38.90    1.57
   7  10  -2   40.97    1.65
  -7 -10   2   42.25    1.51
  -7 -10   2   40.53    1.28
   6  10  -2   19.06    0.90
   6  10  -2   17.17    0.78
   6  10  -2   18.48    0.96
   6  10  -2   18.40    0.99
  -6 -10   2   18.42    0.54
  -6 -10   2   18.42    0.92
  -6 -10   2   19.10    0.79
   5  10  -2   59.78    1.85
   5  10  -2   58.99    1.61
   5  10  -2   57.08    1.84
   5  10  -2   57.20    1.76
  -5 -10   2   57.58    1.60
  -5 -10   2   57.25    1.38
   4  10  -2   42.48    1.15
   4  10  -2   41.87    1.34
  -4 -10   2   42.14    1.03
  -4 -10   2   41.19    1.21
   3  10  -2  144.73    3.26
   3  10  -2  142.75    3.22
   3  10  -2  142.71    3.53
   3  10  -2  142.89    3.47
   3  10  -2  140.38    3.45
  -3 -10   2  140.53    3.39
  -3 -10   2  138.69    3.21
   2  10  -2  133.37    3.16
   2  10  -2  128.54    3.11
   2  10  -2  129.93    3.21
   2  10  -2  130.59    3.10
  -2 -10   2  130.66    3.12
  -2 -10   2  128.79    3.00
   1  10  -2  259.27    5.76
   1  10  -2  258.71    5.88
   1  10  -2  260.92    5.95
   1  10  -2  258.40    5.89
  -1 -10   2  253.46    5.90
  -1 -10   2  263.36    5.85
   0  10  -2   94.69    2.37
   0  10  -2   97.97    2.34
   0  10  -2  100.44    2.25
   0  10  -2   96.33    2.36
   0 -10   2   94.27    2.37
   0 -10   2   94.55    2.30
   0 -10   2   99.18    2.39
  -1  10  -2   83.00    2.10
  -1  10  -2   82.16    2.09
   1 -10   2   79.27    2.07
   1 -10   2   84.33    2.02
   1 -10   2   82.58    1.91
   1 -10   2   84.36    2.09
   1 -10   2   81.58    2.01
  -2  10  -2    2.87    0.29
  -2  10  -2    2.18    0.24
   2 -10   2    2.88    0.28
   2 -10   2    2.39    0.27
   2 -10   2    3.46    0.31
   2 -10   2    2.85    0.20
  -3  10  -2   80.24    2.32
  -3  10  -2   86.59    2.17
   3 -10   2   85.90    2.29
   3 -10   2   89.60    2.24
  -4  10  -2   59.20    1.77
  -4  10  -2   57.15    1.58
   4 -10   2   60.54    1.68
   4 -10   2   55.48    1.82
   4 -10   2   61.08    1.72
   4 -10   2   56.81    1.79
  -5  10  -2   57.54    1.80
  -5  10  -2   55.66    1.58
   5 -10   2   55.65    1.89
   5 -10   2   57.86    1.86
   5 -10   2   57.75    1.77
  -6  10  -2    5.95    0.56
  -6  10  -2    6.87    0.66
   6 -10   2    5.98    0.68
   6 -10   2    6.12    0.69
   6 -10   2    7.71    0.77
  -7  10  -2   17.54    1.01
  -7  10  -2   16.94    0.83
   7 -10   2   18.77    1.13
   7 -10   2   16.55    1.09
   7 -10   2   17.57    1.16
  -8  10  -2    0.67    0.49
   8 -10   2    1.20    0.83
   8 -10   2    1.05    1.03
   8 -10   2    0.83    0.66
  -9  10  -2    7.88    1.13
  -9  10  -2    6.88    0.90
   9 -10   2    8.87    1.03
   9 -10   2    8.72    1.24
 -10  10  -2    3.79    0.97
 -10  10  -2    1.75    0.86
  10 -10   2    2.69    0.89
  10 -10   2    1.66    1.00
  11   9  -2    6.06    1.19
  10   9  -2    3.28    0.86
 -10  -9   2    4.23    0.93
   9   9  -2   10.89    1.06
   9   9  -2    9.86    1.23
   9   9  -2   11.16    1.06
  -9  -9   2    9.77    1.02
  -9  -9   2   11.38    0.92
   8   9  -2   10.43    1.22
   8   9  -2    8.60    1.02
   8   9  -2    9.85    0.88
  -8  -9   2    9.48    0.80
  -8  -9   2    9.89    0.71
   7   9  -2    2.13    0.40
   7   9  -2    1.68    0.42
   7   9  -2    2.42    0.42
   7   9  -2    2.44    0.51
  -7  -9   2    1.96    0.33
  -7  -9   2    1.81    0.22
  -7  -9   2    2.05    0.42
   6   9  -2    6.48    0.68
   6   9  -2    6.02    0.61
   6   9  -2    7.15    0.54
   6   9  -2    7.89    0.59
  -6  -9   2    6.22    0.31
  -6  -9   2    6.59    0.59
  -6  -9   2    7.13    0.44
   5   9  -2   21.82    0.80
   5   9  -2   20.87    0.97
   5   9  -2   20.37    1.12
   5   9  -2   22.03    0.91
  -5  -9   2   20.62    0.60
  -5  -9   2   21.27    0.59
  -5  -9   2   22.29    0.76
  -5  -9   2   22.17    0.93
   4   9  -2    4.68    0.40
   4   9  -2    5.00    0.32
   4   9  -2    3.95    0.40
   4   9  -2    4.99    0.40
  -4  -9   2    5.03    0.32
  -4  -9   2    4.63    0.21
   3   9  -2  114.04    2.95
   3   9  -2  116.41    2.90
   3   9  -2  117.36    2.90
   3   9  -2  118.75    2.71
  -3  -9   2  117.71    2.66
  -3  -9   2  117.60    2.82
   2   9  -2   28.38    0.68
   2   9  -2   28.28    0.91
   2   9  -2   28.19    0.87
   2   9  -2   26.03    0.82
   2   9  -2   27.62    0.75
   2   9  -2   28.48    0.85
  -2  -9   2   27.81    0.73
  -2  -9   2   26.52    0.83
   1   9  -2  208.81    4.71
   1   9  -2  205.10    4.83
   1   9  -2  212.23    4.83
   1   9  -2  213.14    4.88
  -1  -9   2  215.74    4.85
  -1  -9   2  213.81    4.79
   0   9  -2   16.20    0.57
   0   9  -2   16.55    0.55
   0   9  -2   16.58    0.49
   0   9  -2   16.62    0.54
   0  -9   2   16.52    0.57
   0  -9   2   15.93    0.52
  -1   9  -2   32.39    0.97
  -1   9  -2   31.71    0.95
   1  -9   2   34.48    0.97
   1  -9   2   32.22    0.96
   1  -9   2   34.01    0.82
   1  -9   2   33.36    0.91
   1  -9   2   33.38    0.92
  -2   9  -2   26.35    0.82
  -2   9  -2   27.55    0.89
   2  -9   2   26.89    0.86
   2  -9   2   28.28    0.87
   2  -9   2   26.88    0.90
   2  -9   2   26.55    0.71
  -3   9  -2  162.21    3.88
  -3   9  -2  167.72    4.02
   3  -9   2  166.24    4.07
   3  -9   2  169.68    3.96
   3  -9   2  163.37    4.02
   3  -9   2  166.20    3.96
  -4   9  -2    6.44    0.37
  -4   9  -2    5.67    0.50
   4  -9   2    6.30    0.46
   4  -9   2    6.46    0.42
   4  -9   2    5.20    0.53
   4  -9   2    5.75    0.57
  -5   9  -2    5.64    0.52
  -5   9  -2    5.49    0.39
   5  -9   2    5.67    0.56
   5  -9   2    5.30    0.56
   5  -9   2    5.00    0.64
  -6   9  -2    2.75    0.34
  -6   9  -2    2.64    0.41
   6  -9   2    2.17    0.43
   6  -9   2    2.82    0.45
   6  -9   2    2.97    0.46
  -7   9  -2    3.24    0.41
  -7   9  -2    1.95    0.41
   7  -9   2    3.04    0.57
   7  -9   2    3.26    0.54
   7  -9   2    2.13    0.49
  -8   9  -2    5.83    0.82
   8  -9   2    5.30    0.73
   8  -9   2    6.10    0.91
   8  -9   2    4.79    0.75
  -9   9  -2    0.59    0.59
  -9   9  -2   -0.08    0.62
   9  -9   2    0.23    0.76
   9  -9   2   -0.21    0.61
 -10   9  -2    4.21    0.88
 -10   9  -2    3.20    0.94
  10  -9   2    3.98    0.88
  10  -9   2    2.33    0.96
  11   8  -2    3.50    1.12
  11   8  -2    0.77    1.09
  10   8  -2    1.59    0.98
  10   8  -2    3.45    0.86
 -10  -8   2    2.68    0.79
 -10  -8   2    2.79    0.79
   9   8  -2   11.32    1.04
   9   8  -2    9.28    1.17
   9   8  -2   10.02    0.97
  -9  -8   2   11.06    0.90
  -9  -8   2   10.33    0.97
   8   8  -2   14.47    1.00
   8   8  -2   17.32    1.19
   8   8  -2   15.10    1.01
  -8  -8   2   15.23    0.75
  -8  -8   2   16.49    0.92
   7   8  -2   18.66    0.95
   7   8  -2   20.23    1.03
   7   8  -2   19.43    1.12
  -7  -8   2   19.64    0.92
  -7  -8   2   17.95    0.76
  -7  -8   2   18.09    0.61
   6   8  -2   73.82    2.16
   6   8  -2   75.10    2.32
   6   8  -2   75.61    2.13
   6   8  -2   76.40    2.27
  -6  -8   2   74.26    1.96
  -6  -8   2   73.06    1.79
  -6  -8   2   76.80    2.17
   5   8  -2  140.48    3.45
   5   8  -2  142.92    3.63
   5   8  -2  139.37    3.54
  -5  -8   2  141.19    3.19
  -5  -8   2  142.38    3.37
  -5  -8   2  136.69    3.69
   4   8  -2   89.31    2.18
   4   8  -2   86.86    2.33
   4   8  -2   86.14    2.29
   4   8  -2   84.42    2.34
  -4  -8   2   87.01    2.17
  -4  -8   2   88.05    2.00
  -4  -8   2   86.52    1.99
   3   8  -2   94.21    2.44
   3   8  -2   94.67    2.24
   3   8  -2   93.82    2.39
   3   8  -2   95.71    2.40
  -3  -8   2   94.54    2.31
  -3  -8   2   94.15    2.15
   2   8  -2  211.97    4.98
   2   8  -2  226.13    4.88
   2   8  -2  223.10    5.01
   2   8  -2  221.04    4.85
   2   8  -2  216.16    5.03
   2   8  -2  221.69    5.09
  -2  -8   2  215.40    4.99
  -2  -8   2  214.78    4.86
   1   8  -2  500.05   11.03
   1   8  -2  495.62   10.99
   1   8  -2  493.91   10.91
   1   8  -2  499.10   10.99
  -1  -8   2  490.21   11.00
   0   8  -2  208.98    4.86
   0   8  -2  208.19    4.84
   0   8  -2  218.64    4.77
   0   8  -2  219.36    4.83
   0  -8   2  203.77    4.85
   0  -8   2  213.16    4.86
   0  -8   2  221.81    4.81
  -1   8  -2  202.93    4.64
  -1   8  -2  201.36    4.66
  -1   8  -2  199.99    4.61
   1  -8   2  206.40    4.49
   1  -8   2  205.09    4.58
   1  -8   2  203.73    4.61
   1  -8   2  201.90    4.64
   1  -8   2  198.31    4.64
  -2   8  -2   26.38    0.85
  -2   8  -2   25.50    0.77
   2  -8   2   25.72    0.71
   2  -8   2   26.92    0.82
   2  -8   2   25.87    0.83
   2  -8   2   26.59    0.86
  -3   8  -2    3.71    0.34
  -3   8  -2    3.93    0.27
   3  -8   2    4.67    0.33
   3  -8   2    3.95    0.34
   3  -8   2    4.09    0.36
   3  -8   2    4.29    0.32
  -4   8  -2   67.38    1.76
  -4   8  -2   67.47    1.95
   4  -8   2   68.10    2.02
   4  -8   2   69.91    1.85
   4  -8   2   69.58    1.89
  -5   8  -2    4.96    0.36
  -5   8  -2    4.40    0.48
   5  -8   2    5.17    0.55
   5  -8   2    4.68    0.53
   5  -8   2    5.02    0.47
  -6   8  -2    3.85    0.42
  -6   8  -2    3.91    0.53
   6  -8   2    4.27    0.59
   6  -8   2    2.60    0.49
   6  -8   2    3.90    0.50
  -7   8  -2   26.40    1.19
  -7   8  -2   24.04    0.97
   7  -8   2   26.64    1.28
   7  -8   2   24.66    1.18
   7  -8   2   24.22    1.28
  -8   8  -2    0.63    0.40
   8  -8   2    2.23    0.61
   8  -8   2    1.03    0.54
   8  -8   2    2.51    0.58
  -9   8  -2    0.84    0.56
   9  -8   2    0.09    0.63
   9  -8   2   -0.02    0.61
 -10   8  -2    3.80    0.84
 -10   8  -2    5.41    0.90
  10  -8   2    5.45    0.97
  10  -8   2    3.70    0.95
  11   7  -2    5.22    1.13
  11   7  -2    6.35    1.13
  10   7  -2    3.36    0.83
  10   7  -2    2.99    0.78
 -10  -7   2    3.10    0.80
 -10  -7   2    3.11    0.76
   9   7  -2    0.86    0.49
   9   7  -2    0.97    0.60
   9   7  -2    0.43    0.54
   9   7  -2    1.31    0.48
  -9  -7   2    0.73    0.52
  -9  -7   2    1.46    0.47
   8   7  -2    7.26    0.82
   8   7  -2    6.47    0.94
   8   7  -2    5.83    0.75
   8   7  -2    6.43    0.63
  -8  -7   2    5.46    0.61
  -8  -7   2    5.86    0.64
  -8  -7   2    5.49    0.74
   7   7  -2   10.93    0.87
   7   7  -2   11.49    0.80
   7   7  -2    9.98    0.75
   7   7  -2    9.45    0.62
  -7  -7   2    9.63    0.46
  -7  -7   2   11.00    0.54
  -7  -7   2   10.42    0.67
   6   7  -2   39.87    1.41
   6   7  -2   37.95    1.32
   6   7  -2   39.06    1.49
   6   7  -2   38.11    1.20
  -6  -7   2   39.00    1.33
  -6  -7   2   39.53    1.14
  -6  -7   2   38.74    1.03
   5   7  -2   19.48    0.78
   5   7  -2   19.29    0.89
   5   7  -2   20.41    0.85
   5   7  -2   19.93    0.70
  -5  -7   2   19.85    0.57
  -5  -7   2   20.37    0.69
  -5  -7   2   19.67    0.81
   4   7  -2   36.36    1.08
   4   7  -2   36.12    1.19
   4   7  -2   36.61    1.20
   4   7  -2   35.96    1.14
  -4  -7   2   36.50    1.03
  -4  -7   2   37.38    0.90
  -4  -7   2   35.67    0.92
   3   7  -2  112.92    2.77
   3   7  -2  111.46    2.64
   3   7  -2  113.59    2.82
   3   7  -2  113.19    2.78
  -3  -7   2  114.14    2.65
  -3  -7   2  108.58    2.51
  -3  -7   2  111.90    2.67
  -3  -7   2  113.40    2.53
   2   7  -2  274.28    6.00
   2   7  -2  268.29    6.17
   2   7  -2  269.16    6.24
   2   7  -2  269.08    6.20
   2   7  -2  276.12    6.04
   2   7  -2  270.26    6.15
  -2  -7   2  267.77    6.02
  -2  -7   2  272.76    6.15
  -2  -7   2  282.81    6.08
  -2  -7   2  281.47    6.00
   1   7  -2    7.40    0.31
   1   7  -2    7.21    0.26
   1   7  -2    8.19    0.35
   1   7  -2    8.38    0.24
   1   7  -2    7.60    0.32
  -1  -7   2    7.04    0.31
  -1  -7   2    7.20    0.27
   0   7  -2   39.02    1.03
   0   7  -2   41.27    1.03
   0   7  -2   41.89    1.08
   0   7  -2   38.22    1.05
   0   7  -2   41.37    0.99
   0  -7   2   40.32    1.01
   0  -7   2   37.92    1.05
   0  -7   2   40.86    1.06
  -1   7  -2  122.17    2.86
  -1   7  -2  123.16    2.86
  -1   7  -2  119.74    2.88
   1  -7   2  122.89    2.87
   1  -7   2  120.20    2.84
   1  -7   2  126.41    2.81
   1  -7   2  125.28    2.73
   1  -7   2  117.71    2.86
  -2   7  -2   41.69    1.18
  -2   7  -2   40.66    1.09
   2  -7   2   41.35    1.18
   2  -7   2   42.05    0.98
   2  -7   2   43.59    1.15
   2  -7   2   40.15    1.17
  -3   7  -2    4.23    0.32
  -3   7  -2    3.59    0.24
   3  -7   2    3.30    0.31
   3  -7   2    3.53    0.29
   3  -7   2    3.92    0.29
   3  -7   2    4.04    0.34
  -4   7  -2   15.05    0.69
  -4   7  -2   14.60    0.54
   4  -7   2   15.51    0.65
   4  -7   2   15.18    0.61
   4  -7   2   13.26    0.70
  -5   7  -2   28.34    0.90
  -5   7  -2   30.62    1.11
   5  -7   2   29.95    1.06
   5  -7   2   28.49    1.17
   5  -7   2   28.87    1.16
  -6   7  -2   21.51    0.80
  -6   7  -2   22.99    1.00
   6  -7   2   23.12    1.09
   6  -7   2   21.94    1.00
   6  -7   2   22.53    1.11
  -7   7  -2   18.85    1.00
   7  -7   2   17.90    0.98
   7  -7   2   17.61    1.04
   7  -7   2   17.34    1.09
  -8   7  -2   13.28    0.95
   8  -7   2   14.49    1.11
   8  -7   2   14.96    1.09
   8  -7   2   12.55    1.12
  -9   7  -2    2.17    0.98
   9  -7   2    2.43    0.63
   9  -7   2    2.50    0.68
 -10   7  -2    2.20    0.78
 -10   7  -2    3.32    0.82
  10  -7   2    2.83    0.94
  10  -7   2    3.07    0.83
  11   6  -2   -0.10    0.97
  10   6  -2    2.42    0.78
  10   6  -2    2.07    0.62
  10   6  -2    1.75    0.74
 -10  -6   2    1.71    0.76
 -10  -6   2    1.93    0.71
   9   6  -2    1.40    0.59
   9   6  -2    0.83    0.45
   9   6  -2    0.63    0.54
  -9  -6   2    1.63    0.53
  -9  -6   2    1.15    0.44
   8   6  -2   18.27    0.93
   8   6  -2   18.97    1.23
   8   6  -2   18.67    1.09
   8   6  -2   19.76    1.08
  -8  -6   2   18.23    1.03
  -8  -6   2   18.24    0.89
  -8  -6   2   16.73    0.73
   7   6  -2    8.52    0.73
   7   6  -2    8.99    0.81
   7   6  -2    8.27    0.62
   7   6  -2    8.60    0.72
  -7  -6   2    7.98    0.46
  -7  -6   2    7.85    0.45
  -7  -6   2    8.74    0.60
   6   6  -2   50.10    1.74
   6   6  -2   49.39    1.46
   6   6  -2   48.74    1.56
   6   6  -2   50.31    1.62
   6   6  -2   50.05    1.65
  -6  -6   2   49.04    1.29
  -6  -6   2   50.42    1.36
   5   6  -2   20.58    0.81
   5   6  -2   21.10    0.74
   5   6  -2   19.93    0.92
   5   6  -2   18.11    1.00
   5   6  -2   21.28    0.92
  -5  -6   2   20.42    0.80
  -5  -6   2   21.96    0.70
  -5  -6   2   21.29    0.61
   4   6  -2  204.62    4.84
   4   6  -2  198.24    4.74
   4   6  -2  201.85    4.81
   4   6  -2  204.99    4.71
   4   6  -2  199.91    4.60
  -4  -6   2  197.69    4.61
  -4  -6   2  205.32    4.56
  -4  -6   2  196.35    4.48
   3   6  -2   10.99    0.49
   3   6  -2   12.29    0.45
   3   6  -2   12.88    0.53
  -3  -6   2   12.67    0.43
  -3  -6   2   11.90    0.44
  -3  -6   2   12.91    0.47
  -3  -6   2   11.73    0.43
  -3  -6   2   11.20    0.35
   2   6  -2   30.54    0.93
   2   6  -2   30.68    0.90
   2   6  -2   31.64    0.80
   2   6  -2   31.00    0.88
   2   6  -2   32.38    0.76
  -2  -6   2   31.34    0.80
  -2  -6   2   32.02    0.73
  -2  -6   2   30.43    0.74
  -2  -6   2   29.88    0.84
   1   6  -2  257.03    5.73
   1   6  -2  258.95    5.81
   1   6  -2  252.56    5.82
   1   6  -2  264.92    5.70
   1   6  -2  258.63    5.85
  -1  -6   2  267.67    5.84
  -1  -6   2  265.95    5.74
  -1  -6   2  251.56    5.80
  -1  -6   2  257.11    5.79
   0   6  -2  315.37    7.07
   0   6  -2  309.39    7.09
   0   6  -2  328.69    7.07
   0   6  -2  311.97    7.05
   0   6  -2  326.75    7.03
   0  -6   2  298.76    7.08
   0  -6   2  332.98    7.06
   0  -6   2  324.76    7.10
   0  -6   2  318.57    7.10
  -1   6  -2  202.88    4.59
  -1   6  -2  199.98    4.62
  -1   6  -2  206.93    4.61
   1  -6   2  208.87    4.48
   1  -6   2  195.09    4.60
   1  -6   2  204.27    4.60
   1  -6   2  206.03    4.54
   1  -6   2  203.51    4.61
   1  -6   2  201.88    4.58
  -2   6  -2   86.85    2.11
  -2   6  -2   85.03    2.01
   2  -6   2   86.16    2.06
   2  -6   2   87.10    1.89
   2  -6   2   82.49    2.11
   2  -6   2   81.95    2.01
   2  -6   2   81.84    2.10
  -3   6  -2   22.25    0.77
  -3   6  -2   21.25    0.65
   3  -6   2   22.45    0.71
   3  -6   2   22.08    0.80
   3  -6   2   21.33    0.79
   3  -6   2   22.09    0.73
  -4   6  -2   85.26    2.24
  -4   6  -2   83.93    2.06
   4  -6   2   81.31    2.29
   4  -6   2   85.93    2.20
   4  -6   2   82.79    2.29
  -5   6  -2   10.72    0.48
  -5   6  -2   10.96    0.67
   5  -6   2   10.85    0.59
   5  -6   2   10.00    0.68
   5  -6   2   10.67    0.69
  -6   6  -2    2.43    0.34
  -6   6  -2    1.95    0.36
   6  -6   2    2.11    0.42
   6  -6   2    2.49    0.41
   6  -6   2    1.92    0.37
  -7   6  -2   30.67    1.07
  -7   6  -2   32.69    1.32
   7  -6   2   31.39    1.29
   7  -6   2   32.78    1.42
   7  -6   2   30.69    1.43
  -8   6  -2    2.25    0.49
   8  -6   2    3.22    0.60
   8  -6   2    2.04    0.51
   8  -6   2    3.16    0.59
  -9   6  -2    9.13    0.98
   9  -6   2    7.89    0.98
   9  -6   2    6.57    0.84
   9  -6   2    7.58    1.31
 -10   6  -2    2.05    0.71
 -10   6  -2    3.43    0.74
  10  -6   2    1.55    0.73
  10  -6   2    1.36    0.82
  11   5  -2    6.24    1.09
  10   5  -2    3.54    0.79
  10   5  -2    3.58    0.77
  10   5  -2    2.39    0.63
 -10  -5   2    2.84    0.80
 -10  -5   2    3.46    0.72
   9   5  -2    0.18    0.46
   9   5  -2   -0.21    0.49
   9   5  -2   -0.42    0.55
  -9  -5   2   -0.19    0.46
  -9  -5   2   -0.07    0.53
   8   5  -2   22.11    1.16
   8   5  -2   23.37    1.10
   8   5  -2   25.04    1.27
   8   5  -2   26.12    1.36
  -8  -5   2   22.90    0.88
  -8  -5   2   22.85    0.97
  -8  -5   2   23.80    1.14
   7   5  -2   13.56    0.93
   7   5  -2   11.58    0.84
   7   5  -2   11.96    0.73
   7   5  -2   12.79    0.80
  -7  -5   2   12.34    0.54
  -7  -5   2   12.92    0.55
  -7  -5   2   12.82    0.68
  -7  -5   2   11.86    0.77
   6   5  -2   41.45    1.38
   6   5  -2   44.26    1.58
   6   5  -2   43.79    1.32
   6   5  -2   40.79    1.44
   6   5  -2   42.97    1.32
   6   5  -2   40.68    1.44
  -6  -5   2   41.11    1.31
  -6  -5   2   43.52    1.18
   5   5  -2   28.76    1.09
   5   5  -2   27.23    0.99
   5   5  -2   27.00    0.96
   5   5  -2   27.88    0.93
   5   5  -2   27.18    0.90
   5   5  -2   24.21    1.11
  -5  -5   2   28.69    0.95
  -5  -5   2   28.28    0.83
   4   5  -2   59.70    1.52
   4   5  -2   55.37    1.58
   4   5  -2   57.19    1.65
   4   5  -2   56.55    1.68
   4   5  -2   61.92    1.61
  -4  -5   2   59.92    1.40
  -4  -5   2   57.38    1.58
  -4  -5   2   57.96    1.48
   3   5  -2   22.46    0.74
   3   5  -2   22.36    0.77
   3   5  -2   22.86    0.70
   3   5  -2   21.87    0.64
   3   5  -2   22.37    0.78
  -3  -5   2   22.92    0.57
  -3  -5   2   21.84    0.67
  -3  -5   2   23.05    0.61
  -3  -5   2   23.07    0.67
   2   5  -2  113.55    2.68
   2   5  -2  111.32    2.59
   2   5  -2  111.68    2.65
   2   5  -2  110.60    2.68
   2   5  -2  113.52    2.72
  -2  -5   2  110.75    2.51
  -2  -5   2  114.09    2.58
  -2  -5   2  122.84    2.71
  -2  -5   2  111.18    2.61
  -2  -5   2  111.36    2.52
   1   5  -2  257.04    5.82
   1   5  -2  254.45    5.80
   1   5  -2  262.40    5.81
   1   5  -2  253.58    5.72
   1   5  -2  262.64    5.85
  -1  -5   2  263.74    5.83
  -1  -5   2  262.10    5.73
  -1  -5   2  254.09    5.80
  -1  -5   2  265.43    5.80
  -1  -5   2  268.26    5.84
   0   5  -2  406.72    9.14
   0   5  -2  398.77    9.14
   0  -5   2  438.36    9.16
   0  -5   2  410.46    9.15
   0  -5   2  417.03    9.15
  -1   5  -2  531.98   11.69
  -1   5  -2  499.94   11.66
  -1   5  -2  589.45   11.81
   1  -5   2  515.76   11.68
   1  -5   2  513.11   11.69
  -2   5  -2  151.15    3.49
  -2   5  -2  157.07    3.60
   2  -5   2  157.39    3.62
   2  -5   2  151.69    3.61
   2  -5   2  153.43    3.51
   2  -5   2  154.64    3.55
  -3   5  -2  119.84    2.82
  -3   5  -2  120.58    2.97
   3  -5   2  119.41    3.00
   3  -5   2  124.27    2.72
   3  -5   2  123.92    2.87
   3  -5   2  123.18    2.90
   3  -5   2  120.18    2.92
   3  -5   2  123.18    3.01
  -4   5  -2  150.15    3.58
  -4   5  -2  144.20    3.38
   4  -5   2  147.01    3.53
   4  -5   2  142.11    3.62
   4  -5   2  143.43    3.62
  -5   5  -2   80.04    2.33
  -5   5  -2   83.43    2.07
   5  -5   2   82.75    2.36
   5  -5   2   82.50    2.24
   5  -5   2   85.43    2.39
  -6   5  -2    9.76    0.48
  -6   5  -2    9.24    0.65
   6  -5   2    8.99    0.69
   6  -5   2   10.10    0.70
   6  -5   2    9.58    0.72
  -7   5  -2   54.71    1.83
  -7   5  -2   53.30    1.56
   7  -5   2   55.55    1.95
   7  -5   2   56.74    1.98
   7  -5   2   53.29    1.79
  -8   5  -2    4.04    0.48
  -8   5  -2    4.76    0.69
   8  -5   2    4.81    0.70
   8  -5   2    3.81    0.60
   8  -5   2    3.75    0.60
  -9   5  -2    9.92    0.95
   9  -5   2   10.42    1.13
   9  -5   2    8.10    1.18
   9  -5   2   10.20    1.25
 -10   5  -2   19.33    1.40
 -10   5  -2   19.57    1.49
  10  -5   2   19.72    1.57
  10  -5   2   18.97    1.49
 -11   5  -2   -0.27    0.94
 -11   5  -2    0.66    0.95
  11  -5   2   -1.00    1.06
  11  -5   2    1.27    0.95
  11   4  -2   -0.99    0.93
  10   4  -2    8.88    1.32
  10   4  -2   10.98    1.17
  10   4  -2    7.93    0.97
 -10  -4   2    7.25    1.16
 -10  -4   2    6.62    0.81
   9   4  -2    2.29    0.55
   9   4  -2    2.09    0.61
   9   4  -2    2.69    0.59
  -9  -4   2    3.17    0.57
  -9  -4   2    2.46    0.62
   8   4  -2    6.25    0.81
   8   4  -2    4.19    0.57
   8   4  -2    6.65    0.88
  -8  -4   2    4.64    0.68
  -8  -4   2    6.27    0.56
   7   4  -2    1.11    0.37
   7   4  -2    0.74    0.31
   7   4  -2    1.08    0.34
   7   4  -2    1.01    0.43
   7   4  -2    0.76    0.31
  -7  -4   2    1.06    0.45
  -7  -4   2    0.97    0.22
   6   4  -2    5.41    0.54
   6   4  -2    6.31    0.65
   6   4  -2    5.29    0.45
   6   4  -2    6.58    0.45
   6   4  -2    6.72    0.60
  -6  -4   2    6.53    0.43
  -6  -4   2    5.73    0.34
   5   4  -2   34.90    1.11
   5   4  -2   34.58    1.25
   5   4  -2   35.23    1.10
   5   4  -2   36.16    1.19
   5   4  -2   33.72    1.17
   5   4  -2   35.33    1.09
  -5  -4   2   33.87    1.07
  -5  -4   2   34.67    0.97
   4   4  -2   26.44    0.82
   4   4  -2   25.28    0.85
   4   4  -2   26.25    0.96
   4   4  -2   26.41    0.89
   4   4  -2   26.23    0.92
   4   4  -2   26.34    0.83
  -4  -4   2   27.21    0.85
  -4  -4   2   27.31    0.77
   3   4  -2  313.65    7.12
   3   4  -2  306.61    6.96
   3   4  -2  306.49    7.05
   3   4  -2  315.55    7.04
   3   4  -2  305.14    7.09
  -3  -4   2  313.85    6.95
  -3  -4   2  307.12    7.04
  -3  -4   2  325.03    6.94
  -3  -4   2  312.98    6.97
   2   4  -2   19.72    0.65
   2   4  -2   20.72    0.55
   2   4  -2   20.32    0.59
   2   4  -2   20.53    0.59
   2   4  -2   20.86    0.63
   2   4  -2   20.21    0.64
  -2  -4   2   19.99    0.61
  -2  -4   2   21.58    0.53
  -2  -4   2   21.70    0.56
  -2  -4   2   19.46    0.59
  -2  -4   2   21.33    0.49
  -2  -4   2   20.56    0.57
  -2  -4   2   20.27    0.57
   1   4  -2  126.82    2.97
   1   4  -2  129.60    2.85
   1   4  -2  122.72    2.93
   1   4  -2  129.83    2.93
   1   4  -2  123.12    2.92
   1   4  -2  127.85    2.85
   1   4  -2  127.97    2.95
  -1  -4   2  132.98    2.96
  -1  -4   2  134.10    2.96
  -1  -4   2  134.50    2.85
  -1  -4   2  130.67    2.86
  -1  -4   2  123.33    2.91
  -1  -4   2  132.69    2.93
  -1   4  -2   16.66    0.50
  -1   4  -2   17.57    0.52
  -1   4  -2   17.13    0.49
  -1   4  -2   16.50    0.51
  -1   4  -2   16.91    0.47
  -1   4  -2   17.06    0.49
   1  -4   2   16.43    0.50
   1  -4   2   16.90    0.50
   1  -4   2   16.69    0.44
   1  -4   2   18.37    0.52
   1  -4   2   16.65    0.46
   1  -4   2   16.67    0.51
  -2   4  -2    5.69    0.22
  -2   4  -2    5.78    0.25
  -2   4  -2    6.00    0.28
   2  -4   2    5.45    0.29
   2  -4   2    5.84    0.26
   2  -4   2    5.50    0.18
   2  -4   2    5.19    0.22
   2  -4   2    5.64    0.26
  -3   4  -2  205.54    4.69
  -3   4  -2  197.52    4.54
   3  -4   2  198.52    4.73
   3  -4   2  202.68    4.73
   3  -4   2  199.11    4.65
   3  -4   2  205.62    4.56
  -4   4  -2   33.18    0.89
  -4   4  -2   34.17    1.08
  -4   4  -2   33.47    0.94
   4  -4   2   34.51    1.07
   4  -4   2   34.68    1.14
   4  -4   2   34.57    1.15
   4  -4   2   34.64    0.89
  -5   4  -2   17.54    0.76
  -5   4  -2   16.86    0.60
   5  -4   2   18.29    0.86
   5  -4   2   16.33    0.74
   5  -4   2   17.49    0.56
   5  -4   2   16.36    0.83
  -6   4  -2   16.58    0.84
  -6   4  -2   15.45    0.62
   6  -4   2   16.23    0.88
   6  -4   2   16.24    0.88
  -7   4  -2    4.27    0.46
  -7   4  -2    5.34    0.60
   7  -4   2    5.97    0.67
   7  -4   2    5.57    0.69
   7  -4   2    4.20    0.53
  -8   4  -2    7.60    0.78
  -8   4  -2    7.91    0.69
   8  -4   2    9.06    0.86
   8  -4   2    7.59    0.85
   8  -4   2    7.88    0.94
  -9   4  -2    8.19    0.95
   9  -4   2    9.40    1.08
   9  -4   2    8.51    1.07
   9  -4   2    9.49    1.21
 -10   4  -2    6.75    0.86
 -10   4  -2    9.00    1.22
  10  -4   2    6.53    0.93
  10  -4   2    7.87    0.99
 -11   4  -2    9.81    1.11
 -11   4  -2    9.33    1.16
  11  -4   2    9.04    1.20
  11  -4   2    8.91    1.11
  11   3  -2    6.66    1.06
 -11  -3   2    6.06    1.46
  10   3  -2    3.37    0.77
  10   3  -2    4.03    0.84
 -10  -3   2    3.00    0.92
   9   3  -2   22.91    1.42
   9   3  -2   23.88    1.37
   9   3  -2   22.29    1.27
  -9  -3   2   23.02    1.38
  -9  -3   2   23.14    1.22
   8   3  -2    0.46    0.44
   8   3  -2    0.81    0.42
   8   3  -2    0.36    0.39
  -8  -3   2   -0.11    0.33
  -8  -3   2    0.62    0.37
   7   3  -2   14.98    0.83
   7   3  -2   14.80    0.93
   7   3  -2   15.69    0.85
   7   3  -2   15.04    0.76
   7   3  -2   16.08    1.03
  -7  -3   2   15.38    0.68
  -7  -3   2   15.60    0.58
  -7  -3   2   15.06    0.82
   6   3  -2   14.99    0.89
   6   3  -2   15.59    0.80
   6   3  -2   16.15    0.85
   6   3  -2   16.55    0.75
   6   3  -2   15.44    0.68
  -6  -3   2   16.09    0.63
  -6  -3   2   15.23    0.55
  -6  -3   2   15.60    1.13
   5   3  -2  191.95    4.57
   5   3  -2  193.73    4.68
   5   3  -2  191.76    4.60
   5   3  -2  192.71    4.70
   5   3  -2  196.54    4.60
   5   3  -2  194.38    4.81
  -5  -3   2  196.47    4.43
  -5  -3   2  193.11    4.54
   4   3  -2   34.70    1.05
   4   3  -2   36.29    1.18
   4   3  -2   35.55    1.03
   4   3  -2   34.32    1.10
   4   3  -2   35.14    1.11
   4   3  -2   35.14    1.04
  -4  -3   2   36.20    1.03
  -4  -3   2   36.11    0.95
   3   3  -2  402.98    9.21
   3   3  -2  416.20    9.13
   3   3  -2  407.08    9.11
   3   3  -2  404.92    9.18
   3   3  -2  415.52    9.27
   3   3  -2  401.10    9.16
  -3  -3   2  414.60    9.15
  -3  -3   2  415.79    9.09
  -3  -3   2  411.36    9.11
   2   3  -2  150.17    3.49
   2   3  -2  143.60    3.39
   2   3  -2  148.55    3.49
   2   3  -2  147.21    3.43
   2   3  -2  145.50    3.45
  -2  -3   2  153.43    3.41
  -2  -3   2  168.20    3.56
  -2  -3   2  145.03    3.38
  -2  -3   2  154.67    3.45
  -2  -3   2  148.33    3.38
  -2  -3   2  147.35    3.46
  -2  -3   2  153.71    3.38
   1   3  -2  118.36    2.68
   1   3  -2  118.57    2.64
   1   3  -2  117.22    2.74
   1   3  -2  117.81    2.74
   1   3  -2  119.20    2.77
   1   3  -2  118.28    2.75
   1   3  -2  119.21    2.71
   1   3  -2  118.43    2.69
  -1  -3   2  128.19    2.68
  -1  -3   2  123.80    2.76
  -1  -3   2  119.47    2.71
  -1  -3   2  118.81    2.67
  -1  -3   2  122.46    2.73
  -1  -3   2  127.38    2.77
  -2   3  -2    5.89    0.27
  -2   3  -2    5.22    0.23
  -2   3  -2    5.64    0.24
   2  -3   2    5.83    0.29
   2  -3   2    5.53    0.25
   2  -3   2    6.05    0.20
   2  -3   2    5.66    0.21
   2  -3   2    5.54    0.29
   2  -3   2    5.88    0.34
   2  -3   2    5.81    0.25
  -3   3  -2  136.31    3.21
  -3   3  -2  133.09    3.07
  -3   3  -2  135.48    3.05
   3  -3   2  140.38    3.09
   3  -3   2  132.12    3.24
   3  -3   2  133.71    3.25
   3  -3   2  132.12    3.18
   3  -3   2  132.54    3.05
  -4   3  -2  253.56    5.68
  -4   3  -2  259.44    5.88
  -4   3  -2  246.64    5.70
   4  -3   2  254.88    5.86
   4  -3   2  250.60    5.94
   4  -3   2  255.05    5.93
   4  -3   2  249.85    5.67
  -5   3  -2   45.20    1.41
  -5   3  -2   45.42    1.24
   5  -3   2   45.40    1.51
   5  -3   2   46.08    1.22
   5  -3   2   45.78    1.40
  -6   3  -2   17.17    0.65
  -6   3  -2   17.92    0.87
   6  -3   2   18.80    0.93
   6  -3   2   18.17    0.92
   6  -3   2   16.13    0.62
   6  -3   2   17.20    0.91
  -7   3  -2   59.68    1.87
  -7   3  -2   55.08    1.58
   7  -3   2   56.29    1.96
   7  -3   2   54.33    1.81
   7  -3   2   57.21    1.94
  -8   3  -2   11.42    0.85
  -8   3  -2   13.12    0.89
   8  -3   2   12.21    0.90
   8  -3   2   12.09    0.95
   8  -3   2   12.90    1.13
  -9   3  -2    4.25    0.61
   9  -3   2    3.17    0.60
   9  -3   2    3.71    0.65
   9  -3   2    3.72    0.80
 -10   3  -2    6.83    0.85
 -10   3  -2    4.77    0.73
  10  -3   2    8.03    1.19
  10  -3   2    4.49    0.90
 -11   3  -2    0.93    0.97
 -11   3  -2    2.81    0.92
  11  -3   2    3.76    1.02
  11  -3   2    1.84    0.86
  11   2  -2    0.97    0.97
 -11  -2   2    2.14    0.98
  10   2  -2   -0.11    0.68
 -10  -2   2    0.10    0.69
   9   2  -2   12.17    1.14
   9   2  -2   12.93    1.12
   9   2  -2   12.03    1.06
  -9  -2   2   10.55    1.05
  -9  -2   2    9.14    0.92
   8   2  -2    8.21    0.91
   8   2  -2    9.18    0.89
   8   2  -2    8.27    0.81
   8   2  -2    7.95    0.68
  -8  -2   2    6.71    0.84
  -8  -2   2    8.02    0.73
  -8  -2   2    9.26    0.60
   7   2  -2   13.14    0.87
   7   2  -2   13.65    0.96
   7   2  -2   12.98    0.73
   7   2  -2   12.91    0.79
  -7  -2   2   12.96    0.51
  -7  -2   2   13.13    0.59
  -7  -2   2   14.22    0.77
   6   2  -2   57.51    1.66
   6   2  -2   58.66    1.87
   6   2  -2   59.57    1.95
   6   2  -2   59.46    1.79
  -6  -2   2   57.64    1.57
  -6  -2   2   59.44    1.49
   5   2  -2   76.64    2.23
   5   2  -2   75.53    2.14
   5   2  -2   75.53    2.00
   5   2  -2   77.54    2.06
   5   2  -2   75.47    2.09
  -5  -2   2   76.70    1.94
  -5  -2   2   75.21    1.86
  -5  -2   2   77.73    2.08
   4   2  -2  144.20    3.43
   4   2  -2  141.25    3.39
   4   2  -2  138.29    3.49
   4   2  -2  140.30    3.57
   4   2  -2  140.87    3.40
   4   2  -2  139.14    3.47
  -4  -2   2  144.44    3.37
  -4  -2   2  143.42    3.29
  -4  -2   2  159.37    3.43
   3   2  -2  244.65    5.70
   3   2  -2  252.76    5.85
   3   2  -2  248.68    5.70
   3   2  -2  248.74    5.72
   3   2  -2  248.62    5.77
   3   2  -2  244.40    5.77
  -3  -2   2  245.51    5.70
  -3  -2   2  276.18    5.80
  -3  -2   2  265.41    5.75
  -3  -2   2  252.76    5.63
   2   2  -2   61.10    1.55
   2   2  -2   61.49    1.61
   2   2  -2   63.24    1.60
   2   2  -2   62.60    1.57
   2   2  -2   63.62    1.53
   2   2  -2   63.66    1.52
  -2  -2   2   66.35    1.55
  -2  -2   2   62.93    1.51
  -2  -2   2   67.65    1.53
  -2  -2   2   63.63    1.56
  -2  -2   2   63.58    1.57
  -2  -2   2   70.45    1.56
  -2  -2   2   66.12    1.55
  -2  -2   2   62.41    1.61
   0   2  -2   31.77    0.76
   0   2  -2   31.91    0.74
   0   2  -2   31.03    0.76
   0   2  -2   30.49    0.74
   0   2  -2   31.55    0.72
   0   2  -2   31.96    0.75
   0  -2   2   30.85    0.75
   0  -2   2   31.81    0.74
   0  -2   2   30.40    0.75
   0  -2   2   31.76    0.75
  -1   2  -2   43.58    1.07
  -1   2  -2   43.76    1.05
  -1   2  -2   44.05    1.00
  -1   2  -2   42.81    0.99
  -1   2  -2   43.27    1.05
  -1   2  -2   43.80    1.06
   1  -2   2   42.60    1.07
   1  -2   2   44.70    1.06
   1  -2   2   42.47    0.99
   1  -2   2   43.83    1.05
   1  -2   2   44.41    1.07
   1  -2   2   44.35    1.00
  -2   2  -2  204.32    4.44
  -2   2  -2  192.51    4.41
  -2   2  -2  200.97    4.39
  -2   2  -2  198.12    4.38
  -2   2  -2  195.64    4.47
  -2   2  -2  198.62    4.50
  -2   2  -2  197.77    4.34
  -2   2  -2  198.48    4.52
   2  -2   2  195.18    4.38
   2  -2   2  190.47    4.47
   2  -2   2  202.33    4.50
   2  -2   2  196.81    4.39
  -3   2  -2   16.30    0.40
  -3   2  -2   16.10    0.52
  -3   2  -2   15.26    0.46
  -3   2  -2   15.36    0.47
  -3   2  -2   14.64    0.55
  -3   2  -2   15.23    0.52
   3  -2   2   15.76    0.48
   3  -2   2   15.48    0.59
   3  -2   2   14.89    0.55
  -4   2  -2  142.19    3.16
  -4   2  -2  138.53    3.26
  -4   2  -2  142.74    3.42
   4  -2   2  142.97    3.42
   4  -2   2  139.01    3.48
   4  -2   2  141.43    3.47
   4  -2   2  140.54    3.27
  -5   2  -2  190.19    4.47
  -5   2  -2  192.96    4.32
  -5   2  -2  202.54    4.68
   5  -2   2  192.73    4.73
   5  -2   2  195.88    4.67
   5  -2   2  192.18    4.48
   5  -2   2  190.26    5.28
  -6   2  -2    5.88    0.38
  -6   2  -2    6.91    0.59
   6  -2   2    6.15    0.52
   6  -2   2    6.14    0.39
   6  -2   2    5.96    0.59
   6  -2   2    6.66    0.60
  -7   2  -2   13.09    0.62
  -7   2  -2   11.94    0.79
   7  -2   2   12.31    0.85
   7  -2   2   11.83    0.80
   7  -2   2   12.99    0.86
  -8   2  -2   18.34    1.04
  -8   2  -2   17.84    0.98
   8  -2   2   19.53    1.07
   8  -2   2   19.03    1.13
   8  -2   2   19.74    1.13
  -9   2  -2    1.23    0.51
   9  -2   2    1.58    0.61
   9  -2   2    1.41    0.53
   9  -2   2    0.68    0.51
 -10   2  -2    3.11    0.79
 -10   2  -2    2.49    0.69
  10  -2   2    1.63    0.71
  10  -2   2    2.24    0.71
 -11   2  -2    7.06    1.08
  11  -2   2    6.33    1.05
  11  -2   2    8.24    1.12
  11   1  -2    6.53    1.05
  11   1  -2    5.42    1.07
 -11  -1   2    6.14    1.01
  10   1  -2    2.32    0.73
  10   1  -2    1.99    0.75
 -10  -1   2    2.49    0.74
   9   1  -2   16.44    1.19
   9   1  -2   17.05    1.24
   9   1  -2   14.75    1.19
  -9  -1   2   15.77    1.05
  -9  -1   2   15.47    1.17
   8   1  -2    4.52    0.68
   8   1  -2    5.34    0.76
   8   1  -2    5.04    0.63
   8   1  -2    4.72    0.63
  -8  -1   2    4.62    0.65
  -8  -1   2    4.93    0.67
   7   1  -2   13.82    0.95
   7   1  -2   12.40    0.81
   7   1  -2   12.30    0.75
   7   1  -2   14.89    0.93
  -7  -1   2   12.91    0.50
  -7  -1   2   14.59    0.77
  -7  -1   2   13.75    0.57
   6   1  -2   17.84    0.87
   6   1  -2   17.39    0.97
   6   1  -2   18.03    0.76
   6   1  -2   19.75    0.95
  -6  -1   2   17.76    0.94
  -6  -1   2   18.98    0.65
  -6  -1   2   19.16    0.60
   5   1  -2  400.01    9.19
   5   1  -2  398.64    9.09
   5   1  -2  399.43    8.99
   5   1  -2  406.46    9.09
   5   1  -2  381.37    9.44
  -5  -1   2  407.85    9.07
  -5  -1   2  396.18    8.82
  -5  -1   2  395.32    8.82
  -5  -1   2  392.00    8.89
   4   1  -2   10.56    0.51
   4   1  -2   11.64    0.51
   4   1  -2   10.48    0.46
   4   1  -2   11.20    0.55
   4   1  -2   11.14    0.59
  -4  -1   2   12.06    0.43
  -4  -1   2   11.37    0.50
   3   1  -2   15.16    0.50
   3   1  -2   14.23    0.55
   3   1  -2   15.22    0.51
   3   1  -2   14.85    0.53
   3   1  -2   15.58    0.58
  -3  -1   2   15.38    0.46
  -3  -1   2   14.00    0.47
  -3  -1   2   14.55    0.48
  -3  -1   2   15.58    0.52
   2   1  -2   89.83    2.02
   2   1  -2   83.10    2.07
   2   1  -2   84.79    2.02
   2   1  -2   88.58    2.13
   2   1  -2   82.95    2.07
   2   1  -2   84.93    2.03
  -2  -1   2   87.48    2.09
  -2  -1   2   87.33    2.01
  -2  -1   2   87.50    1.96
  -2  -1   2   87.91    2.02
  -2  -1   2   89.33    1.97
  -2  -1   2   86.04    2.05
  -2  -1   2   88.09    2.05
  -2  -1   2   86.48    2.02
   0   1  -2   57.61    1.47
   0   1  -2   64.29    1.48
   0   1  -2   67.80    1.49
   0   1  -2   66.57    1.46
   0   1  -2   68.43    1.49
   0  -1   2   63.03    1.49
   0  -1   2   68.45    1.47
   0  -1   2   65.53    1.48
   0  -1   2   67.08    1.49
   0  -1   2   67.70    1.46
   0  -1   2   65.60    1.48
  -1   1  -2   10.56    0.24
  -1   1  -2   10.50    0.30
  -1   1  -2    9.82    0.32
  -1   1  -2   10.70    0.26
  -1   1  -2   10.47    0.31
  -1   1  -2   10.40    0.31
  -1   1  -2   10.38    0.32
  -1   1  -2   10.31    0.27
   1  -1   2   10.05    0.28
   1  -1   2   10.16    0.28
   1  -1   2   10.29    0.30
   1  -1   2   12.10    0.39
   1  -1   2    9.31    0.35
  -2   1  -2    9.02    0.26
  -2   1  -2    9.11    0.30
  -2   1  -2    9.02    0.29
  -2   1  -2    9.00    0.36
  -2   1  -2    8.98    0.26
  -2   1  -2    9.16    0.35
  -2   1  -2    8.61    0.36
  -2   1  -2    9.22    0.33
   2  -1   2    9.68    0.35
   2  -1   2    8.80    0.30
   2  -1   2    8.77    0.35
   2  -1   2    8.51    0.29
  -3   1  -2   35.19    0.85
  -3   1  -2   34.76    0.98
  -3   1  -2   34.89    0.91
  -3   1  -2   34.70    0.88
  -3   1  -2   33.36    0.92
  -3   1  -2   34.44    0.94
   3  -1   2   34.17    1.02
   3  -1   2   34.04    1.02
   3  -1   2   34.88    0.92
   3  -1   2   36.60    1.03
   3  -1   2   34.18    0.92
   3  -1   2   32.19    1.00
  -4   1  -2   21.53    0.74
  -4   1  -2   19.79    0.57
  -4   1  -2   20.27    0.62
   4  -1   2   20.76    0.74
   4  -1   2   20.01    0.77
   4  -1   2   21.34    0.78
   4  -1   2   19.73    0.64
  -5   1  -2   10.50    0.38
  -5   1  -2   11.40    0.42
  -5   1  -2   11.49    0.57
  -5   1  -2   12.17    0.46
   5  -1   2   10.81    0.58
   5  -1   2   11.27    0.62
   5  -1   2   11.47    0.63
   5  -1   2   11.40    0.62
   5  -1   2   10.51    0.48
  -6   1  -2   36.61    0.96
  -6   1  -2   34.58    0.99
  -6   1  -2   36.17    1.09
   6  -1   2   37.70    1.28
   6  -1   2   36.83    1.34
   6  -1   2   38.08    1.12
   6  -1   2   37.17    1.37
  -7   1  -2    6.71    0.67
  -7   1  -2    7.65    0.49
   7  -1   2    8.12    0.73
   7  -1   2    8.20    0.70
   7  -1   2    6.82    0.50
   7  -1   2    7.17    0.65
  -8   1  -2   26.56    1.23
  -8   1  -2   25.40    1.09
   8  -1   2   29.29    1.35
   8  -1   2   27.71    1.32
   8  -1   2   26.51    1.22
  -9   1  -2    2.07    0.50
   9  -1   2    2.80    0.64
   9  -1   2    3.23    0.61
   9  -1   2    2.99    0.66
 -10   1  -2   18.66    1.34
 -10   1  -2   16.96    1.32
  10  -1   2   18.44    1.42
  10  -1   2   19.26    1.39
  10  -1   2   18.96    1.45
 -11   1  -2    1.81    0.90
  11  -1   2    1.68    0.91
  11  -1   2    1.98    0.81
  11   0  -2    4.35    1.12
  11   0  -2    4.83    1.03
 -11   0   2    3.96    1.02
 -11   0   2    3.80    0.92
  10   0  -2   10.80    1.31
  10   0  -2    9.01    0.97
 -10   0   2    8.06    0.95
   9   0  -2    2.22    0.61
   9   0  -2    2.71    0.65
  -9   0   2    2.31    0.55
  -9   0   2    2.21    0.58
   8   0  -2   25.60    1.31
   8   0  -2   25.19    1.26
   8   0  -2   24.83    1.05
   8   0  -2   25.81    1.39
  -8   0   2   27.09    1.16
  -8   0   2   24.45    1.33
   7   0  -2   16.78    0.99
   7   0  -2   17.08    1.05
   7   0  -2   17.33    0.93
  -7   0   2   16.64    0.83
  -7   0   2   17.32    0.99
  -7   0   2   16.80    0.61
   6   0  -2    2.78    0.42
   6   0  -2    2.63    0.37
   6   0  -2    1.80    0.40
   6   0  -2    1.87    0.35
  -6   0   2    2.68    0.43
  -6   0   2    2.60    0.26
  -6   0   2    2.49    0.24
   5   0  -2   25.36    0.92
   5   0  -2   23.33    0.82
   5   0  -2   21.39    1.05
  -5   0   2   24.08    0.67
  -5   0   2   23.67    0.71
  -5   0   2   23.19    0.86
   4   0  -2   34.17    1.17
   4   0  -2   34.40    1.07
   4   0  -2   35.23    1.07
   4   0  -2   36.24    1.14
   4   0  -2   34.82    1.01
  -4   0   2   36.07    0.94
  -4   0   2   34.09    1.04
  -4   0   2   33.90    0.88
   3   0  -2  119.65    2.92
   3   0  -2  117.72    2.86
   3   0  -2  119.77    2.80
   3   0  -2  120.77    2.97
   3   0  -2  118.77    2.85
  -3   0   2  117.32    2.75
  -3   0   2  120.25    2.79
  -3   0   2  123.47    2.77
  -3   0   2  121.44    2.87
   2   0  -2  193.63    4.42
   2   0  -2  196.98    4.51
   2   0  -2  191.49    4.46
   2   0  -2  193.54    4.45
  -2   0   2  193.74    4.41
  -2   0   2  197.91    4.45
  -2   0   2  189.94    4.37
  -2   0   2  195.55    4.44
  -2   0   2  192.39    4.36
  -2   0   2  194.14    4.37
  -2   0   2  200.94    4.51
  -2   0   2  205.94    4.40
  -2   0   2  201.56    4.47
   1   0  -2  232.07    5.13
   1   0  -2  222.56    5.12
   1   0  -2  227.20    5.15
   1   0  -2  231.58    5.10
  -1   0   2  234.46    5.13
  -1   0   2  235.85    5.12
  -1   0   2  228.57    5.12
  -1   0   2  233.66    5.15
   0   0  -2   22.59    0.58
   0   0   2   27.09    0.60
  -3   0  -2  215.37    4.79
  -3   0  -2  219.05    4.85
  -3   0  -2  223.23    4.87
  -3   0  -2  218.68    4.89
   3   0   2  212.99    4.84
   3   0   2  208.97    4.93
   3   0   2  212.12    4.93
   3   0   2  207.97    4.84
   3   0   2  215.81    4.92
   3   0   2  206.56    4.93
  -4   0  -2    7.04    0.39
  -4   0  -2    6.63    0.32
   4   0   2    6.83    0.41
   4   0   2    6.96    0.35
   4   0   2    7.25    0.42
   4   0   2    7.31    0.43
   4   0   2    5.59    0.42
   4   0   2    6.10    0.35
  -5   0  -2   49.40    1.41
  -5   0  -2   46.87    1.26
   5   0   2   46.19    1.41
   5   0   2   46.26    1.30
   5   0   2   45.87    1.46
   5   0   2   45.94    1.43
   5   0   2   46.10    1.32
   5   0   2   44.34    1.44
  -6   0  -2   15.84    0.63
  -6   0  -2   16.69    0.78
  -6   0  -2   15.97    0.55
   6   0   2   17.32    0.87
   6   0   2   15.53    0.85
   6   0   2   15.67    0.77
   6   0   2   15.82    0.82
   6   0   2   15.76    0.66
  -7   0  -2   16.03    0.59
  -7   0  -2   16.96    0.71
  -7   0  -2   17.17    0.90
   7   0   2   16.27    0.92
   7   0   2   17.69    0.97
   7   0   2   16.62    0.89
  -8   0  -2   28.21    1.11
  -8   0  -2   31.94    1.31
   8   0   2   30.32    1.31
   8   0   2   30.24    1.38
   8   0   2   28.84    1.39
  -9   0  -2    9.42    0.90
   9   0   2   10.42    1.03
   9   0   2    9.84    0.96
   9   0   2    9.55    0.98
 -10   0  -2    1.26    0.59
  10   0   2    2.42    0.69
  10   0   2    1.08    0.65
  10   0   2    0.83    0.63
 -11   0  -2    2.00    0.90
  11   0   2    2.19    0.92
  11   0   2    2.77    0.84
  11  -1  -2    0.61    1.09
  11  -1  -2    1.71    0.97
 -11   1   2    1.83    1.01
 -11   1   2    0.88    0.87
  10  -1  -2    1.81    0.77
  10  -1  -2    2.51    0.72
 -10   1   2    1.92    0.71
   9  -1  -2    7.28    1.06
   9  -1  -2    8.94    1.05
  -9   1   2    7.76    0.93
  -9   1   2    8.95    1.03
   8  -1  -2   14.77    1.05
   8  -1  -2   13.04    0.80
   8  -1  -2   15.42    1.05
   8  -1  -2   14.37    1.06
  -8   1   2   13.28    1.03
  -8   1   2   15.33    0.90
   7  -1  -2    5.00    0.69
   7  -1  -2    3.66    0.52
   7  -1  -2    3.20    0.52
   7  -1  -2    4.08    0.51
  -7   1   2    4.36    0.34
  -7   1   2    4.58    0.66
  -7   1   2    5.07    0.54
   6  -1  -2    5.77    0.65
   6  -1  -2    7.04    0.65
   6  -1  -2    7.29    0.63
   6  -1  -2    6.08    0.47
  -6   1   2    5.93    0.31
  -6   1   2    6.12    0.32
   5  -1  -2   21.81    0.76
   5  -1  -2   21.39    0.98
   5  -1  -2   21.50    0.86
   5  -1  -2   21.32    0.99
  -5   1   2   21.01    0.59
  -5   1   2   20.49    0.79
  -5   1   2   20.87    0.62
   4  -1  -2   65.38    1.82
   4  -1  -2   65.14    1.66
   4  -1  -2   64.05    1.75
   4  -1  -2   62.91    1.85
  -4   1   2   63.49    1.71
  -4   1   2   64.84    1.51
  -4   1   2   65.42    1.56
   3  -1  -2   71.76    1.82
   3  -1  -2   70.35    1.87
   3  -1  -2   72.14    1.74
   3  -1  -2   69.88    1.90
  -3   1   2   72.72    1.68
  -3   1   2   72.31    1.81
  -3   1   2   70.55    1.71
  -3   1   2   72.49    1.63
   2  -1  -2  119.43    2.86
   2  -1  -2  120.71    2.75
   2  -1  -2  120.15    2.81
   2  -1  -2  121.33    2.89
   2  -1  -2  121.54    2.74
  -2   1   2  123.21    2.78
  -2   1   2  122.88    2.77
  -2   1   2  125.46    2.76
  -2   1   2  120.11    2.82
  -2   1   2  108.99    2.76
  -2   1   2  133.56    2.93
  -2   1   2  117.83    2.73
   1  -1  -2   43.15    1.03
   1  -1  -2   43.52    1.10
   1  -1  -2   45.35    1.02
   1  -1  -2   44.82    1.08
   1  -1  -2   43.36    0.99
  -1   1   2   44.20    1.08
  -1   1   2   44.21    1.07
  -1   1   2   43.04    1.02
  -1   1   2   45.36    1.07
  -1   1   2   43.06    0.98
  -1   1   2   43.41    1.02
  -1   1   2   43.32    1.09
  -1  -1  -2  328.04    7.30
   1   1   2  333.97    7.32
  -2  -1  -2    2.23    0.17
  -2  -1  -2    1.42    0.15
  -2  -1  -2    1.98    0.16
  -2  -1  -2    1.79    0.17
  -2  -1  -2    1.70    0.14
   2   1   2    1.76    0.14
   2   1   2    1.77    0.16
   2   1   2    2.41    0.15
   2   1   2    2.05    0.17
   2   1   2    1.89    0.16
   2   1   2    2.58    0.18
  -3  -1  -2  359.18    7.73
   3   1   2  350.18    7.79
   3   1   2  344.31    7.72
   3   1   2  342.07    7.73
   3   1   2  345.18    7.79
   3   1   2  334.71    7.77
   3   1   2  343.73    7.78
   4   1   2  286.89    6.73
   4   1   2  290.20    6.64
   4   1   2  289.68    6.74
   4   1   2  296.34    6.73
   4   1   2  299.04    6.73
   4   1   2  293.10    6.64
  -5  -1  -2   25.94    0.89
  -5  -1  -2   25.61    0.79
   5   1   2   24.24    0.94
   5   1   2   24.47    0.84
   5   1   2   24.81    0.85
   5   1   2   23.39    0.94
   5   1   2   25.83    0.94
   5   1   2   26.50    0.93
  -6  -1  -2    0.66    0.17
  -6  -1  -2    0.84    0.21
  -6  -1  -2    0.79    0.25
   6   1   2    0.76    0.27
   6   1   2    1.08    0.32
   6   1   2    1.13    0.32
   6   1   2    0.84    0.21
   6   1   2    1.18    0.28
   6   1   2    0.69    0.24
  -7  -1  -2   41.70    1.47
  -7  -1  -2   43.15    1.31
  -7  -1  -2   39.95    1.19
   7   1   2   41.78    1.50
   7   1   2   44.33    1.55
   7   1   2   46.20    1.60
   7   1   2   42.98    1.38
   7   1   2   43.57    1.60
  -8  -1  -2   17.54    1.00
  -8  -1  -2   17.15    0.85
   8   1   2   16.91    1.04
   8   1   2   16.69    1.00
   8   1   2   19.71    1.11
  -9  -1  -2    5.60    0.75
  -9  -1  -2    6.41    0.85
   9   1   2    7.59    0.90
   9   1   2    6.23    0.93
   9   1   2    7.06    0.94
 -10  -1  -2   28.97    1.45
 -10  -1  -2   26.28    1.52
  10   1   2   30.25    1.59
  10   1   2   28.49    1.51
  10   1   2   29.93    1.64
 -11  -1  -2    2.45    0.89
  11   1   2    4.65    0.94
  11   1   2    4.38    0.89
  11  -2  -2    0.84    1.15
  11  -2  -2   -0.08    0.97
 -11   2   2    0.10    0.86
 -11   2   2    1.33    0.97
  10  -2  -2    9.80    1.34
  10  -2  -2   11.37    1.42
 -10   2   2    8.30    1.21
   9  -2  -2    3.78    0.72
   9  -2  -2    4.28    0.70
  -9   2   2    5.39    0.68
  -9   2   2    3.89    0.71
   8  -2  -2    8.25    0.90
   8  -2  -2    6.42    0.70
   8  -2  -2    8.65    0.92
  -8   2   2    8.06    0.88
  -8   2   2    8.11    0.75
   7  -2  -2    2.13    0.35
   7  -2  -2    1.19    0.43
   7  -2  -2    2.21    0.43
   7  -2  -2    2.49    0.51
  -7   2   2    1.39    0.34
  -7   2   2    1.24    0.40
   6  -2  -2   74.49    2.21
   6  -2  -2   74.12    2.33
   6  -2  -2   74.82    2.01
   6  -2  -2   76.87    2.31
  -6   2   2   73.33    1.76
  -6   2   2   73.46    2.29
   5  -2  -2   19.74    0.92
   5  -2  -2   20.61    0.85
   5  -2  -2   19.66    0.95
   5  -2  -2   20.89    0.74
  -5   2   2   19.47    0.56
  -5   2   2   19.76    0.57
  -5   2   2   19.56    0.76
   4  -2  -2  197.52    4.76
   4  -2  -2  198.67    4.68
   4  -2  -2  196.37    4.79
   4  -2  -2  200.71    4.56
  -4   2   2  199.57    4.62
  -4   2   2  199.71    4.41
  -4   2   2  188.98    4.38
   3  -2  -2   20.80    0.72
   3  -2  -2   22.70    0.65
   3  -2  -2   21.91    0.77
   3  -2  -2   22.05    0.80
  -3   2   2   21.45    0.70
  -3   2   2   21.93    0.55
  -3   2   2   22.52    0.58
  -3   2   2   22.16    0.62
  -3   2   2   22.20    0.65
   2  -2  -2   20.95    0.57
   2  -2  -2   21.07    0.54
   2  -2  -2   21.18    0.67
   2  -2  -2   20.78    0.61
   2  -2  -2   19.89    0.62
   2  -2  -2   20.35    0.62
   2  -2  -2   20.80    0.69
  -2   2   2   21.82    0.50
  -2   2   2   20.81    0.53
  -2   2   2   20.33    0.58
  -2   2   2   20.92    0.66
  -2   2   2   22.15    0.57
   1  -2  -2  118.17    2.69
   1  -2  -2  121.60    2.77
   1  -2  -2  121.96    2.77
   1  -2  -2  114.42    2.72
   1  -2  -2  121.05    2.79
  -1   2   2  122.09    2.70
  -1   2   2  118.86    2.72
  -1   2   2  118.27    2.76
  -1   2   2  126.63    2.80
  -1   2   2  123.48    2.67
  -1   2   2  124.65    2.76
   0  -2  -2   31.84    0.72
   0  -2  -2   30.90    0.75
   0  -2  -2   30.04    0.74
   0  -2  -2   31.65    0.75
   0  -2  -2   30.57    0.76
   0  -2  -2   30.80    0.73
   0   2   2   30.77    0.74
   0   2   2   30.43    0.72
   0   2   2   30.49    0.74
   0   2   2   31.60    0.73
   0   2   2   31.33    0.76
  -1  -2  -2   10.37    0.29
  -1  -2  -2   10.19    0.33
  -1  -2  -2   10.70    0.28
  -1  -2  -2    9.76    0.32
  -1  -2  -2   11.38    0.27
   1   2   2    9.93    0.29
   1   2   2   10.88    0.31
   1   2   2   11.04    0.30
   1   2   2   10.20    0.30
   1   2   2    9.64    0.36
   3   2   2  342.06    7.72
   3   2   2  348.80    7.75
   3   2   2  347.38    7.69
   3   2   2  350.01    7.74
   3   2   2  337.37    7.72
   3   2   2  336.29    7.70
   4   2   2   67.03    1.81
   4   2   2   68.38    1.78
   4   2   2   68.71    1.84
   4   2   2   68.41    1.84
   4   2   2   69.07    1.83
   4   2   2   68.67    1.78
   5   2   2   18.61    0.76
   5   2   2   18.27    0.77
   5   2   2   19.38    0.72
   5   2   2   19.23    0.80
   5   2   2   19.91    0.77
   5   2   2   18.72    0.71
  -6  -2  -2    8.34    0.54
  -6  -2  -2    7.54    0.46
   6   2   2    7.29    0.65
   6   2   2    7.58    0.60
   6   2   2    7.59    0.60
   6   2   2    6.89    0.51
   6   2   2    7.94    0.61
   6   2   2    8.13    0.50
  -7  -2  -2   12.55    0.62
  -7  -2  -2   11.43    0.74
  -7  -2  -2   12.30    0.55
   7   2   2   12.77    0.80
   7   2   2   12.44    0.71
   7   2   2   10.43    0.79
   7   2   2   11.55    0.68
   7   2   2   12.18    0.77
   7   2   2   11.18    0.77
  -8  -2  -2   26.65    1.07
  -8  -2  -2   26.42    0.95
  -8  -2  -2   27.38    1.21
   8   2   2   27.51    1.11
   8   2   2   28.64    1.27
   8   2   2   29.84    1.40
   8   2   2   30.52    1.35
   8   2   2   29.49    1.30
  -9  -2  -2    7.66    0.75
  -9  -2  -2    6.93    0.79
  -9  -2  -2    8.75    0.92
   9   2   2   10.74    0.98
   9   2   2    7.18    0.96
   9   2   2    8.94    0.97
 -10  -2  -2    3.18    0.70
 -10  -2  -2    4.39    0.66
  10   2   2    5.29    0.79
  10   2   2    3.00    0.71
  11   2   2    1.98    0.86
  11   2   2    3.99    0.83
  11  -3  -2    1.04    1.15
  11  -3  -2   -2.04    0.97
 -11   3   2    1.66    1.02
 -11   3   2   -0.05    0.92
  10  -3  -2    4.08    0.81
  10  -3  -2    1.80    0.82
 -10   3   2    2.16    0.69
   9  -3  -2    4.33    0.90
   9  -3  -2    5.23    0.78
  -9   3   2    5.64    0.69
  -9   3   2    5.16    0.77
   8  -3  -2   20.55    1.23
   8  -3  -2   20.42    1.20
   8  -3  -2   19.88    0.98
  -8   3   2   20.13    1.04
  -8   3   2   20.24    1.21
   7  -3  -2   61.64    2.11
   7  -3  -2   57.14    1.75
   7  -3  -2   62.16    2.04
  -7   3   2   58.77    1.82
  -7   3   2   61.48    2.07
   6  -3  -2   10.05    0.73
   6  -3  -2    9.37    0.71
   6  -3  -2    9.45    0.54
   6  -3  -2    9.25    0.74
  -6   3   2   10.83    0.64
  -6   3   2    9.05    0.73
   5  -3  -2  120.39    3.28
   5  -3  -2  125.12    3.01
   5  -3  -2  122.88    3.26
  -5   3   2  121.95    2.79
  -5   3   2  123.27    3.06
  -5   3   2  121.40    3.26
  -5   3   2  121.70    2.77
   4  -3  -2  108.21    2.75
   4  -3  -2  109.49    2.82
   4  -3  -2  106.95    2.84
   4  -3  -2  111.40    2.62
  -4   3   2  106.66    2.67
  -4   3   2  103.31    2.44
  -4   3   2  110.28    2.45
   3  -3  -2   60.54    1.74
   3  -3  -2   62.27    1.67
   3  -3  -2   65.23    1.57
   3  -3  -2   65.34    1.73
  -3   3   2   63.96    1.46
  -3   3   2   63.24    1.64
  -3   3   2   65.00    1.55
   2  -3  -2   91.35    2.02
   2  -3  -2   88.33    2.19
   2  -3  -2   89.93    2.15
   2  -3  -2   88.81    2.14
   2  -3  -2   89.91    2.01
   2  -3  -2   91.46    2.22
  -2   3   2   89.75    2.00
  -2   3   2   87.20    2.14
  -2   3   2   88.00    2.04
  -2   3   2   88.66    2.02
   1  -3  -2   64.92    1.59
   1  -3  -2   65.11    1.61
   1  -3  -2   62.10    1.56
   1  -3  -2   64.91    1.50
   1  -3  -2   66.48    1.60
   1  -3  -2   66.37    1.51
  -1   3   2   66.40    1.59
  -1   3   2   67.19    1.55
  -1   3   2   69.24    1.58
  -1   3   2   68.37    1.51
  -1   3   2   67.30    1.53
  -1   3   2   68.11    1.62
   0   3   2  370.09    8.16
   0   3   2  370.73    8.14
  -2  -3  -2  772.68   17.00
  -3  -3  -2   54.12    1.37
   3   3   2   45.94    1.26
   3   3   2   44.80    1.24
   3   3   2   44.55    1.28
   3   3   2   46.48    1.24
   3   3   2   47.67    1.25
   3   3   2   45.56    1.26
   4   3   2  290.10    6.68
   4   3   2  286.34    6.66
   4   3   2  295.78    6.72
   4   3   2  291.43    6.69
   4   3   2  294.02    6.68
   4   3   2  294.42    6.72
   5   3   2   19.56    0.73
   5   3   2   19.25    0.77
   5   3   2   17.96    0.71
   5   3   2   19.32    0.80
   5   3   2   18.29    0.75
   5   3   2   18.78    0.77
  -6  -3  -2  140.79    3.35
   6   3   2  136.92    3.42
   6   3   2  134.27    3.52
   6   3   2  134.66    3.58
   6   3   2  132.83    3.47
   6   3   2  139.47    3.51
  -7  -3  -2   18.89    0.92
  -7  -3  -2   19.83    0.79
  -7  -3  -2   19.02    0.75
   7   3   2   18.25    0.86
   7   3   2   18.99    0.97
   7   3   2   18.90    0.94
   7   3   2   18.49    0.95
   7   3   2   19.56    1.01
   7   3   2   18.48    0.89
  -8  -3  -2   45.80    1.61
  -8  -3  -2   45.32    1.48
  -8  -3  -2   44.23    1.40
   8   3   2   48.16    1.69
   8   3   2   46.78    1.81
   8   3   2   48.46    1.57
   8   3   2   46.67    1.74
   8   3   2   46.41    1.69
  -9  -3  -2    5.94    0.85
  -9  -3  -2    5.69    0.74
  -9  -3  -2    4.79    0.69
   9   3   2    5.93    0.83
   9   3   2    4.58    0.69
   9   3   2    6.70    0.88
 -10  -3  -2    6.14    0.71
 -10  -3  -2    6.21    0.78
  10   3   2    6.10    0.82
  10   3   2    6.04    0.79
  10   3   2    4.37    0.81
  11   3   2    1.73    0.83
  11   3   2    2.88    0.82
  10  -4  -2   10.21    1.44
  10  -4  -2   11.05    1.17
 -10   4   2   10.29    1.27
   9  -4  -2    4.53    0.76
   9  -4  -2    5.29    0.78
  -9   4   2    4.31    0.80
  -9   4   2    5.62    0.68
   8  -4  -2    0.25    0.45
   8  -4  -2    0.21    0.47
   8  -4  -2    1.35    0.48
  -8   4   2   -0.41    0.44
  -8   4   2    1.07    0.40
   7  -4  -2   21.04    0.92
   7  -4  -2   21.92    1.17
   7  -4  -2   20.79    1.15
  -7   4   2   23.24    1.00
  -7   4   2   22.47    1.17
   6  -4  -2   34.25    1.39
   6  -4  -2   35.72    1.14
   6  -4  -2   36.50    1.37
  -6   4   2   35.70    1.40
  -6   4   2   33.63    1.21
   5  -4  -2    1.73    0.34
   5  -4  -2    1.05    0.34
   5  -4  -2    1.24    0.23
   5  -4  -2    1.67    0.32
  -5   4   2    1.33    0.19
  -5   4   2    1.10    0.37
  -5   4   2    1.50    0.27
   4  -4  -2  113.13    2.84
   4  -4  -2  108.81    2.88
   4  -4  -2  109.02    2.90
   4  -4  -2  112.32    2.67
  -4   4   2  110.97    2.74
  -4   4   2  110.22    2.90
  -4   4   2  108.82    2.50
   3  -4  -2   11.18    0.55
   3  -4  -2   11.86    0.52
   3  -4  -2   12.25    0.43
   3  -4  -2   11.51    0.54
  -3   4   2   12.39    0.34
  -3   4   2   13.05    0.41
  -3   4   2   11.55    0.48
  -3   4   2   11.85    0.35
   2  -4  -2    2.46    0.14
   2  -4  -2    2.39    0.23
   2  -4  -2    2.40    0.22
   2  -4  -2    2.35    0.12
   2  -4  -2    2.27    0.19
   2  -4  -2    2.39    0.20
  -2   4   2    2.19    0.22
  -2   4   2    2.53    0.13
  -2   4   2    2.52    0.19
  -2   4   2    2.60    0.12
   1  -4  -2  193.34    4.46
   1  -4  -2  195.96    4.46
   1  -4  -2  185.55    4.43
   1  -4  -2  194.47    4.38
  -1   4   2  200.60    4.43
  -1   4   2  197.71    4.39
  -1   4   2  200.37    4.51
  -1   4   2  206.21    4.45
  -1   4   2  207.56    4.51
  -1   4   2  193.32    4.46
   0  -4  -2  159.66    3.87
   0  -4  -2  175.94    3.85
   0  -4  -2  172.80    3.88
   0  -4  -2  177.68    3.91
   0  -4  -2  177.44    3.91
   0  -4  -2  181.12    3.91
   0   4   2  166.29    3.90
   0   4   2  170.04    3.88
   0   4   2  176.57    3.89
   0   4   2  176.50    3.87
   0   4   2  174.72    3.88
  -1  -4  -2   74.64    1.71
  -1  -4  -2   71.90    1.68
  -1  -4  -2   74.81    1.72
  -1  -4  -2   73.23    1.62
  -1  -4  -2   69.54    1.67
  -1  -4  -2   69.69    1.61
   1   4   2   73.92    1.68
   1   4   2   69.09    1.61
   1   4   2   73.20    1.71
   1   4   2   70.82    1.60
   1   4   2   70.28    1.69
   1   4   2   72.09    1.71
  -2  -4  -2   63.86    1.54
  -2  -4  -2   65.27    1.64
  -2  -4  -2   64.68    1.47
  -2  -4  -2   67.49    1.56
  -2  -4  -2   65.29    1.48
  -2  -4  -2   64.44    1.52
  -2  -4  -2   65.85    1.57
  -2  -4  -2   62.83    1.54
  -2  -4  -2   63.87    1.57
   2   4   2   64.94    1.59
   2   4   2   63.26    1.53
   2   4   2   65.73    1.55
   2   4   2   64.53    1.62
  -3  -4  -2  169.74    3.82
  -3  -4  -2  168.00    3.89
  -3  -4  -2  168.10    3.86
  -3  -4  -2  187.99    4.01
   3   4   2  163.14    3.88
   3   4   2  163.74    3.90
   3   4   2  167.32    3.95
   3   4   2  165.26    3.94
   3   4   2  168.73    3.92
   3   4   2  169.35    3.97
   4   4   2    7.34    0.40
   4   4   2    6.93    0.39
   4   4   2    6.97    0.38
   4   4   2    6.46    0.39
   4   4   2    7.17    0.42
   4   4   2    5.51    0.40
   5   4   2   66.94    1.88
   5   4   2   69.12    1.84
   5   4   2   66.28    1.90
   5   4   2   66.54    1.85
   5   4   2   65.76    1.84
   5   4   2   67.50    1.85
   6   4   2    6.24    0.63
   6   4   2    6.80    0.60
   6   4   2    7.49    0.90
   6   4   2    8.02    0.63
  -7  -4  -2    0.10    0.22
  -7  -4  -2    0.31    0.24
   7   4   2    0.38    0.35
   7   4   2    0.26    0.28
   7   4   2    0.55    0.27
   7   4   2   -0.24    0.29
   7   4   2    0.15    0.27
   7   4   2    0.40    0.31
  -8  -4  -2    3.89    0.52
  -8  -4  -2    4.14    0.52
  -8  -4  -2    3.91    0.55
  -8  -4  -2    4.51    0.51
  -8  -4  -2    3.77    0.47
   8   4   2    4.53    0.68
   8   4   2    4.67    0.58
   8   4   2    3.94    0.54
   8   4   2    3.50    0.56
   8   4   2    4.72    0.61
   8   4   2    4.28    0.60
  -9  -4  -2   15.12    1.01
  -9  -4  -2   14.26    1.26
  -9  -4  -2   12.50    0.94
  -9  -4  -2   12.51    0.87
  -9  -4  -2   12.73    0.86
   9   4   2   14.51    1.04
   9   4   2   13.90    1.15
   9   4   2   15.31    1.11
   9   4   2   12.54    0.99
 -10  -4  -2    1.40    0.58
 -10  -4  -2    2.04    0.61
  10   4   2    2.31    0.61
  10   4   2    1.22    0.60
  11   4   2   12.92    1.43
  10  -5  -2    2.34    0.95
  10  -5  -2    2.16    0.81
 -10   5   2    1.79    0.71
   9  -5  -2    1.41    0.63
  -9   5   2    1.20    0.55
   8  -5  -2    1.24    0.52
   8  -5  -2    1.58    0.59
  -8   5   2    0.82    0.46
  -8   5   2    1.28    0.44
   7  -5  -2    8.98    0.83
   7  -5  -2    7.77    0.80
   7  -5  -2    7.84    0.64
  -7   5   2    8.49    0.66
  -7   5   2    8.66    0.80
   6  -5  -2    1.57    0.29
   6  -5  -2    1.51    0.39
   6  -5  -2    1.76    0.41
  -6   5   2    1.61    0.32
  -6   5   2    0.59    0.35
   5  -5  -2   39.11    1.18
   5  -5  -2   41.44    1.40
   5  -5  -2   38.68    1.42
  -5   5   2   40.27    1.25
  -5   5   2   38.32    0.99
  -5   5   2   39.99    1.44
   4  -5  -2   66.06    1.89
   4  -5  -2   67.55    1.73
   4  -5  -2   68.16    1.95
  -4   5   2   66.43    1.80
  -4   5   2   67.24    1.65
  -4   5   2   67.60    1.96
  -4   5   2   66.65    1.58
   3  -5  -2   25.17    0.68
   3  -5  -2   25.12    0.73
   3  -5  -2   24.98    0.84
   3  -5  -2   25.76    0.89
  -3   5   2   25.25    0.67
  -3   5   2   24.64    0.80
  -3   5   2   24.13    0.90
  -3   5   2   24.03    0.65
   2  -5  -2   79.54    1.84
   2  -5  -2   80.99    1.97
   2  -5  -2   79.52    2.00
   2  -5  -2   77.72    1.96
   2  -5  -2   79.88    1.79
   2  -5  -2   79.88    1.84
  -2   5   2   78.08    1.95
  -2   5   2   77.36    1.82
  -2   5   2   79.38    2.03
  -2   5   2   76.66    1.79
   1  -5  -2    7.29    0.25
   1  -5  -2    7.21    0.25
   1  -5  -2    7.27    0.31
  -1   5   2    7.34    0.29
  -1   5   2    7.38    0.26
  -1   5   2    7.43    0.31
  -1   5   2    7.60    0.34
   0  -5  -2  161.05    3.37
   0  -5  -2  138.66    3.30
   0  -5  -2  159.26    3.33
   0  -5  -2  138.80    3.30
   0  -5  -2  142.01    3.33
   0   5   2  146.49    3.32
   0   5   2  142.04    3.30
   0   5   2  141.98    3.29
   0   5   2  152.98    3.33
   0   5   2  137.30    3.32
  -1  -5  -2  418.77    9.12
  -1  -5  -2  419.36    9.11
  -1  -5  -2  403.10    9.09
   1   5   2  404.57    9.07
  -2  -5  -2   55.52    1.42
  -2  -5  -2   55.83    1.35
  -2  -5  -2   56.53    1.26
  -2  -5  -2   55.65    1.38
  -2  -5  -2   54.37    1.38
  -2  -5  -2   56.77    1.29
   2   5   2   55.73    1.37
   2   5   2   55.45    1.42
   2   5   2   56.53    1.35
   2   5   2   57.56    1.44
   2   5   2   55.37    1.43
  -3  -5  -2  252.66    5.68
  -3  -5  -2  253.93    5.70
  -3  -5  -2  249.90    5.61
  -3  -5  -2  257.06    5.62
  -3  -5  -2  278.69    5.79
   3   5   2  246.41    5.79
   3   5   2  252.66    5.80
   3   5   2  251.96    5.74
   3   5   2  247.46    5.78
   3   5   2  243.33    5.69
   3   5   2  246.89    5.71
  -4  -5  -2   20.74    0.65
   4   5   2   20.41    0.70
   4   5   2   20.74    0.75
   4   5   2   20.06    0.74
   4   5   2   19.48    0.69
   4   5   2   20.15    0.74
   4   5   2   19.49    0.75
   5   5   2   40.15    1.28
   5   5   2   39.92    1.21
   5   5   2   38.26    1.25
   5   5   2   39.21    1.24
   5   5   2   38.00    1.21
   5   5   2   38.85    1.23
   6   5   2   61.13    1.81
   6   5   2   60.35    1.85
   6   5   2   60.90    1.83
   6   5   2   60.19    1.84
   7   5   2   12.03    0.84
   7   5   2   12.17    0.78
   7   5   2   10.78    0.74
   7   5   2   12.47    0.78
   7   5   2   11.94    0.76
   7   5   2   12.22    0.75
  -8  -5  -2   11.67    0.74
  -8  -5  -2   13.13    0.78
  -8  -5  -2   13.15    0.72
  -8  -5  -2   13.01    0.83
  -8  -5  -2   12.83    0.77
  -8  -5  -2   12.23    0.73
   8   5   2   13.76    0.90
   8   5   2   13.48    0.93
   8   5   2   14.48    0.85
   8   5   2   15.49    1.03
   8   5   2   14.28    0.89
   8   5   2   12.86    0.88
  -9  -5  -2   10.20    0.75
  -9  -5  -2   10.98    0.76
  -9  -5  -2   10.80    0.81
  -9  -5  -2   10.17    0.79
  -9  -5  -2   10.41    0.86
  -9  -5  -2   11.13    0.94
   9   5   2   13.21    1.03
   9   5   2   12.33    1.11
   9   5   2   10.97    0.97
   9   5   2   12.18    0.91
   9   5   2   10.74    0.92
 -10  -5  -2    3.65    0.67
 -10  -5  -2    4.60    0.86
  10   5   2    3.83    0.61
  10   5   2    4.04    1.18
  10   5   2    3.43    0.65
  11   5   2    1.78    0.76
  10  -6  -2   -0.04    0.80
  10  -6  -2   -0.13    0.91
 -10   6   2    0.35    0.73
   9  -6  -2   10.91    1.30
   9  -6  -2   11.08    1.22
  -9   6   2    9.93    1.13
   8  -6  -2    2.17    0.52
   8  -6  -2    0.93    0.56
  -8   6   2    1.17    0.43
  -8   6   2    1.25    0.50
   7  -6  -2    6.21    0.75
   7  -6  -2    4.04    0.48
   7  -6  -2    5.04    0.70
  -7   6   2    5.69    0.72
  -7   6   2    5.27    0.59
   6  -6  -2    3.49    0.46
   6  -6  -2    4.64    0.60
   6  -6  -2    4.25    0.62
  -6   6   2    4.59    0.48
  -6   6   2    4.47    0.63
   5  -6  -2   11.35    0.72
   5  -6  -2   11.03    0.55
   5  -6  -2   11.44    0.75
  -5   6   2   10.91    0.74
  -5   6   2   11.73    0.60
   4  -6  -2   11.31    0.64
   4  -6  -2   10.92    0.49
   4  -6  -2   12.02    0.63
  -4   6   2   11.46    0.40
  -4   6   2   10.20    0.83
  -4   6   2   12.27    0.55
  -4   6   2   11.49    0.43
   3  -6  -2   72.25    1.78
   3  -6  -2   72.99    1.97
   3  -6  -2   72.31    1.93
   3  -6  -2   72.98    1.74
  -3   6   2   71.36    1.87
  -3   6   2   73.00    1.73
  -3   6   2   72.10    1.99
  -3   6   2   71.09    1.68
   2  -6  -2   62.11    1.64
   2  -6  -2   64.95    1.46
   2  -6  -2   62.93    1.52
   2  -6  -2   62.73    1.64
   2  -6  -2   63.64    1.66
  -2   6   2   62.73    1.50
  -2   6   2   62.54    1.44
  -2   6   2   63.68    1.70
  -2   6   2   62.02    1.62
   1  -6  -2    3.35    0.21
   1  -6  -2    3.56    0.18
   1  -6  -2    3.31    0.21
   1  -6  -2    3.28    0.17
  -1   6   2    3.59    0.22
  -1   6   2    3.71    0.15
  -1   6   2    3.44    0.24
  -1   6   2    3.45    0.19
  -1   6   2    3.23    0.21
   0  -6  -2   77.14    1.79
   0  -6  -2   74.68    1.82
   0  -6  -2   78.55    1.79
   0  -6  -2   72.75    1.81
   0  -6  -2   79.21    1.86
   0   6   2   77.90    1.80
   0   6   2   74.74    1.85
   0   6   2   79.48    1.86
   0   6   2   77.27    1.83
  -1  -6  -2   32.50    0.88
  -1  -6  -2   32.81    0.84
  -1  -6  -2   33.36    0.82
  -1  -6  -2   33.84    0.90
  -1  -6  -2   32.78    0.89
   1   6   2   32.67    0.89
   1   6   2   33.38    0.78
   1   6   2   29.56    0.84
   1   6   2   32.45    0.81
   1   6   2   33.34    0.89
  -2  -6  -2   78.54    1.86
  -2  -6  -2   81.54    1.80
  -2  -6  -2   79.36    1.82
   2   6   2   74.54    1.85
   2   6   2   79.71    1.94
   2   6   2   80.19    1.95
   2   6   2   78.93    1.86
   2   6   2   78.03    1.95
   2   6   2   78.42    1.87
  -3  -6  -2   89.13    2.02
  -3  -6  -2   89.33    2.13
  -3  -6  -2   89.06    2.12
  -3  -6  -2   91.54    2.06
   3   6   2   90.17    2.18
   3   6   2   89.40    2.23
   3   6   2   88.61    2.24
   3   6   2   87.91    2.11
   3   6   2   87.38    2.24
  -4  -6  -2  153.33    3.36
  -4  -6  -2  148.24    3.28
  -4  -6  -2  140.31    3.33
   4   6   2  141.94    3.49
   4   6   2  140.63    3.48
   4   6   2  140.24    3.38
   4   6   2  140.69    3.45
   4   6   2  141.28    3.48
   4   6   2  139.96    3.39
  -5  -6  -2    7.01    0.35
  -5  -6  -2    6.86    0.36
   5   6   2    6.13    0.41
   5   6   2    6.06    0.41
   5   6   2    5.74    0.47
   5   6   2    6.25    0.46
   5   6   2    6.74    0.46
   5   6   2    6.36    0.45
  -6  -6  -2    6.11    0.39
  -6  -6  -2    6.59    0.39
   6   6   2    5.69    0.48
   6   6   2    5.25    0.69
   6   6   2    5.83    0.56
   6   6   2    5.86    0.56
   6   6   2    6.72    0.54
   6   6   2    6.89    0.63
  -7  -6  -2   32.99    1.12
  -7  -6  -2   33.57    1.16
  -7  -6  -2   33.17    1.24
   7   6   2   33.52    1.27
   7   6   2   36.49    1.33
   7   6   2   35.59    1.40
   7   6   2   34.86    1.32
   7   6   2   34.64    1.32
   7   6   2   36.11    1.28
  -8  -6  -2   25.78    1.07
  -8  -6  -2   26.06    1.09
  -8  -6  -2   26.06    1.11
  -8  -6  -2   27.95    1.10
  -8  -6  -2   26.74    1.14
  -8  -6  -2   26.68    1.03
   8   6   2   29.20    1.22
   8   6   2   28.64    1.36
   8   6   2   28.50    1.21
   8   6   2   27.05    1.23
   8   6   2   29.70    1.27
   8   6   2   28.26    1.24
  -9  -6  -2    3.18    0.45
  -9  -6  -2    1.73    0.66
  -9  -6  -2    3.21    0.53
  -9  -6  -2    2.36    0.50
  -9  -6  -2    3.36    0.48
  -9  -6  -2    3.37    0.50
   9   6   2    3.30    0.58
   9   6   2    3.12    0.54
   9   6   2    3.60    0.55
   9   6   2    3.32    0.61
   9   6   2    3.70    0.69
   9   6   2    3.26    0.56
  10   6   2    0.40    0.61
  10   6   2    1.11    0.55
  10  -7  -2    1.88    1.02
  10  -7  -2    3.04    0.94
 -10   7   2    2.61    0.78
   9  -7  -2    8.85    1.08
   9  -7  -2    9.32    1.27
  -9   7   2    7.71    1.08
   8  -7  -2    4.20    0.76
   8  -7  -2    2.74    0.65
  -8   7   2    2.52    0.51
  -8   7   2    3.06    0.55
   7  -7  -2   23.67    1.29
   7  -7  -2   24.09    1.25
  -7   7   2   22.49    1.03
  -7   7   2   23.63    1.22
   6  -7  -2   28.29    1.03
   6  -7  -2   28.82    1.28
   6  -7  -2   27.50    1.27
  -6   7   2   27.61    1.07
  -6   7   2   28.29    1.25
   5  -7  -2    7.98    0.65
   5  -7  -2    7.22    0.48
   5  -7  -2    8.84    0.66
  -5   7   2    6.72    0.62
   4  -7  -2   31.70    1.17
   4  -7  -2   32.56    0.97
   4  -7  -2   30.98    1.37
  -4   7   2   31.49    1.20
  -4   7   2   31.88    1.04
   3  -7  -2    2.27    0.30
   3  -7  -2    1.40    0.23
   3  -7  -2    1.88    0.19
   3  -7  -2    2.01    0.19
  -3   7   2    2.25    0.30
  -3   7   2    1.82    0.23
   2  -7  -2  139.01    3.37
   2  -7  -2  143.47    3.38
   2  -7  -2  138.56    3.38
   2  -7  -2  139.64    3.24
   2  -7  -2  140.46    3.16
  -2   7   2  143.91    3.24
  -2   7   2  140.17    3.41
  -2   7   2  140.47    3.34
   1  -7  -2   50.85    1.33
   1  -7  -2   49.49    1.25
   1  -7  -2   50.16    1.25
   1  -7  -2   49.44    1.31
  -1   7   2   48.69    1.32
  -1   7   2   54.41    1.35
  -1   7   2   50.54    1.19
  -1   7   2   50.33    1.35
   0  -7  -2   63.44    1.54
   0  -7  -2   52.92    1.37
   0  -7  -2   57.72    1.35
   0  -7  -2   52.19    1.38
   0  -7  -2   56.32    1.34
   0   7   2   56.11    1.36
   0   7   2   55.26    1.39
   0   7   2   53.07    1.41
  -1  -7  -2   45.89    1.20
  -1  -7  -2   48.23    1.06
  -1  -7  -2   48.56    1.16
  -1  -7  -2   45.79    1.16
  -1  -7  -2   45.35    1.21
   1   7   2   48.17    1.10
   1   7   2   45.65    1.20
   1   7   2   45.83    1.13
   1   7   2   45.76    1.22
  -2  -7  -2   93.07    2.15
  -2  -7  -2   90.36    2.24
  -2  -7  -2   91.08    2.09
  -2  -7  -2   92.44    2.07
   2   7   2   92.52    2.13
   2   7   2   89.27    2.24
   2   7   2   90.66    2.09
   2   7   2   88.73    2.22
  -3  -7  -2  134.04    3.14
  -3  -7  -2  137.15    3.28
  -3  -7  -2  137.81    3.09
  -3  -7  -2  140.58    3.14
   3   7   2  133.07    3.20
   3   7   2  133.00    3.28
   3   7   2  137.94    3.30
   3   7   2  136.51    3.28
  -4  -7  -2  244.26    5.69
  -4  -7  -2  249.09    5.84
  -4  -7  -2  254.30    5.60
   4   7   2  256.26    5.84
   4   7   2  253.29    5.89
   4   7   2  254.23    5.73
   4   7   2  249.59    5.87
   4   7   2  253.21    5.89
  -5  -7  -2   78.71    1.94
  -5  -7  -2   76.82    2.07
  -5  -7  -2   78.74    1.90
   5   7   2   76.88    2.14
   5   7   2   77.45    2.03
   5   7   2   75.71    2.12
   5   7   2   76.24    2.01
   5   7   2   77.26    2.12
   5   7   2   75.27    2.12
  -6  -7  -2   14.61    0.57
  -6  -7  -2   15.03    0.69
  -6  -7  -2   13.31    0.56
   6   7   2   12.84    0.87
   6   7   2   14.39    0.77
   6   7   2   13.39    0.67
   6   7   2   14.00    0.76
   6   7   2   14.12    0.75
   6   7   2   12.18    0.72
  -7  -7  -2    3.15    0.43
  -7  -7  -2    3.28    0.40
  -7  -7  -2    2.96    0.37
   7   7   2    2.82    0.42
   7   7   2    2.56    0.40
   7   7   2    3.05    0.45
   7   7   2    3.62    0.54
   7   7   2    3.92    0.53
   7   7   2    3.87    0.55
  -8  -7  -2   36.98    1.36
  -8  -7  -2   36.36    1.38
  -8  -7  -2   36.10    1.23
  -8  -7  -2   37.89    1.30
  -8  -7  -2   37.98    1.34
   8   7   2   39.26    1.41
   8   7   2   37.28    1.58
   8   7   2   37.77    1.48
   8   7   2   40.84    1.49
   8   7   2   38.94    1.48
   8   7   2   37.58    1.49
  -9  -7  -2    7.11    0.81
  -9  -7  -2    8.01    0.66
  -9  -7  -2    6.61    0.71
  -9  -7  -2    7.72    0.79
  -9  -7  -2    8.08    0.79
  -9  -7  -2    7.19    0.74
   9   7   2    7.53    1.02
   9   7   2    8.78    0.88
   9   7   2    9.31    0.96
   9   7   2    8.67    0.85
   9   7   2    8.66    0.94
   9   7   2    8.59    0.87
  10   7   2    4.50    0.75
  10   7   2    3.66    0.83
  10  -8  -2    0.52    0.89
  10  -8  -2    1.33    1.06
 -10   8   2    0.19    0.84
   9  -8  -2    5.24    0.88
   9  -8  -2    5.15    0.94
  -9   8   2    4.78    0.77
   8  -8  -2    8.38    1.12
   8  -8  -2    8.30    1.04
  -8   8   2    7.71    0.89
  -8   8   2    7.51    0.92
   7  -8  -2   17.48    1.09
   7  -8  -2   16.54    1.12
  -7   8   2   15.17    1.02
  -7   8   2   16.50    0.91
   6  -8  -2   41.41    1.60
   6  -8  -2   42.21    1.62
   6  -8  -2   35.69    1.26
  -6   8   2   39.81    1.54
  -6   8   2   39.50    1.35
   5  -8  -2   10.63    0.74
   5  -8  -2   11.42    0.75
   5  -8  -2    9.73    0.54
  -5   8   2   10.74    0.73
  -5   8   2   10.19    0.62
   4  -8  -2   61.32    1.80
   4  -8  -2   64.61    1.95
   4  -8  -2   64.77    1.93
   4  -8  -2   64.76    1.63
  -4   8   2   62.32    1.76
  -4   8   2   64.28    1.93
   3  -8  -2   63.57    1.82
   3  -8  -2   65.92    1.63
   3  -8  -2   65.86    1.64
   3  -8  -2   65.83    1.83
  -3   8   2   60.55    1.82
  -3   8   2   64.11    1.73
   2  -8  -2   32.99    1.04
   2  -8  -2   34.61    1.05
   2  -8  -2   34.84    1.05
   2  -8  -2   33.83    0.93
   2  -8  -2   33.30    0.85
  -2   8   2   33.50    1.01
  -2   8   2   33.65    1.07
   1  -8  -2  173.28    4.05
   1  -8  -2  174.83    3.97
   1  -8  -2  172.61    3.96
   1  -8  -2  172.27    4.01
  -1   8   2  172.04    4.04
  -1   8   2  178.31    4.08
   0  -8  -2  424.50    9.53
   0  -8  -2  433.89    9.47
   0  -8  -2  419.59    9.53
   0  -8  -2  449.85    9.48
   0   8   2  415.90    9.57
   0   8   2  425.20    9.53
   0   8   2  434.89    9.49
  -1  -8  -2  357.60    7.54
  -1  -8  -2  333.80    7.72
  -1  -8  -2  349.44    7.67
  -1  -8  -2  341.45    7.67
   1   8   2  353.71    7.59
   1   8   2  334.95    7.64
   1   8   2  339.74    7.74
   1   8   2  344.66    7.71
  -2  -8  -2  243.35    5.32
  -2  -8  -2  237.63    5.47
  -2  -8  -2  241.36    5.25
  -2  -8  -2  241.80    5.36
   2   8   2  232.90    5.46
   2   8   2  236.05    5.34
   2   8   2  236.19    5.47
   2   8   2  237.96    5.32
  -3  -8  -2  356.03    7.87
  -3  -8  -2  354.44    7.93
  -3  -8  -2  363.57    7.89
  -3  -8  -2  359.07    8.08
   3   8   2  351.76    8.09
   3   8   2  351.60    7.98
   3   8   2  354.62    8.10
  -4  -8  -2   36.34    0.85
  -4  -8  -2   34.81    0.96
  -4  -8  -2   32.93    1.08
   4   8   2   34.84    1.11
   4   8   2   35.47    1.08
   4   8   2   33.37    0.96
   4   8   2   34.90    1.13
   4   8   2   33.87    1.13
  -5  -8  -2   92.14    2.19
  -5  -8  -2   91.07    2.36
  -5  -8  -2   90.78    2.10
   5   8   2   89.60    2.26
   5   8   2   78.97    2.68
   5   8   2   91.77    2.39
   5   8   2   82.68    2.56
   5   8   2   91.18    2.44
  -6  -8  -2   59.80    1.58
  -6  -8  -2   59.61    1.53
   6   8   2   61.94    1.87
   6   8   2   58.12    1.81
   6   8   2   54.66    2.09
   6   8   2   59.17    1.70
   6   8   2   59.33    1.82
  -7  -8  -2   22.98    0.97
  -7  -8  -2   21.63    0.82
  -7  -8  -2   23.83    0.82
   7   8   2   22.41    0.99
   7   8   2   24.87    1.10
   7   8   2   23.02    1.05
   7   8   2   23.14    1.12
   7   8   2   23.97    1.06
  -8  -8  -2   15.32    0.83
  -8  -8  -2   15.41    0.88
  -8  -8  -2   14.01    0.78
  -8  -8  -2   15.27    0.75
   8   8   2   15.69    0.96
   8   8   2   17.69    1.09
   8   8   2   14.42    0.93
   8   8   2   18.16    1.02
   8   8   2   17.16    0.98
  -9  -8  -2    9.04    0.85
  -9  -8  -2    8.90    0.86
  -9  -8  -2    9.63    0.83
  -9  -8  -2    9.43    0.87
  -9  -8  -2    9.61    0.73
   9   8   2    8.90    0.95
   9   8   2    9.55    0.92
   9   8   2   11.78    1.01
   9   8   2   10.61    1.12
  10   8   2    4.59    0.85
  10   8   2    5.50    1.11
  10  -9  -2   -0.02    1.05
  10  -9  -2    1.28    0.94
 -10   9   2    2.01    0.89
   9  -9  -2   12.27    1.40
   9  -9  -2   11.82    1.55
  -9   9   2   11.61    1.21
   8  -9  -2    1.66    0.66
  -8   9   2    2.69    0.81
  -8   9   2    2.70    0.55
   7  -9  -2   23.55    1.32
   7  -9  -2   23.31    1.36
  -7   9   2   20.41    1.05
  -7   9   2   22.98    1.19
   6  -9  -2    3.34    0.42
   6  -9  -2    3.03    0.51
   6  -9  -2    2.41    0.46
  -6   9   2    3.82    0.54
  -6   9   2    4.33    0.62
   5  -9  -2   12.63    0.81
   5  -9  -2   11.84    0.60
   5  -9  -2   12.14    0.79
  -5   9   2   11.13    0.74
  -5   9   2   12.28    0.67
   4  -9  -2   55.33    1.47
   4  -9  -2   53.97    1.51
   4  -9  -2   54.92    1.76
   4  -9  -2   57.46    1.79
  -4   9   2   55.84    1.60
  -4   9   2   53.88    1.74
   3  -9  -2    5.11    0.52
   3  -9  -2    5.52    0.32
   3  -9  -2    5.51    0.33
   3  -9  -2    5.19    0.43
  -3   9   2    4.08    0.49
  -3   9   2    5.25    0.37
   2  -9  -2    8.00    0.42
   2  -9  -2    7.21    0.42
   2  -9  -2    7.80    0.35
   2  -9  -2    7.46    0.43
   2  -9  -2    7.70    0.31
  -2   9   2    7.82    0.40
  -2   9   2    7.40    0.44
   1  -9  -2  164.55    3.85
   1  -9  -2  161.21    3.89
   1  -9  -2  165.54    3.82
   1  -9  -2  166.84    3.83
  -1   9   2  167.10    3.90
  -1   9   2  165.61    3.73
  -1   9   2  168.56    3.92
   0  -9  -2    0.57    0.11
   0  -9  -2    0.61    0.10
   0  -9  -2    0.44    0.12
   0  -9  -2    0.45    0.11
   0   9   2    0.90    0.12
   0   9   2    0.68    0.13
   0   9   2    0.34    0.12
  -1  -9  -2    3.36    0.21
  -1  -9  -2    3.39    0.26
  -1  -9  -2    3.37    0.13
   1   9   2    3.22    0.18
   1   9   2    3.18    0.25
   1   9   2    2.80    0.23
   1   9   2    3.49    0.21
  -2  -9  -2  445.85    9.96
  -2  -9  -2  446.48    9.81
  -2  -9  -2  440.62    9.85
   2   9   2  441.66    9.83
   2   9   2  435.97    9.96
   2   9   2  446.11    9.96
   2   9   2  451.01    9.82
  -3  -9  -2   53.98    1.34
  -3  -9  -2   51.69    1.46
  -3  -9  -2   51.14    1.28
  -3  -9  -2   51.67    1.25
   3   9   2   53.28    1.38
   3   9   2   52.37    1.49
   3   9   2   50.78    1.48
  -4  -9  -2  146.20    3.39
  -4  -9  -2  147.41    3.57
   4   9   2  143.92    3.61
   4   9   2  144.99    3.61
   4   9   2  145.32    3.52
  -5  -9  -2    3.45    0.20
  -5  -9  -2    4.68    0.41
  -5  -9  -2    4.22    0.28
  -5  -9  -2    3.62    0.23
   5   9   2    4.67    0.47
   5   9   2    4.13    0.41
   5   9   2    4.40    0.75
   5   9   2    4.52    0.45
   5   9   2    3.80    0.33
  -6  -9  -2   40.10    1.32
  -6  -9  -2   38.06    1.12
  -6  -9  -2   38.05    1.03
   6   9   2   38.93    1.38
   6   9   2   39.91    1.24
   6   9   2   38.89    1.41
   6   9   2   39.43    1.36
  -7  -9  -2   13.50    0.56
  -7  -9  -2   13.43    0.74
  -7  -9  -2   12.69    0.59
   7   9   2   12.82    0.87
   7   9   2   13.38    0.79
   7   9   2   12.73    0.75
   7   9   2   14.52    0.86
   7   9   2   14.54    0.85
  -8  -9  -2    9.61    0.68
  -8  -9  -2    8.87    0.62
  -8  -9  -2    9.07    0.76
  -8  -9  -2    9.26    0.60
   8   9   2    9.11    0.90
   8   9   2    9.49    0.78
   8   9   2   10.41    0.84
   8   9   2   10.46    0.87
  -9  -9  -2   25.26    1.23
  -9  -9  -2   23.19    1.21
  -9  -9  -2   25.70    1.12
  -9  -9  -2   22.36    1.17
   9   9   2   26.91    1.35
   9   9   2   24.52    1.29
   9   9   2   26.27    1.29
   9   9   2   24.33    1.42
  10   9   2    8.71    1.44
  10   9   2    9.23    1.34
   9 -10  -2    3.99    0.97
   9 -10  -2    2.67    0.83
  -9  10   2    2.08    0.72
   8 -10  -2    4.28    0.76
   8 -10  -2    3.43    0.68
  -8  10   2    3.20    0.57
  -8  10   2    3.84    0.65
   7 -10  -2   46.26    1.95
   7 -10  -2   46.36    1.88
  -7  10   2   46.15    1.78
  -7  10   2   46.83    1.61
   6 -10  -2   26.82    1.08
   6 -10  -2   29.85    1.37
   6 -10  -2   29.33    1.39
  -6  10   2   31.13    1.33
  -6  10   2   29.12    1.14
   5 -10  -2    5.56    0.65
   5 -10  -2    5.32    0.49
   5 -10  -2    5.94    0.63
  -5  10   2    5.30    0.51
  -5  10   2    6.30    0.63
   4 -10  -2   33.37    1.27
   4 -10  -2   33.05    1.26
   4 -10  -2   32.38    1.03
   4 -10  -2   33.54    1.01
  -4  10   2   33.47    1.25
  -4  10   2   32.71    1.13
   3 -10  -2   66.43    1.71
   3 -10  -2   67.31    1.93
   3 -10  -2   67.48    1.71
   3 -10  -2   63.87    1.88
  -3  10   2   64.34    1.91
  -3  10   2   63.47    1.79
   2 -10  -2   35.18    1.13
   2 -10  -2   33.41    0.92
   2 -10  -2   34.53    1.11
   2 -10  -2   34.11    1.08
   2 -10  -2   36.83    1.02
  -2  10   2   34.59    1.07
  -2  10   2   34.57    1.12
   1 -10  -2  119.30    2.88
   1 -10  -2  120.82    2.91
   1 -10  -2  119.90    2.97
  -1  10   2  124.45    2.77
  -1  10   2  121.60    2.96
  -1  10   2  122.76    2.98
   0 -10  -2   92.86    2.27
   0 -10  -2   91.30    2.20
   0 -10  -2   94.61    2.19
   0 -10  -2   91.02    2.28
   0  10   2   91.03    2.32
   0  10   2   95.89    2.22
   0  10   2   94.68    2.28
  -1 -10  -2   55.44    1.45
  -1 -10  -2   53.47    1.39
   1  10   2   53.40    1.48
   1  10   2   54.76    1.38
   1  10   2   53.33    1.43
   1  10   2   56.01    1.33
  -2 -10  -2  144.98    3.51
  -2 -10  -2  143.34    3.41
   2  10   2  149.99    3.39
   2  10   2  148.19    3.53
   2  10   2  149.64    3.55
  -3 -10  -2   45.76    1.09
  -3 -10  -2   45.57    1.34
  -3 -10  -2   46.88    1.22
   3  10   2   44.80    1.36
   3  10   2   47.45    1.39
   3  10   2   47.75    1.21
   3  10   2   46.08    1.26
  -4 -10  -2   82.26    2.01
  -4 -10  -2   85.22    2.06
  -4 -10  -2   83.95    2.23
   4  10   2   84.20    2.29
   4  10   2   82.99    2.27
   4  10   2   84.84    2.19
  -5 -10  -2   14.43    0.54
   5  10   2   14.41    0.75
   5  10   2   13.62    0.67
   5  10   2   14.14    0.77
  -6 -10  -2    7.63    0.55
  -6 -10  -2    7.91    0.40
  -6 -10  -2    6.79    0.29
   6  10   2    7.41    0.97
   6  10   2    6.07    0.45
   6  10   2    7.60    0.61
   6  10   2    7.79    0.64
  -7 -10  -2   32.04    1.01
  -7 -10  -2   33.39    1.20
  -7 -10  -2   30.44    0.90
   7  10   2   32.22    1.33
   7  10   2   32.84    1.31
   7  10   2   31.07    1.31
   7  10   2   30.63    1.14
  -8 -10  -2    8.65    0.69
  -8 -10  -2    7.71    0.61
   8  10   2    9.83    0.84
   8  10   2    8.78    0.94
   8  10   2    7.91    0.73
   8  10   2    9.13    0.86
  -9 -10  -2   10.79    0.97
  -9 -10  -2   13.38    0.88
   9  10   2   14.56    1.06
   9  10   2   13.69    1.11
   9  10   2   14.15    1.17
 -10 -10  -2    0.26    0.59
  10  10   2    1.21    0.64
  10  10   2    0.24    0.78
   9 -11  -2    1.06    0.97
   9 -11  -2    0.23    0.80
  -9  11   2    0.41    0.73
   8 -11  -2    4.71    0.78
   8 -11  -2    6.25    0.84
  -8  11   2    4.32    0.67
  -8  11   2    5.29    0.82
   7 -11  -2   17.40    1.17
   7 -11  -2   16.97    1.27
  -7  11   2   17.18    0.99
  -7  11   2   17.46    1.08
   6 -11  -2    9.35    0.88
   6 -11  -2    8.44    0.96
   6 -11  -2    9.80    0.83
  -6  11   2    9.19    0.78
  -6  11   2   10.04    0.72
   5 -11  -2   15.42    0.75
   5 -11  -2   16.87    0.95
   5 -11  -2   17.46    1.00
  -5  11   2   17.03    0.94
  -5  11   2   16.59    0.82
   4 -11  -2   25.61    1.12
   4 -11  -2   28.81    0.91
   4 -11  -2   26.14    1.13
   4 -11  -2   26.72    0.90
  -4  11   2   25.11    1.08
  -4  11   2   26.77    1.00
   3 -11  -2   54.84    1.51
   3 -11  -2   55.51    1.72
   3 -11  -2   55.37    1.67
  -3  11   2   55.57    1.70
  -3  11   2   55.22    1.67
   2 -11  -2   41.14    1.37
   2 -11  -2   42.12    1.13
   2 -11  -2   43.17    1.35
   2 -11  -2   43.84    1.22
   2 -11  -2   41.89    1.28
  -2  11   2   43.72    1.33
  -2  11   2   42.87    1.28
   1 -11  -2  113.56    2.74
   1 -11  -2  115.13    2.83
   1 -11  -2  111.29    2.73
  -1  11   2  111.42    2.80
  -1  11   2  116.31    2.60
  -1  11   2  110.81    2.80
   0 -11  -2  104.65    2.39
   0 -11  -2   97.60    2.47
   0 -11  -2  100.54    2.51
   0  11   2  102.21    2.42
   0  11   2  104.08    2.50
   0  11   2  102.27    2.56
  -1 -11  -2  106.41    2.59
  -1 -11  -2  105.49    2.64
   1  11   2  108.47    2.51
   1  11   2  107.71    2.70
   1  11   2  109.23    2.58
   1  11   2  110.41    2.63
  -2 -11  -2    0.78    0.13
  -2 -11  -2    0.82    0.17
   2  11   2    0.87    0.18
   2  11   2    0.43    0.11
   2  11   2    0.64    0.15
  -3 -11  -2   99.80    2.56
  -3 -11  -2   99.67    2.42
   3  11   2  100.67    2.62
   3  11   2  103.66    2.41
   3  11   2  101.26    2.47
   3  11   2   99.41    2.59
  -4 -11  -2   13.33    0.47
  -4 -11  -2   14.63    0.66
  -4 -11  -2   15.16    0.54
   4  11   2   14.74    0.63
   4  11   2   14.04    0.76
  -5 -11  -2   37.18    1.25
  -5 -11  -2   36.80    1.06
   5  11   2   36.72    1.32
   5  11   2   37.75    1.35
   5  11   2   37.86    1.24
  -6 -11  -2   47.63    1.34
  -6 -11  -2   50.88    1.56
   6  11   2   50.15    1.68
   6  11   2   49.11    1.69
   6  11   2   48.21    1.64
  -7 -11  -2   21.62    0.96
  -7 -11  -2   21.57    0.79
   7  11   2   21.92    1.09
   7  11   2   22.39    1.12
   7  11   2   24.39    1.12
  -8 -11  -2   18.53    0.94
  -8 -11  -2   16.28    0.82
   8  11   2   17.03    1.07
   8  11   2   17.76    1.06
   8  11   2   17.01    1.11
  -9 -11  -2   10.09    0.97
  -9 -11  -2   11.58    0.87
   9  11   2   10.31    1.14
   9  11   2   12.25    1.06
   9  11   2   12.35    0.99
 -10 -11  -2    4.20    0.83
 -10 -11  -2    3.32    0.72
  10  11   2    3.77    0.72
  10  11   2    5.34    0.98
  11  11   2    1.16    0.85
   9 -12  -2    1.71    1.02
   9 -12  -2    2.87    0.95
  -9  12   2    3.80    0.85
   8 -12  -2    5.05    0.90
   8 -12  -2    5.67    0.85
  -8  12   2    7.97    1.06
   7 -12  -2    1.99    0.61
   7 -12  -2    1.19    0.54
  -7  12   2    1.93    0.48
  -7  12   2    2.21    0.47
   6 -12  -2   12.34    0.92
   6 -12  -2   12.90    1.01
   6 -12  -2   10.61    0.82
  -6  12   2   13.13    0.89
  -6  12   2   12.92    0.82
   5 -12  -2    4.17    0.53
   5 -12  -2    4.69    0.65
   5 -12  -2    4.82    0.69
  -5  12   2    4.37    0.52
  -5  12   2    4.04    0.59
   4 -12  -2   28.74    1.21
   4 -12  -2   29.52    0.99
   4 -12  -2   29.17    0.98
   4 -12  -2   28.87    1.20
  -4  12   2   29.27    1.18
  -4  12   2   27.00    1.05
   3 -12  -2    8.54    0.63
   3 -12  -2    9.53    0.50
  -3  12   2    9.67    0.58
  -3  12   2   10.46    0.64
   2 -12  -2   49.04    1.55
   2 -12  -2   51.16    1.54
   2 -12  -2   49.73    1.45
   2 -12  -2   49.49    1.39
  -2  12   2   49.26    1.46
  -2  12   2   47.57    1.51
   1 -12  -2   17.72    0.74
   1 -12  -2   18.86    0.67
   1 -12  -2   18.62    0.66
  -1  12   2   18.97    0.72
  -1  12   2   19.35    0.73
  -1  12   2   19.47    0.55
   0 -12  -2    3.87    0.23
   0 -12  -2    3.79    0.28
   0 -12  -2    4.11    0.31
   0  12   2    3.95    0.33
   0  12   2    4.45    0.26
   0  12   2    4.26    0.31
  -1 -12  -2   49.44    1.33
  -1 -12  -2   48.50    1.37
   1  12   2   49.76    1.44
   1  12   2   47.34    1.24
   1  12   2   49.47    1.34
   1  12   2   48.64    1.31
  -2 -12  -2  108.71    2.76
  -2 -12  -2  111.00    2.67
   2  12   2  113.51    2.66
   2  12   2  108.17    2.80
   2  12   2  112.51    2.77
  -3 -12  -2  109.95    2.82
  -3 -12  -2  110.61    2.67
   3  12   2  110.20    2.85
   3  12   2  114.09    2.73
   3  12   2  108.71    2.88
   3  12   2  116.12    2.68
  -4 -12  -2   68.34    1.71
  -4 -12  -2   67.14    1.91
  -4 -12  -2   66.34    1.55
   4  12   2   67.81    1.98
   4  12   2   66.80    1.83
   4  12   2   64.45    1.94
  -5 -12  -2   33.73    1.19
  -5 -12  -2   34.39    0.99
   5  12   2   34.16    1.29
   5  12   2   33.42    1.16
   5  12   2   34.30    1.26
  -6 -12  -2   19.83    0.70
  -6 -12  -2   18.68    0.87
   6  12   2   18.61    0.94
   6  12   2   18.85    0.94
   6  12   2   20.56    1.01
  -7 -12  -2    2.01    0.38
  -7 -12  -2    2.22    0.30
   7  12   2    1.37    0.42
   7  12   2    1.45    0.37
   7  12   2    1.84    0.43
  -8 -12  -2    1.20    0.39
  -8 -12  -2    0.40    0.33
   8  12   2    0.82    0.38
   8  12   2    0.53    0.41
   8  12   2    0.39    0.46
  -9 -12  -2   29.65    1.26
  -9 -12  -2   26.27    1.38
   9  12   2   28.53    1.39
   9  12   2   28.95    1.48
   9  12   2   29.83    1.58
 -10 -12  -2   -0.36    0.75
 -10 -12  -2    0.78    0.69
  10  12   2    0.13    0.63
  10  12   2    1.93    1.31
  11  12   2    0.13    0.88
  11  12   2    1.20    1.29
   9 -13  -2    1.57    1.10
   9 -13  -2   -0.15    0.90
  -9  13   2    1.45    0.83
   8 -13  -2    1.26    0.79
   8 -13  -2    1.84    0.72
  -8  13   2    2.63    0.63
   7 -13  -2   13.34    1.15
  -7  13   2   11.09    1.57
  -7  13   2   12.71    0.97
   6 -13  -2   10.73    0.99
   6 -13  -2    9.86    0.91
  -6  13   2    9.76    0.80
  -6  13   2   10.36    0.85
   5 -13  -2    7.28    0.73
   5 -13  -2    6.27    0.74
  -5  13   2    5.70    0.64
  -5  13   2    6.39    0.60
   4 -13  -2    2.01    0.30
   4 -13  -2    2.21    0.39
   4 -13  -2    2.06    0.37
   4 -13  -2    2.32    0.33
  -4  13   2    2.54    0.38
  -4  13   2    2.60    0.44
   3 -13  -2   51.54    1.64
   3 -13  -2   51.27    1.70
   3 -13  -2   52.62    1.52
  -3  13   2   52.37    1.59
  -3  13   2   52.47    1.67
   2 -13  -2   14.84    0.62
   2 -13  -2   14.88    0.73
   2 -13  -2   13.50    0.62
   2 -13  -2   13.37    0.72
  -2  13   2   13.37    0.69
  -2  13   2   13.62    0.69
   1 -13  -2   73.09    2.07
   1 -13  -2   75.39    1.95
   1 -13  -2   73.98    1.91
  -1  13   2   72.24    2.09
  -1  13   2   75.15    2.01
  -1  13   2   76.18    1.76
   0 -13  -2   39.21    1.17
   0 -13  -2   41.28    1.06
   0 -13  -2   39.68    1.21
   0  13   2   40.76    1.10
   0  13   2   39.48    1.17
   0  13   2   39.49    1.25
  -1 -13  -2    8.48    0.45
  -1 -13  -2    7.68    0.41
   1  13   2    8.00    0.41
   1  13   2    8.30    0.41
   1  13   2    7.76    0.49
   1  13   2    8.28    0.46
  -2 -13  -2  168.76    4.01
  -2 -13  -2  169.37    4.11
   2  13   2  170.90    4.11
   2  13   2  175.64    4.01
   2  13   2  172.26    4.18
  -3 -13  -2   23.49    0.95
  -3 -13  -2   25.30    0.79
   3  13   2   25.08    0.79
   3  13   2   24.66    1.02
   3  13   2   24.09    0.91
   3  13   2   24.92    0.83
  -4 -13  -2    6.72    0.52
  -4 -13  -2    6.34    0.35
   4  13   2    6.28    0.55
   4  13   2    5.95    0.43
   4  13   2    5.58    0.54
  -5 -13  -2   39.58    1.11
  -5 -13  -2   38.17    1.30
   5  13   2   38.56    1.31
   5  13   2   38.73    1.43
   5  13   2   39.72    1.39
  -6 -13  -2    8.06    0.45
  -6 -13  -2    6.79    0.57
   6  13   2    7.93    0.69
   6  13   2    6.53    0.63
   6  13   2    7.04    0.67
  -7 -13  -2   23.01    1.02
  -7 -13  -2   22.34    0.82
   7  13   2   22.35    1.13
   7  13   2   23.47    1.13
   7  13   2   23.17    1.20
  -8 -13  -2   10.06    0.79
   8  13   2    8.22    0.99
   8  13   2    9.41    0.91
   8  13   2    9.83    0.86
  -9 -13  -2    0.59    0.43
  -9 -13  -2    0.86    0.51
   9  13   2    0.83    0.65
   9  13   2    0.71    0.51
   9  13   2    0.93    0.48
 -10 -13  -2    1.40    0.70
  10  13   2    0.01    0.67
  11  13   2    2.38    0.95
   9 -14  -2    0.73    1.15
   9 -14  -2   -0.99    0.95
  -9  14   2   -0.97    0.85
   8 -14  -2   -0.06    0.86
   8 -14  -2    0.24    0.79
  -8  14   2    0.81    0.64
   7 -14  -2    3.78    0.70
   7 -14  -2    4.81    0.83
  -7  14   2    3.10    0.59
  -7  14   2    3.01    0.62
   6 -14  -2    0.32    0.46
   6 -14  -2    0.61    0.46
  -6  14   2    0.35    0.42
  -6  14   2    0.54    0.42
   5 -14  -2   -0.68    0.39
   5 -14  -2   -0.22    0.35
   5 -14  -2    0.51    0.35
  -5  14   2    0.10    0.33
  -5  14   2    0.61    0.32
   4 -14  -2    1.82    0.38
   4 -14  -2    2.26    0.37
   4 -14  -2    2.50    0.46
   4 -14  -2    1.91    0.36
  -4  14   2    1.99    0.37
  -4  14   2    2.52    0.44
[truncated: 2,710,213 more chars]
