# Supplementary material for: Crystal structure of 3-(adamantan-1-yl)-4-(4-chloro­phen­yl)-1H-1,2,4-triazole-5(4H)-thione
Source: Acta Crystallogr E Crystallogr Commun. 2015 Jan 17;71(Pt 2):o115–6. doi: 10.1107/S2056989015000596 (PMC4384613; doi:10.1107/S2056989015000596)
Supplement: Supplementary file 2 [file e-71-0o115-Isup2.hkl]

#
# h,k,l, Fc-squared, Fo-squared, sigma(Fo-squared), status flag
#
data_I
_shelx_title ' ad52 in I-4 150K'
_shelx_refln_list_code          4
_shelx_F_calc_maximum      176.86
_exptl_crystal_F_000      1456.00
_reflns_d_resolution_high  0.5391

loop_
 _space_group_symop_operation_xyz
 'x, y, z'
 'y, -x, -z'
 '-x, -y, z'
 '-y, x, -z'
 'x+1/2, y+1/2, z+1/2'
 'y+1/2, -x+1/2, -z+1/2'
 '-x+1/2, -y+1/2, z+1/2'
 '-y+1/2, x+1/2, -z+1/2'

_cell_length_a    23.1302
_cell_length_b    23.1302
_cell_length_c     6.4100
_cell_angle_alpha  90.000
_cell_angle_beta   90.000
_cell_angle_gamma  90.000

_shelx_F_squared_multiplier     1.000

loop_
 _refln_index_h
 _refln_index_k
 _refln_index_l
 _refln_F_squared_calc
 _refln_F_squared_meas
 _refln_F_squared_sigma
 _refln_observed_status
   2   2   0       1662.87       1323.46        87.91 o
   1   3   0       2216.52       2308.86        24.30 o
   0   4   0       1096.59       1103.81         5.74 o
   2   4   0         29.04         48.16         0.82 o
   4   4   0       1379.41       1488.63         7.58 o
  -3   5   0       3446.99       3745.91        17.68 o
   1   5   0      12956.54      13124.74       204.20 o
   3   5   0         59.57         62.01         0.78 o
   5   5   0       2651.90       3255.61        15.60 o
  -4   6   0       6445.65       6844.89        37.25 o
   0   6   0       1761.60       2159.74        12.18 o
   2   6   0       5627.27       6120.87        31.01 o
   4   6   0         22.62         31.74         0.67 o
   6   6   0      12811.95      13383.17       121.87 o
  -5   7   0      10151.23      10348.75        67.35 o
  -3   7   0      14064.96      14792.21       123.40 o
  -1   7   0       3707.20       4009.89        19.05 o
   3   7   0       4840.04       5176.90        40.73 o
   5   7   0       3548.83       4128.24        29.62 o
   7   7   0       3824.27       4498.37        29.34 o
  -6   8   0      13461.01      14798.28       120.64 o
  -4   8   0      10303.57      11300.90        68.26 o
  -2   8   0       2919.99       3233.76        15.68 o
   0   8   0       8725.12       9849.63        54.18 o
   4   8   0       2471.53       2735.07        15.37 o
   6   8   0       4639.59       5199.40        39.65 o
   8   8   0        298.31        361.61         3.50 o
  -7   9   0       3787.68       4320.21        27.93 o
  -5   9   0       1067.85       1415.06        12.58 o
  -3   9   0        788.42        900.18         5.67 o
  -1   9   0      13683.63      14180.03       100.62 o
   1   9   0       2503.65       3212.66        18.23 o
   3   9   0       3939.84       3773.07        23.04 o
   5   9   0       1656.41       1978.52        20.98 o
   7   9   0       4019.72       4627.74        26.73 o
   9   9   0        229.42        269.16         3.28 o
  -8  10   0       4728.30       4723.79        31.20 o
  -6  10   0       6190.12       7529.52        45.56 o
  -4  10   0       1315.23       1411.82        10.80 o
  -2  10   0        235.80        395.67         3.66 o
   0  10   0       1313.33       1364.13         9.85 o
   2  10   0       3173.30       3509.38        24.49 o
   4  10   0        499.94        659.71         5.18 o
   6  10   0      13653.58      15407.67       121.05 o
   8  10   0      19921.93      21819.43       190.95 o
  10  10   0        846.60        935.63         7.07 o
  -9  11   0       3690.46       4449.43        29.16 o
  -7  11   0        534.32        579.23         5.58 o
  -5  11   0       1687.18       1877.35        12.25 o
  -3  11   0        590.24        703.87         5.13 o
  -1  11   0         48.90         33.48         1.15 o
   1  11   0      25197.11      26934.03       557.90 o
   3  11   0       2950.09       3481.77        20.50 o
   5  11   0        255.84        321.85         3.63 o
   7  11   0          9.87         21.35         1.35 o
   9  11   0       1398.42       1543.08        10.57 o
  11  11   0       1787.08       2026.22        14.03 o
 -10  12   0       4163.19       4153.23        32.74 o
  -8  12   0       2663.95       3414.96        22.98 o
  -6  12   0       2487.96       2984.84        19.42 o
  -4  12   0        291.17        373.77         3.54 o
  -2  12   0        242.03        311.21         3.42 o
   0  12   0       1159.30       1090.22         8.45 o
   2  12   0         85.54        126.43         2.27 o
   4  12   0       1831.08       2405.05        15.90 o
   6  12   0         38.19         62.23         1.71 o
   8  12   0       3456.20       3322.46        22.30 o
  10  12   0       1165.44       1367.17        10.19 o
  12  12   0        711.96        781.98         7.08 o
 -11  13   0          0.68         16.69         1.36 o
  -9  13   0         10.33         32.55         1.59 o
  -7  13   0       7142.07       7345.83        45.10 o
  -5  13   0        534.01        657.81         5.50 o
  -3  13   0       1025.42       1470.19        10.52 o
  -1  13   0        138.53        118.44         2.35 o
   1  13   0        745.76        847.24         6.55 o
   3  13   0       4657.87       6018.15        34.67 o
   5  13   0        153.66        139.91         2.44 o
   7  13   0      10617.72      11025.13        82.70 o
   9  13   0       3309.96       3616.48        24.34 o
  11  13   0        400.46        462.69         5.30 o
  13  13   0       1076.67       1287.53        11.05 o
 -12  14   0       4558.23       4988.19        33.30 o
 -10  14   0       2695.88       3115.61        22.61 o
  -8  14   0        382.39        566.14         5.78 o
  -6  14   0        352.44        319.13         3.78 o
  -4  14   0       5976.32       6776.70        40.26 o
  -2  14   0        725.16        827.45         7.11 o
   0  14   0       3047.33       2815.22        19.31 o
   2  14   0       3854.43       4408.86        26.89 o
   4  14   0        976.45        908.68         7.23 o
   6  14   0        460.39        531.91         5.29 o
   8  14   0       1130.64       1154.99         9.42 o
  10  14   0        102.42        142.85         3.00 o
  12  14   0        459.22        582.94         6.35 o
  14  14   0         74.78         86.17         3.31 o
 -13  15   0         16.50         35.83         2.21 o
 -11  15   0       7167.59       7557.46        50.92 o
  -9  15   0       4648.99       5056.56        34.93 o
  -7  15   0       3222.15       3139.03        21.76 o
  -5  15   0       1014.20       1056.88         8.11 o
  -3  15   0       5691.13       5793.68        36.09 o
  -1  15   0       6599.27       7443.66        49.49 o
   1  15   0       1948.53       2087.38        14.48 o
   3  15   0      11124.49      12234.74        79.46 o
   5  15   0       4325.08       4414.78        30.41 o
   7  15   0        472.38        608.69         6.21 o
   9  15   0       6892.40       7145.24        45.97 o
  11  15   0       1285.88       1411.66        11.90 o
  13  15   0       1430.53       1387.23        12.11 o
  15  15   0       1446.62       1578.75        14.39 o
 -14  16   0         89.18         81.90         3.24 o
 -12  16   0       3882.80       3806.82        42.18 o
 -10  16   0        682.30        758.13         7.80 o
  -8  16   0       5449.74       5712.59        37.66 o
  -6  16   0       3303.61       3564.72        25.50 o
  -4  16   0        141.16        189.94         3.22 o
  -2  16   0       4933.97       5422.71        37.03 o
   0  16   0       3168.78       3169.31        22.51 o
   2  16   0       1753.40       1859.00        14.60 o
   4  16   0       3304.04       3814.01        29.32 o
   6  16   0        921.57        972.28         8.37 o
   8  16   0       1403.82       1451.83        12.05 o
  10  16   0        145.71        145.01         3.23 o
  12  16   0       7884.20       8454.46        59.22 o
  14  16   0          0.69          9.20         2.01 o
  16  16   0       1457.47       1664.77        15.28 o
 -15  17   0         46.19         46.92         2.79 o
 -13  17   0        875.24        753.72         8.81 o
 -11  17   0          0.76          4.37         1.74 o
  -9  17   0      16440.44      16988.13       110.31 o
  -7  17   0       8740.06       8750.42        58.45 o
  -5  17   0         32.74         58.36         2.53 o
  -3  17   0       7330.14       7826.52        52.33 o
  -1  17   0         25.09         63.48         2.27 o
   1  17   0        142.92        192.10         3.38 o
   3  17   0       5828.96       6479.51        44.40 o
   5  17   0        747.74        809.85         7.70 o
   7  17   0       5062.07       5316.83        43.00 o
   9  17   0       1411.54       1385.73        18.83 o
  11  17   0        732.77        784.84         8.78 o
  13  17   0       3053.15       3184.80        23.93 o
  15  17   0       2155.18       2103.26        19.08 o
  17  17   0        143.48        137.61         4.55 o
 -16  18   0        531.72        575.21         8.07 o
 -14  18   0       1286.32       1349.66        13.23 o
 -12  18   0       1776.47       2033.57        16.69 o
 -10  18   0       6663.94       6744.51        44.41 o
  -8  18   0        537.40        676.47         8.00 o
  -6  18   0        142.22        173.22         3.89 o
  -4  18   0       2898.30       2978.90        22.03 o
  -2  18   0       2665.06       2900.12        21.54 o
   0  18   0       2647.85       2650.01        19.88 o
   2  18   0      15945.51      16844.39       109.03 o
   4  18   0       2264.84       2663.01        20.94 o
   6  18   0       5862.67       5903.69        40.16 o
   8  18   0        913.63        957.65         9.19 o
  10  18   0          3.84          7.65         1.55 o
  12  18   0        212.80        222.47         4.30 o
  14  18   0       4519.99       4745.82        34.12 o
  16  18   0       1203.53       1231.53        12.54 o
  18  18   0        454.12        487.48         8.18 o
 -17  19   0          0.22          4.88         2.46 o
 -15  19   0        522.86        589.66         8.08 o
 -13  19   0        162.35        198.27         5.07 o
 -11  19   0       1175.71       1248.92        11.14 o
  -9  19   0       3019.85       3286.78        25.62 o
  -7  19   0        155.78        147.20         3.65 o
  -5  19   0      21556.81      21066.32       153.11 o
  -3  19   0        211.85        254.40         4.99 o
  -1  19   0       2354.11       2537.35        21.14 o
   1  19   0       3842.40       4246.38        30.15 o
   3  19   0       3063.82       3365.64        26.81 o
   5  19   0         69.81         51.37         2.53 o
   7  19   0       1007.69        979.50         9.24 o
   9  19   0        220.14        215.49         4.12 o
  11  19   0         11.81          9.27         1.73 o
  13  19   0       1590.77       1774.63        15.45 o
  15  19   0        108.77        162.74         4.86 o
  17  19   0         20.90         30.00         2.90 o
  19  19   0        439.05        478.99         8.06 o
 -18  20   0         35.67         37.41         3.22 o
 -16  20   0       2072.87       2228.03        18.98 o
 -14  20   0        768.63        762.35         8.96 o
 -12  20   0        512.23        463.64         6.67 o
 -10  20   0        197.71        215.65         4.54 o
  -8  20   0          0.03         22.32         1.96 o
  -6  20   0       2989.25       3085.01        25.71 o
  -4  20   0       1513.45       1428.21        15.37 o
  -2  20   0        934.52        959.29         9.54 o
   0  20   0         74.36         77.67         3.37 o
   2  20   0         89.32        130.83         3.48 o
   4  20   0       2085.69       1992.42        18.63 o
   6  20   0        261.26        291.00         5.36 o
   8  20   0       1427.44       1484.80        13.24 o
  10  20   0         97.94        101.00         3.26 o
  12  20   0        471.06        577.14         7.52 o
  14  20   0        297.83        299.02         5.36 o
  16  20   0         41.26         46.15         3.06 o
  18  20   0       2379.62       2561.86        22.71 o
  20  20   0       1668.97       1805.10        17.89 o
 -19  21   0        474.27        492.44         8.24 o
 -17  21   0       2051.11       2107.94        18.53 o
 -15  21   0          3.06         12.97         2.55 o
 -13  21   0        591.40        608.68         7.92 o
 -11  21   0         94.22        116.66         4.02 o
  -9  21   0       1008.60       1093.80        11.20 o
  -7  21   0       3640.95       3568.54        28.00 o
  -5  21   0        628.14        611.23         7.65 o
  -3  21   0        216.09        209.74         4.31 o
  -1  21   0       1450.48       1590.77        14.27 o
   1  21   0       8820.78       9475.01        63.49 o
   3  21   0       3521.35       3661.51        26.89 o
   5  21   0       1761.78       1649.46        14.24 o
   7  21   0        598.83        707.15         8.40 o
   9  21   0        388.75        426.42         5.92 o
  11  21   0        102.19        134.05         4.43 o
  13  21   0         21.62         33.55         2.65 o
  15  21   0       1422.02       1484.66        15.47 o
  17  21   0        711.00        699.17         9.23 o
  19  21   0          0.52          7.84         3.13 o
  21  21   0         78.16         80.45         4.11 o
 -20  22   0       1028.82       1124.58        12.78 o
 -18  22   0         18.60         41.79         3.85 o
 -16  22   0          5.87          9.83         2.69 o
 -14  22   0       1210.87       1186.54        12.16 o
 -12  22   0        125.68        119.26         4.24 o
 -10  22   0        257.86        300.99         5.46 o
  -8  22   0       4278.85       4526.25        34.63 o
  -6  22   0         66.91         89.13         3.85 o
  -4  22   0          7.45          6.43         1.96 o
  -2  22   0        479.45        421.95         6.39 o
   0  22   0        283.01        303.32         5.07 o
   2  22   0        335.39        332.87         5.18 o
   4  22   0         81.34        111.84         3.87 o
   6  22   0         83.87         70.91         3.04 o
   8  22   0         70.93         77.01         3.45 o
  10  22   0       6275.83       6447.29        45.11 o
  12  22   0        854.41        879.60         9.68 o
  14  22   0        229.33        242.45         5.30 o
  16  22   0          3.73         16.33         3.00 o
  18  22   0        948.29        958.51        12.02 o
  20  22   0        360.57        359.96         7.95 o
  22  22   0        147.51        151.45         6.16 o
 -21  23   0         50.21         53.37         5.27 o
 -19  23   0       1350.15       1425.55        14.83 o
 -17  23   0        997.43       1082.16        12.75 o
 -15  23   0        901.35        905.13        10.57 o
 -13  23   0        117.95        110.52         4.38 o
 -11  23   0          0.59          3.44         2.33 o
  -9  23   0        740.17        799.06         9.77 o
  -7  23   0        143.78        132.61         4.80 o
  -5  23   0        740.98        777.59         9.45 o
  -3  23   0        122.32        118.38         4.02 o
  -1  23   0       3753.77       3982.27        29.59 o
   1  23   0        306.00        264.27         4.87 o
   3  23   0        533.17        527.30         7.31 o
   5  23   0          2.58         -1.32         1.97 o
   7  23   0        357.94        331.52         6.07 o
   9  23   0       1584.26       1713.30        15.85 o
  11  23   0        145.30        158.09         4.70 o
  13  23   0         64.72         56.65         3.09 o
  15  23   0       2023.74       2168.78        19.75 o
  17  23   0        289.07        291.73         6.51 o
  19  23   0        359.92        362.23         8.04 o
  21  23   0         18.01         20.03         3.63 o
  23  23   0        167.74        170.33         7.22 o
 -22  24   0          2.20         -1.22         4.18 o
 -20  24   0        270.20        266.81         7.91 o
 -18  24   0        264.70        280.43         7.50 o
 -16  24   0        355.23        395.75         8.44 o
 -14  24   0        102.87        109.32         4.37 o
 -12  24   0        566.61        563.78         7.90 o
 -10  24   0          1.37          1.21         2.53 o
  -8  24   0       1252.33       1310.63        14.32 o
  -6  24   0       2806.25       3032.80        25.31 o
  -4  24   0       1684.55       1700.99        15.29 o
  -2  24   0        119.69        106.97         3.96 o
   0  24   0       1244.81       1235.92        11.82 o
   2  24   0        371.55        408.87         6.02 o
   4  24   0        299.19        351.41         6.09 o
   6  24   0        212.41        232.78         5.47 o
   8  24   0       2262.81       2297.52        19.99 o
  10  24   0        613.52        636.54         8.38 o
  12  24   0        162.98        181.86         5.17 o
  14  24   0        907.07       1035.71        11.30 o
  16  24   0          5.92          8.74         3.10 o
  18  24   0        355.39        419.93         8.45 o
  20  24   0        601.49        645.45        10.95 o
  22  24   0       1254.63       1299.59        16.40 o
  24  24   0        268.52        265.48         9.38 o
 -23  25   0          0.64          4.19         4.95 o
 -21  25   0         49.72         57.93         5.12 o
 -19  25   0       1830.77       1937.23        19.50 o
 -17  25   0       2785.73       2925.90        25.99 o
 -15  25   0        531.09        575.11         9.30 o
 -13  25   0        163.61        188.84         6.20 o
 -11  25   0        695.40        769.56        10.93 o
  -9  25   0          6.27         13.68         2.96 o
  -7  25   0         23.29         12.91         2.80 o
  -5  25   0        138.15        127.47         4.79 o
  -3  25   0       1925.56       2023.55        17.50 o
  -1  25   0          8.14          9.41         2.71 o
   1  25   0        693.55        671.98         8.76 o
   3  25   0        105.75        132.36         4.91 o
   5  25   0        102.48         99.31         3.93 o
   7  25   0        333.08        309.85         6.22 o
   9  25   0        577.88        601.95         8.16 o
  11  25   0       1148.94       1282.03        12.87 o
  13  25   0        955.43       1017.61        11.29 o
  15  25   0       3139.08       3330.19        28.01 o
  17  25   0        232.15        232.75         7.01 o
  19  25   0       1722.45       1753.67        18.43 o
  21  25   0        299.27        304.13         8.49 o
  23  25   0         81.54         86.06         5.62 o
  25  25   0        317.26        358.99        11.85 o
 -24  26   0        472.04        506.45        12.67 o
 -22  26   0        318.64        301.55        10.35 o
 -20  26   0          0.83          5.91         4.51 o
 -18  26   0         57.00         52.31         4.57 o
 -16  26   0        155.06        173.58         7.53 o
 -14  26   0        337.70        379.18         7.92 o
 -12  26   0       2441.46       2553.37        22.80 o
 -10  26   0       3608.84       3756.66        30.96 o
  -8  26   0        924.88       1027.20        12.11 o
  -6  26   0        770.45        781.83        10.11 o
  -4  26   0        110.39        129.73         5.11 o
  -2  26   0       2162.95       2242.33        19.82 o
   0  26   0        337.64        362.87         6.20 o
   2  26   0          0.08          2.66         2.41 o
   4  26   0        676.57        770.53         9.36 o
   6  26   0       1332.72       1364.52        14.19 o
   8  26   0       3789.96       3950.01        31.51 o
  10  26   0       1083.91       1051.72        11.49 o
  12  26   0         59.89         73.75         3.78 o
  14  26   0        905.01        987.05        12.14 o
  16  26   0        730.27        797.79        11.86 o
  18  26   0        102.50        113.84         5.20 o
  20  26   0         71.59         91.10         5.27 o
  22  26   0         23.15         26.57         5.34 o
  24  26   0        701.91        701.16        15.39 o
  26  26   0         85.87         81.58         9.44 o
 -25  27   0          3.29          9.78         7.52 o
 -23  27   0         17.19         20.15         6.07 o
 -21  27   0         94.59        115.83         6.78 o
 -19  27   0          0.06         -3.94         4.52 o
 -17  27   0        352.85        362.80         9.18 o
 -15  27   0       1424.57       1502.34        17.30 o
 -13  27   0        184.48        206.00         6.75 o
 -11  27   0        336.15        359.93         7.66 o
  -9  27   0          1.41          8.36         3.08 o
  -7  27   0        171.99        171.54         5.58 o
  -5  27   0       1886.56       2040.98        18.09 o
  -3  27   0        292.52        287.01         6.07 o
  -1  27   0        858.26        859.69         9.89 o
   1  27   0         31.55         33.57         3.03 o
   3  27   0        346.70        382.70         6.75 o
   5  27   0          0.30         10.06         2.56 o
   7  27   0       1542.00       1644.58        16.41 o
   9  27   0       1577.25       1705.56        16.74 o
  11  27   0        681.73        713.18         9.63 o
  13  27   0        445.24        449.68         8.42 o
  15  27   0         51.61         58.70         4.36 o
  17  27   0        475.84        482.20         9.46 o
  19  27   0        472.66        497.89        10.01 o
  21  27   0         55.91         54.23         6.35 o
  23  27   0         39.95         38.67         6.26 o
  25  27   0          1.69          8.87         7.77 o
  27  27   0          0.37         19.50         8.45 o
 -26  28   0          1.42          5.81         9.09 o
 -24  28   0        228.65        256.36        13.59 o
 -22  28   0        320.78        343.89        11.86 o
 -20  28   0       1010.12       1029.60        16.37 o
 -18  28   0         25.23         31.33         5.05 o
 -16  28   0        745.92        820.83        12.01 o
 -14  28   0        265.78        278.56         7.78 o
 -12  28   0         19.26         16.46         3.54 o
 -10  28   0         39.48         41.47         3.80 o
  -8  28   0        530.57        550.12         8.38 o
  -6  28   0        941.57        929.63        11.00 o
  -4  28   0        164.79        202.74         6.12 o
  -2  28   0         25.03         36.63         3.31 o
   0  28   0         83.28        103.06         4.49 o
   2  28   0        221.42        216.25         5.79 o
   4  28   0        293.77        336.30         6.71 o
   6  28   0        724.80        721.77         9.94 o
   8  28   0        480.83        464.47         8.22 o
  10  28   0        131.96        135.03         5.18 o
  12  28   0        220.59        241.11         7.42 o
  14  28   0        628.35        649.78        10.90 o
  16  28   0       1368.98       1423.02        17.12 o
  18  28   0        645.57        654.47        12.02 o
  20  28   0          2.22          7.50         5.04 o
  22  28   0         76.07         71.19         6.90 o
  24  28   0         38.67         35.41         9.41 o
  26  28   0        162.23        149.30        10.36 o
  28  28   0          2.03          1.36         9.29 o
 -27  29   0        121.80        167.76        13.16 o
 -25  29   0        379.22        425.83        15.15 o
 -23  29   0        697.59        745.29        15.71 o
 -21  29   0        446.72        457.50        12.19 o
 -19  29   0         23.86         17.43         5.18 o
 -17  29   0         43.64         57.68         5.29 o
 -15  29   0          3.73          2.98         3.97 o
 -13  29   0         10.62         12.06         3.82 o
 -11  29   0         42.47         47.93         4.47 o
  -9  29   0        928.47        965.80        11.57 o
  -7  29   0       1401.22       1534.48        15.35 o
  -5  29   0         35.40         33.22         3.34 o
  -3  29   0         73.60         74.93         4.12 o
  -1  29   0          0.86         -0.17         3.03 o
   1  29   0        549.63        567.75         8.58 o
   3  29   0        322.62        336.46         6.96 o
   5  29   0       1885.47       1942.11        18.62 o
   7  29   0         23.43         28.60         3.58 o
   9  29   0        260.39        267.18         7.39 o
  11  29   0        281.05        280.63         7.44 o
  13  29   0         41.12         36.50         4.40 o
  15  29   0         46.53         42.68         5.13 o
  17  29   0          1.62          9.30         4.54 o
  19  29   0        147.12        163.79         7.34 o
  21  29   0         38.24         42.04         6.68 o
  23  29   0          7.93         12.01         7.53 o
  25  29   0         59.30         67.24         9.58 o
  27  29   0         32.45         34.41        11.86 o
  29  29   0         33.92         38.66        10.35 o
 -28  30   0        306.36        301.74        15.95 o
 -26  30   0         12.14         24.27         9.78 o
 -24  30   0        221.07        243.31        11.77 o
 -22  30   0         63.80         83.30         7.52 o
 -20  30   0          0.12         -1.80         5.68 o
 -18  30   0          2.52          7.67         5.52 o
 -16  30   0         73.72         69.37         5.52 o
 -14  30   0        552.81        585.39        11.43 o
 -12  30   0         44.48         58.18         4.26 o
 -10  30   0         88.39         86.65         4.64 o
  -8  30   0         55.21         60.95         4.26 o
  -6  30   0       1091.42       1167.81        13.78 o
  -4  30   0        192.73        175.34         6.48 o
  -2  30   0        360.58        369.80         7.93 o
   0  30   0       1910.16       2039.28        19.71 o
   2  30   0       1344.95       1360.32        14.22 o
   4  30   0          0.06         10.03         3.42 o
   6  30   0        388.81        389.49         8.21 o
   8  30   0         53.15         74.22         4.24 o
  10  30   0         15.27         27.10         4.13 o
  12  30   0         18.15         26.95         4.63 o
  14  30   0        269.22        260.73         9.39 o
  16  30   0        274.42        289.72         9.55 o
  18  30   0        259.22        282.04        10.51 o
  20  30   0        469.80        508.63        13.31 o
  22  30   0         69.65         76.76         7.83 o
  24  30   0          3.60          8.41         9.16 o
  26  30   0          0.79          7.05         9.34 o
  28  30   0        149.60        158.78        11.18 o
  30  30   0        207.56        245.43        13.91 o
 -29  31   0         25.83         28.18        12.07 o
 -27  31   0          9.56         34.43        10.74 o
 -25  31   0        475.78        455.65        17.07 o
 -23  31   0        231.71        271.06        12.27 o
 -21  31   0        318.52        324.87        12.83 o
 -19  31   0        336.47        365.66        11.59 o
 -17  31   0         20.01         12.76         6.47 o
 -15  31   0          9.90         14.04         4.99 o
 -13  31   0       1095.10       1117.05        15.48 o
 -11  31   0        574.00        619.68        10.76 o
  -9  31   0         57.03         59.60         4.50 o
  -7  31   0        479.19        465.67         9.11 o
  -5  31   0       1008.41       1036.53        12.99 o
  -3  31   0        182.17        173.84         6.49 o
  -1  31   0         10.34         14.49         3.37 o
   1  31   0        187.76        170.85         6.57 o
   3  31   0          1.86         15.55         3.52 o
   5  31   0         28.38         31.12         4.67 o
   7  31   0         33.97         34.72         3.92 o
   9  31   0       3399.05       3691.34        32.96 o
  11  31   0        155.92        165.08         7.32 o
  13  31   0        375.50        397.93        10.63 o
  15  31   0         99.30         97.48         6.44 o
  17  31   0        178.29        189.24         9.17 o
  19  31   0         31.79         41.55         6.33 o
  21  31   0        282.72        296.39        12.20 o
  23  31   0          1.15          7.34         8.47 o
  25  31   0        239.23        228.92        13.61 o
  27  31   0        520.64        573.63        20.23 o
  29  31   0        367.12        419.56        19.36 o
 -28  32   0          4.43         18.05        14.58 o
 -26  32   0         14.36         21.77        11.50 o
 -24  32   0         74.89        106.77        11.10 o
 -22  32   0          9.38          2.27         9.91 o
 -20  32   0        119.83        107.22         8.46 o
 -18  32   0         69.42         80.39         7.05 o
 -16  32   0        388.64        375.72        12.58 o
 -14  32   0        115.49        106.33         6.82 o
 -12  32   0        294.79        281.10        10.03 o
 -10  32   0         95.28         93.21         5.50 o
  -8  32   0         69.04         55.89         4.55 o
  -6  32   0         10.16         10.47         3.92 o
  -4  32   0        608.21        640.22        10.49 o
  -2  32   0        315.45        340.72         7.84 o
   0  32   0         10.99         13.33         3.77 o
   2  32   0        650.77        691.06        10.99 o
   4  32   0        623.86        633.16        11.14 o
   6  32   0          2.46          2.47         4.06 o
   8  32   0         52.31         61.59         4.79 o
  10  32   0        293.32        349.29        10.00 o
  12  32   0          0.46          7.98         4.87 o
  14  32   0         97.62         95.85         6.95 o
  16  32   0        321.16        341.40        12.08 o
  18  32   0        361.23        357.99        11.82 o
  20  32   0          0.00          9.73         7.31 o
  22  32   0         17.02         32.42         9.11 o
  24  32   0          7.55         20.33        10.19 o
  26  32   0          6.41         26.20        12.83 o
  28  32   0        169.47        195.75        13.02 o
 -27  33   0         50.99         32.49        13.21 o
 -25  33   0          0.45         18.68        11.38 o
 -23  33   0        162.43        168.67        11.55 o
 -21  33   0          0.10         -2.74        10.31 o
 -19  33   0         25.88         14.36         8.36 o
 -17  33   0        221.67        232.76        10.06 o
 -15  33   0        483.30        490.28        12.98 o
 -13  33   0         58.50         66.12         6.56 o
 -11  33   0         12.30         37.71         5.59 o
  -9  33   0        739.87        804.12        13.09 o
  -7  33   0        302.78        333.77         9.42 o
  -5  33   0         87.57         79.41         5.04 o
  -3  33   0        943.15        940.52        12.94 o
  -1  33   0        218.49        245.45         8.22 o
   1  33   0        612.98        640.74        10.78 o
   3  33   0          4.21         20.57         4.35 o
   5  33   0        127.70        135.76         6.53 o
   7  33   0         96.35        115.81         6.26 o
   9  33   0        485.44        493.62        11.60 o
  11  33   0        346.49        353.25        10.97 o
  13  33   0         74.98         76.96         6.66 o
  15  33   0          1.94          5.95         5.66 o
  17  33   0          1.13          3.62         6.16 o
  19  33   0          0.05          7.59         7.64 o
  21  33   0          2.28         14.79         8.19 o
  23  33   0         37.71         24.75        10.16 o
  25  33   0        122.45        134.82        11.43 o
  27  33   0          0.66         -1.09        12.63 o
 -26  34   0          0.68         13.65        15.93 o
 -24  34   0          9.33         26.83        11.19 o
 -22  34   0        292.83        304.14        16.24 o
 -20  34   0        238.90        228.20        10.98 o
 -18  34   0         12.03         22.51         7.65 o
 -16  34   0        265.04        258.66        12.04 o
 -14  34   0        387.14        402.98        13.75 o
 -12  34   0         11.74          6.55         6.83 o
 -10  34   0        581.70        589.93        14.09 o
  -8  34   0        933.53        955.37        16.02 o
  -6  34   0         14.48         12.66         5.02 o
  -4  34   0         50.32         53.84         5.20 o
  -2  34   0        793.83        795.51        12.27 o
   0  34   0        981.91       1003.66        13.61 o
   2  34   0        141.87        149.00         6.54 o
   4  34   0         41.07         36.23         4.89 o
   6  34   0         49.05         61.12         5.27 o
   8  34   0        158.68        165.77        12.07 o
  10  34   0        157.55        155.32         8.30 o
  12  34   0        126.74        116.85         7.19 o
  14  34   0        430.81        455.31        13.54 o
  16  34   0        392.41        403.55        16.01 o
  18  34   0        166.42        170.32         9.09 o
  20  34   0          0.04         13.56         8.34 o
  22  34   0         14.85         10.39        11.63 o
  24  34   0        119.18        121.69        12.39 o
  26  34   0         74.56        104.65        15.61 o
 -23  35   0         77.95         92.71        12.27 o
 -21  35   0        181.56        206.68        14.62 o
 -19  35   0          7.63         31.05         9.88 o
 -17  35   0        706.94        715.03        20.08 o
 -15  35   0        281.38        287.63        16.19 o
 -13  35   0        422.00        450.05        14.70 o
 -11  35   0          6.28          7.64         9.50 o
  -9  35   0         18.11         35.34         7.48 o
  -7  35   0        930.70        985.20        17.74 o
  -5  35   0        713.05        718.02        14.12 o
  -3  35   0          1.47          2.81         6.03 o
  -1  35   0         56.23         70.64         6.25 o
   1  35   0         25.62         34.41         5.27 o
   3  35   0       1048.22       1073.25        16.43 o
   5  35   0         72.77         86.76         6.33 o
   7  35   0       1505.91       1510.69        20.57 o
   9  35   0        521.25        524.65        15.10 o
  11  35   0        107.69        101.32         7.82 o
  13  35   0        107.46        135.70         8.12 o
  15  35   0          1.14         -1.61         7.29 o
  17  35   0        140.88        149.95        11.02 o
  19  35   0        111.84        121.41        10.26 o
  21  35   0         21.44         53.66        18.44 o
  23  35   0        116.63        118.38        18.28 o
 -22  36   0         60.09         47.78        20.26 o
 -20  36   0         24.99         13.47        15.34 o
 -18  36   0          2.53          2.90         9.64 o
 -16  36   0         11.30         18.48         9.06 o
 -14  36   0        204.48        215.99        14.31 o
 -12  36   0        537.00        554.60        16.63 o
 -10  36   0        118.50        122.89         8.61 o
  -8  36   0       1155.19       1215.88        21.59 o
  -6  36   0        727.24        752.72        15.76 o
  -4  36   0          0.56          1.93         5.53 o
  -2  36   0         14.53         19.69         5.59 o
   0  36   0         27.00         31.34         6.14 o
   2  36   0        336.88        327.93        12.29 o
   4  36   0        241.16        276.30        12.90 o
   6  36   0        792.86        816.40        21.35 o
   8  36   0          9.15          8.32         6.90 o
  10  36   0         57.89         62.50         7.76 o
  12  36   0        208.66        198.48        10.27 o
  14  36   0        100.34        103.55         8.72 o
  16  36   0        624.21        624.15        26.56 o
  18  36   0          2.51          0.21         8.75 o
  20  36   0        189.29        196.44        12.84 o
  22  36   0        205.09        230.88        14.12 o
 -21  37   0         82.76         67.67        12.24 o
 -19  37   0          0.12         13.86        12.41 o
 -17  37   0        120.91        149.38        11.96 o
 -15  37   0        690.16        673.64        20.50 o
 -13  37   0         17.79         27.07         8.08 o
 -11  37   0         28.80         28.13         7.43 o
  -9  37   0        197.52        207.21         9.75 o
  -7  37   0         35.77         50.74         7.50 o
  -5  37   0         51.81         57.30        13.97 o
  -3  37   0        186.19        192.82        10.84 o
  -1  37   0        130.52        128.47         8.10 o
   1  37   0        733.14        763.97        16.03 o
   3  37   0        552.30        627.64        15.72 o
   5  37   0        151.61        160.24         9.81 o
   7  37   0         93.56        108.38         9.09 o
   9  37   0        326.29        321.92        16.07 o
  11  37   0         32.55         39.20         8.97 o
  13  37   0        210.90        219.42        10.88 o
  15  37   0        309.57        307.25        13.96 o
  17  37   0          1.34         22.97        10.58 o
  19  37   0        128.58        145.49        12.49 o
  21  37   0         46.33         74.14        12.66 o
 -18  38   0         96.12        122.40        14.36 o
 -16  38   0         11.09          9.81        14.86 o
 -14  38   0          0.22         10.94         9.12 o
 -12  38   0         10.10         23.27         9.15 o
 -10  38   0          0.13          7.88         7.69 o
  -8  38   0        374.11        416.14        14.81 o
  -6  38   0        794.04        835.52        17.72 o
  -4  38   0          1.01          8.13         7.34 o
  -2  38   0        685.79        679.14        20.37 o
   0  38   0        111.46        126.43         9.17 o
   2  38   0         28.12         36.37         8.58 o
   4  38   0        134.82        150.00        11.07 o
   6  38   0         22.99         25.83         8.50 o
   8  38   0         33.36         29.54         8.97 o
  10  38   0          9.67         14.57         9.43 o
  12  38   0         65.84         63.06        10.75 o
  14  38   0         31.66         36.48        12.22 o
  16  38   0         80.42         90.00        10.62 o
  18  38   0          6.14         42.90        16.05 o
 -17  39   0        416.68        440.83        21.05 o
 -15  39   0        427.62        424.35        19.29 o
 -13  39   0        224.75        223.67        12.14 o
 -11  39   0         59.52         29.58        12.49 o
  -9  39   0        387.82        418.22        15.87 o
  -7  39   0         22.86         28.72         8.12 o
  -5  39   0         68.84         82.13         9.13 o
  -3  39   0        105.61        128.09        12.37 o
  -1  39   0         81.10         89.56        10.38 o
   1  39   0        343.88        382.71        15.88 o
   3  39   0        865.03        905.59        19.93 o
   5  39   0        249.06        281.48        14.64 o
   7  39   0         10.95         14.51         9.55 o
   9  39   0          6.87         31.70        14.55 o
  11  39   0        430.53        509.48        20.64 o
  13  39   0          7.50         40.09        10.46 o
  15  39   0         38.54         38.08        16.23 o
  17  39   0        227.81        265.78        14.22 o
 -14  40   0         57.97         69.48        11.33 o
 -12  40   0         17.96          9.66        14.17 o
 -10  40   0         20.32         17.79        12.40 o
  -8  40   0         13.11         28.07         9.44 o
  -6  40   0         86.02        124.93         9.71 o
  -4  40   0        146.82        158.27        10.85 o
  -2  40   0        153.71        136.53        12.99 o
   0  40   0          1.61         10.57        10.08 o
   2  40   0         20.13          8.51        13.52 o
   4  40   0         86.20         82.91        11.57 o
   6  40   0        215.28        214.56        13.70 o
   8  40   0         21.69         57.17        13.02 o
  10  40   0         34.13         50.30        11.54 o
  12  40   0         50.13         73.93        13.05 o
  14  40   0         27.16         18.27        11.37 o
 -11  41   0         12.14         24.36        14.46 o
  -9  41   0         65.29         68.91        13.77 o
  -7  41   0         25.35         32.85        10.88 o
  -5  41   0        168.16        209.61        14.19 o
  -3  41   0         23.47         49.27        19.38 o
  -1  41   0         57.00         61.83        10.66 o
   1  41   0          9.72          8.87        11.09 o
   3  41   0         35.92         33.81        11.70 o
   5  41   0         37.04         37.55        11.98 o
   7  41   0         36.33         40.07        13.60 o
   9  41   0          0.66         11.36        11.92 o
  11  41   0          1.08         42.29        13.22 o
  -8  42   0        314.44        285.36        16.03 o
  -6  42   0         23.03         52.08        23.48 o
  -4  42   0         24.37         41.87        15.10 o
  -2  42   0          0.30        -11.19        11.29 o
   0  42   0          3.55          0.86        14.26 o
   2  42   0         73.22         72.26        12.91 o
   4  42   0         25.05         25.45        12.82 o
   6  42   0        133.66        127.06        16.15 o
   8  42   0         14.06         -0.12        14.20 o
   1   0   1       9505.30       8925.54       114.22 o
   3   0   1        325.16        374.19         3.56 o
   5   0   1       3851.32       4275.47        19.72 o
   7   0   1       3641.64       3880.32        19.39 o
   9   0   1       4096.51       4546.35        27.78 o
  11   0   1       1842.89       1856.45        13.13 o
  13   0   1        805.84        912.21         7.87 o
  15   0   1       2154.42       2124.94        16.74 o
  17   0   1       1508.85       1446.82        12.12 o
  19   0   1        524.65        503.75         8.05 o
  21   0   1       1201.26       1168.95        11.15 o
  23   0   1        586.63        648.86         7.65 o
  25   0   1        567.67        556.38         7.83 o
  27   0   1         86.51         84.07         3.69 o
  29   0   1        493.31        483.39         7.72 o
  31   0   1        454.08        430.94         8.37 o
  33   0   1        215.53        200.69         7.60 o
  35   0   1        187.21        189.39        10.51 o
  37   0   1        157.72        157.75         9.27 o
  39   0   1        311.18        301.59        15.75 o
  41   0   1         41.49         62.36        12.08 o
 -42   1   1        109.77        111.50        19.54 o
 -40   1   1        385.40        419.85        26.22 o
 -38   1   1         86.56        101.02        11.55 o
 -36   1   1         68.45         67.95         6.34 o
 -34   1   1        200.47        196.36         8.35 o
 -32   1   1        423.69        446.16         9.27 o
 -30   1   1         70.00         76.93         4.29 o
 -28   1   1        396.93        371.04         6.69 o
 -26   1   1        282.40        270.83         5.65 o
 -24   1   1       1240.82       1169.40        11.31 o
 -22   1   1       3370.66       3129.12        26.31 o
 -20   1   1       2912.69       2930.71        21.29 o
 -18   1   1       1078.51       1118.32        10.25 o
 -16   1   1       1959.56       2052.44        15.29 o
 -14   1   1       5227.31       5268.58        34.39 o
 -12   1   1         40.86         43.66         1.87 o
 -10   1   1       7337.89       7828.47        51.34 o
  -8   1   1        552.53        502.65         3.69 o
  -6   1   1       2278.23       2368.93        12.70 o
   0   1   1       9503.18       9058.45       140.68 o
   2   1   1      12438.29      11623.41       258.66 o
   4   1   1       1533.18       1553.25         7.36 o
   6   1   1       4230.46       4554.19        26.27 o
   8   1   1       2421.56       2390.42        13.94 o
  10   1   1        258.21        419.02         4.67 o
  12   1   1       2937.87       2915.07        20.49 o
  14   1   1       3123.03       3065.06        23.94 o
  16   1   1        988.14        984.26         9.26 o
  18   1   1        828.80        767.96         9.07 o
  20   1   1       4122.50       3953.37        30.10 o
  22   1   1       2744.79       2784.32        24.34 o
  24   1   1        435.02        429.81         6.64 o
  26   1   1       1468.52       1430.75        13.37 o
  28   1   1        674.91        697.20         9.01 o
  30   1   1        611.36        595.82         9.25 o
  32   1   1        120.46        125.57         5.44 o
  34   1   1        135.81        128.42         6.26 o
  36   1   1         68.94         65.53         6.36 o
  38   1   1         10.81          4.81         9.27 o
  40   1   1        199.22        196.57        11.88 o
  42   1   1        325.69        295.95        26.13 o
 -41   2   1        541.94        584.91        33.81 o
 -39   2   1         44.75         53.31        19.36 o
 -37   2   1        400.14        360.85        12.59 o
 -35   2   1          8.23          5.06         6.41 o
 -33   2   1        286.95        285.00         8.01 o
 -31   2   1        194.25        222.77         7.26 o
 -29   2   1        371.73        376.97         7.66 o
 -27   2   1        654.19        664.90         8.48 o
 -25   2   1        206.28        197.11         4.85 o
 -23   2   1        383.76        397.63         5.90 o
 -21   2   1        583.19        662.33         7.40 o
 -19   2   1       2895.90       2838.39        44.72 o
 -17   2   1        779.24        794.30         7.49 o
 -15   2   1         98.82         81.87         2.39 o
 -13   2   1       5283.09       5949.73        38.54 o
 -11   2   1       4896.35       4605.65        31.00 o
  -9   2   1       8595.59       8522.76        48.74 o
  -7   2   1       7180.21       7094.83        35.89 o
  -5   2   1       2436.83       2559.59        12.77 o
  -1   2   1      12438.01      11833.53       259.37 o
   3   2   1       7687.08       8144.31        52.22 o
   7   2   1      10407.75       9270.59        48.95 o
   9   2   1       3646.99       3637.18        21.27 o
  11   2   1      10092.41      11515.11        71.80 o
  13   2   1        388.07        367.80         4.80 o
  15   2   1       3741.42       3813.09        27.96 o
  17   2   1        599.75        632.34         7.47 o
  19   2   1       5237.93       4735.18        63.27 o
  21   2   1       1668.24       1738.91        15.64 o
  23   2   1        997.54       1026.96        11.85 o
  25   2   1        245.59        267.57         5.43 o
  27   2   1         10.83         17.40         2.81 o
  29   2   1        238.25        247.49         6.78 o
  31   2   1        241.84        244.41         7.07 o
  33   2   1        388.41        359.89        10.08 o
  35   2   1        140.89        132.32         8.40 o
  37   2   1        394.10        389.19        14.30 o
  39   2   1        114.39        143.12        14.68 o
  41   2   1        184.68        175.40        16.32 o
 -42   3   1         27.61         54.57        17.43 o
 -40   3   1        548.59        541.35        21.71 o
 -38   3   1         75.60         83.19        13.35 o
 -36   3   1        163.90        152.54         7.69 o
 -34   3   1        148.83        150.44         6.51 o
 -32   3   1        338.54        325.30         7.98 o
 -30   3   1        281.63        293.98         7.37 o
 -28   3   1        115.83        115.40         4.55 o
 -26   3   1        125.81        121.72         4.59 o
 -24   3   1       1480.40       1349.31        12.36 o
 -22   3   1       8697.28       7994.54        52.69 o
 -20   3   1       3409.21       3254.70        23.33 o
 -18   3   1       4179.34       3953.56        26.13 o
 -16   3   1        903.97       1003.12         8.30 o
 -14   3   1       3475.67       3602.99        25.34 o
 -12   3   1        387.79        551.06         5.19 o
 -10   3   1      13112.81      14007.16       120.12 o
  -8   3   1        206.15        257.60         2.40 o
  -6   3   1      15044.42      14386.89       170.03 o
  -4   3   1       8264.91       8089.94        41.34 o
  -2   3   1       7685.16       8126.30        51.53 o
   0   3   1        325.60        370.49         2.23 o
   4   3   1      15157.38      15519.20       211.95 o
   6   3   1        538.43        591.54         3.63 o
   8   3   1      10028.55       9194.01        48.47 o
  10   3   1        658.83        771.81         6.05 o
  12   3   1      20329.94      18611.12       131.22 o
  14   3   1       2739.20       2648.52        20.17 o
  16   3   1       2970.04       3082.57        24.71 o
  18   3   1       1853.13       1868.96        16.66 o
  20   3   1        523.08        560.10         8.30 o
  22   3   1        815.53        759.48         9.53 o
  24   3   1       1106.95       1148.05        12.46 o
  26   3   1       1379.75       1289.62        12.74 o
  28   3   1       2910.80       2826.53        22.59 o
  30   3   1       1818.94       1823.27        16.80 o
  32   3   1         92.02         87.48         4.82 o
  34   3   1         64.64         74.22         5.07 o
  36   3   1        215.59        217.03         9.53 o
  38   3   1        312.76        313.56        16.75 o
  40   3   1        441.61        421.69        22.53 o
  42   3   1        269.41        257.74        19.51 o
 -41   4   1        205.67        205.21        14.24 o
 -39   4   1        141.29        122.37        11.84 o
 -37   4   1        463.44        445.24        13.71 o
 -35   4   1         43.51         47.24         6.26 o
 -33   4   1        357.60        323.56         8.75 o
 -31   4   1        243.64        232.17         6.98 o
 -29   4   1        706.22        651.82         9.81 o
 -27   4   1        529.43        488.87         7.99 o
 -25   4   1       1116.11       1042.92        10.30 o
 -23   4   1        351.74        353.84         5.75 o
 -21   4   1       1483.51       1583.65        14.35 o
 -19   4   1       2435.35       2445.84        19.12 o
 -17   4   1       1467.62       1548.28        12.31 o
 -15   4   1       2992.16       3239.92        22.03 o
 -13   4   1       8127.54       7508.32        47.56 o
 -11   4   1        767.10        646.64         5.32 o
  -9   4   1        106.82        124.22         1.55 o
  -7   4   1       1038.45       1169.49         6.68 o
  -5   4   1      20410.83      18369.23       200.03 o
  -3   4   1      15156.34      15600.95       171.25 o
  -1   4   1       1533.17       1545.46         7.83 o
   3   4   1       8265.10       8116.19        54.34 o
   5   4   1      27479.86      26847.87       593.50 o
   7   4   1      19856.79      18306.46       128.27 o
   9   4   1        244.82        269.63         3.79 o
  11   4   1       5008.64       5282.18        35.64 o
  13   4   1       5754.36       6184.81        39.55 o
  15   4   1        175.20        166.91         3.42 o
  17   4   1       1180.07       1096.95        10.94 o
  19   4   1       5761.07       5377.68        63.08 o
  21   4   1       2818.25       2750.99        23.93 o
  23   4   1       1403.33       1279.32        15.27 o
  25   4   1        413.27        401.37         6.84 o
  27   4   1         70.22         72.90         3.77 o
  29   4   1        843.89        907.97        10.79 o
  31   4   1        887.94        868.93        11.52 o
  33   4   1         54.45         57.23         4.48 o
  35   4   1        873.54        859.29        16.58 o
  37   4   1        226.33        234.55        11.79 o
  39   4   1        653.76        650.65        21.42 o
  41   4   1         77.30         69.20        12.01 o
 -42   5   1         82.31         75.95        16.00 o
 -40   5   1        565.74        578.87        27.36 o
 -38   5   1        342.02        290.43        16.79 o
 -36   5   1        598.91        589.74        14.84 o
 -34   5   1        439.24        417.53        11.41 o
 -32   5   1        885.87        859.90        13.05 o
 -30   5   1        153.32        155.83         5.88 o
 -28   5   1        935.62        927.16        11.97 o
 -26   5   1         55.34         53.92         3.21 o
 -24   5   1       2237.39       2239.26        18.62 o
 -22   5   1        707.04        649.63         7.35 o
 -20   5   1       1925.56       1807.27        14.78 o
 -18   5   1       6738.67       6570.94        42.74 o
 -16   5   1       2079.24       1992.53        13.98 o
 -14   5   1         38.11         47.89         2.14 o
 -12   5   1       5113.16       5634.05        33.37 o
 -10   5   1       1549.81       1775.13        12.00 o
  -8   5   1       1417.77       1674.42         9.06 o
  -6   5   1      25621.57      24011.96       341.50 o
  -4   5   1      27479.66      27186.26       592.44 o
   0   5   1       3850.81       4289.67        23.81 o
   2   5   1       2437.97       2533.33        14.67 o
   4   5   1      20409.65      18776.73       182.75 o
   6   5   1      31279.12      34969.82       543.37 o
   8   5   1       6953.53       7201.53        35.37 o
  10   5   1      19003.67      17679.88       109.19 o
  12   5   1       5628.16       5319.66        34.18 o
  14   5   1       4158.96       4148.99        27.50 o
  16   5   1       3354.05       3360.76        25.33 o
  18   5   1        418.57        500.25         6.66 o
  20   5   1         59.81         73.07         4.87 o
  22   5   1        272.95        263.72         5.60 o
  24   5   1        527.77        495.46         7.94 o
  26   5   1        162.22        146.00         5.30 o
  28   5   1       1095.82       1127.87        12.47 o
  30   5   1        916.05        932.01        11.78 o
  32   5   1        898.62        908.78        12.19 o
  34   5   1         39.64         33.55         4.98 o
  36   5   1          0.40         -5.74         5.74 o
  38   5   1         11.22         19.68         8.08 o
  40   5   1        168.17        165.91        14.06 o
  42   5   1        195.44        154.60        15.34 o
 -41   6   1        132.98        120.24        15.32 o
 -39   6   1        121.65        123.27        11.88 o
 -37   6   1        316.89        344.06        13.41 o
 -35   6   1         78.38         72.58         8.45 o
 -33   6   1        677.26        654.00        12.50 o
 -31   6   1        291.19        276.07         7.91 o
 -29   6   1        234.39        217.55         7.04 o
 -27   6   1        883.70        875.94         9.82 o
 -25   6   1        726.79        726.89         8.60 o
 -23   6   1       3209.78       2914.64        21.86 o
 -21   6   1       3111.28       2996.63        24.01 o
 -19   6   1        128.57        113.33         3.78 o
 -17   6   1       1406.02       1448.68        10.66 o
 -15   6   1        241.35        235.48         3.06 o
 -13   6   1       9461.43       9152.78        53.32 o
 -11   6   1       6289.22       6156.78        37.70 o
  -9   6   1      12865.82      12138.25        63.43 o
  -7   6   1       7728.15       8741.29        49.24 o
  -5   6   1      31277.03      32851.51      1300.74 o
  -3   6   1        538.12        597.38         3.81 o
  -1   6   1       4229.17       4562.55        32.28 o
   1   6   1       2278.22       2337.66        11.76 o
   3   6   1      15042.01      14508.46       108.54 o
   5   6   1      25620.48      23940.93       166.53 o
   7   6   1       3632.66       3652.91        20.86 o
   9   6   1       3946.46       4305.37        23.44 o
  11   6   1       7085.61       7552.91        47.75 o
  13   6   1        863.76        873.47         7.68 o
  15   6   1       3263.11       3292.56        23.53 o
  17   6   1       1479.73       1318.63        11.92 o
  19   6   1        853.31        807.05         8.97 o
  21   6   1       4757.21       4735.53        37.62 o
  23   6   1         84.09         77.12         4.26 o
  25   6   1        757.97        792.00        10.54 o
  27   6   1        922.43        846.58        11.06 o
  29   6   1        221.94        220.93         6.26 o
  31   6   1         62.54         80.95         4.52 o
  33   6   1        151.29        143.48         6.72 o
  35   6   1        167.05        149.82         7.38 o
  37   6   1          1.32         -3.46         8.24 o
  39   6   1        231.98        236.26        18.67 o
  41   6   1        129.79        125.81        17.97 o
 -42   7   1        237.47        232.26        16.07 o
 -40   7   1        198.18        192.99        13.84 o
 -38   7   1        507.11        521.45        16.77 o
 -36   7   1        134.58        124.85         7.85 o
 -34   7   1       1101.25       1078.27        18.40 o
 -32   7   1         92.17        100.57         6.28 o
 -30   7   1        175.15        171.78         6.96 o
 -28   7   1         51.08         55.66         3.90 o
 -26   7   1        195.95        192.51         5.20 o
 -24   7   1        459.05        475.52         6.80 o
 -22   7   1       1192.49       1183.97        10.92 o
 -20   7   1       1480.30       1398.52        11.80 o
 -18   7   1       1689.03       1568.65        12.94 o
 -16   7   1        343.04        322.68         3.93 o
 -14   7   1       1485.78       1591.44        11.41 o
 -12   7   1       5387.43       5918.59        35.01 o
 -10   7   1         82.97        116.79         1.81 o
  -8   7   1       1646.22       1942.18        13.02 o
  -6   7   1       3632.92       3643.47        22.00 o
  -4   7   1      19854.78      18622.84       305.53 o
  -2   7   1      10408.98       9357.35        44.31 o
   0   7   1       3640.85       3835.52        18.07 o
   2   7   1       7180.22       6966.98        36.45 o
   4   7   1       1037.99       1170.53         7.76 o
   6   7   1       7729.00       8820.33        58.66 o
   8   7   1       5344.80       5522.47        34.66 o
  10   7   1       6497.09       7140.85        40.34 o
  12   7   1       9695.83       9301.60        56.18 o
  14   7   1       2909.23       2898.93        20.07 o
  16   7   1       6445.29       6532.17        56.59 o
  18   7   1        783.56        730.15         7.76 o
  20   7   1       3692.56       3932.29        30.26 o
  22   7   1       1308.87       1327.20        13.95 o
  24   7   1        423.09        405.46         7.30 o
  26   7   1        308.98        283.75         7.16 o
  28   7   1         97.00         98.47         5.26 o
  30   7   1        600.35        591.52         9.06 o
  32   7   1         43.60         47.14         4.69 o
  34   7   1         33.12         28.20         5.17 o
  36   7   1        339.53        353.54        12.75 o
  38   7   1        128.20        131.21         8.80 o
  40   7   1         54.64         53.50        20.73 o
  42   7   1          7.86         10.69        21.41 o
 -41   8   1        238.70        223.08        15.29 o
 -39   8   1        149.45        163.49        12.08 o
 -37   8   1        486.03        489.00        16.60 o
 -35   8   1         70.19         86.51         7.30 o
 -33   8   1        156.57        171.53         9.35 o
 -31   8   1        254.57        254.31         8.72 o
 -29   8   1        460.24        475.37         8.69 o
 -27   8   1        465.32        444.81         7.45 o
 -25   8   1       1174.01       1144.83        11.92 o
 -23   8   1       1916.11       1979.38        16.74 o
 -21   8   1        919.23        872.92         8.73 o
 -19   8   1        316.65        298.53         4.49 o
 -17   8   1       1202.64       1230.40         9.81 o
 -15   8   1        770.61        699.85         6.25 o
 -13   8   1       3957.05       4319.62        27.12 o
 -11   8   1       1822.78       1974.61        13.95 o
  -9   8   1        801.68        947.91         7.36 o
  -7   8   1       5345.34       5507.35        35.15 o
  -5   8   1       6953.59       7226.65        44.08 o
  -3   8   1      10030.56       9248.62        50.07 o
  -1   8   1       2421.93       2411.13        12.56 o
   1   8   1        552.59        508.42         3.53 o
   3   8   1        205.91        254.03         2.50 o
   5   8   1       1417.49       1678.86        17.38 o
   7   8   1       1646.38       1946.84        14.25 o
   9   8   1       3791.40       3772.00        23.02 o
  11   8   1       1169.40       1166.25         8.71 o
  13   8   1       6037.56       6205.09        38.51 o
  15   8   1        479.32        516.28         5.74 o
  17   8   1       1729.35       1765.17        14.11 o
  19   8   1        182.31        194.46         3.98 o
  21   8   1       1390.57       1350.16        13.93 o
  23   8   1         74.99         78.70         4.08 o
  25   8   1        803.01        769.06        10.71 o
  27   8   1        235.12        199.85         6.41 o
  29   8   1         13.78         12.33         3.48 o
  31   8   1       1158.71       1120.88        13.06 o
  33   8   1        116.90        117.95         5.98 o
  35   8   1         79.67         82.17         6.32 o
  37   8   1        219.68        219.65        10.81 o
  39   8   1        426.56        470.44        23.72 o
  41   8   1          7.39         20.00        11.16 o
 -40   9   1         89.62         92.44        12.92 o
 -38   9   1         37.77         55.77         8.66 o
 -36   9   1        320.54        313.10        12.87 o
 -34   9   1        100.32         88.61         6.79 o
 -32   9   1       1101.67       1081.68        15.83 o
 -30   9   1        188.25        192.35         7.95 o
 -28   9   1       1111.37       1062.19        12.68 o
 -26   9   1        211.42        203.14         5.41 o
 -24   9   1        737.19        718.67         8.59 o
 -22   9   1        510.16        497.62         6.69 o
 -20   9   1        386.55        385.51         5.33 o
 -18   9   1       2062.49       1967.12        15.58 o
 -16   9   1       1257.25       1239.43        10.12 o
 -14   9   1       4073.94       4017.50        25.72 o
 -12   9   1       4041.83       3837.19        26.63 o
 -10   9   1        241.77        259.23         3.20 o
  -8   9   1       3791.52       3727.57        24.73 o
  -6   9   1       3946.63       4273.16        27.80 o
  -4   9   1        245.16        266.74         4.38 o
  -2   9   1       3646.51       3649.13        20.14 o
   0   9   1       4095.79       4589.44        24.04 o
   2   9   1       8594.14       8472.71        47.62 o
   4   9   1        106.63        123.21         1.99 o
   6   9   1      12867.08      12054.84        77.95 o
   8   9   1        801.43        940.09         8.51 o
  10   9   1       1083.76       1027.38         7.41 o
  12   9   1       2903.73       2916.95        18.56 o
  14   9   1       1592.60       1550.80        12.02 o
  16   9   1       1358.31       1430.38        11.38 o
  18   9   1        131.71        121.51         3.89 o
  20   9   1        270.83        270.48         4.70 o
  22   9   1          0.25          2.91         2.31 o
  24   9   1        368.90        361.78         7.15 o
  26   9   1         84.39         96.45         4.63 o
  28   9   1        435.08        419.25         8.65 o
  30   9   1        230.78        243.00         8.16 o
  32   9   1        955.99        950.90        13.61 o
  34   9   1         66.09         53.18         6.04 o
  36   9   1        216.29        218.71        10.39 o
  38   9   1        327.39        369.48        15.25 o
  40   9   1        113.14        115.42        11.98 o
 -41  10   1         18.39         50.90        14.45 o
 -39  10   1         42.36         51.08        10.95 o
 -37  10   1        254.13        257.60        10.88 o
 -35  10   1        165.77        159.84         9.00 o
 -33  10   1        527.31        539.86        13.07 o
 -31  10   1        296.95        292.12        10.23 o
 -29  10   1         10.89         21.02         4.14 o
 -27  10   1         70.95         82.29         4.67 o
 -25  10   1        715.15        663.00         8.47 o
 -23  10   1        334.29        332.40         5.74 o
 -21  10   1        563.06        514.37         6.63 o
 -19  10   1       1622.24       1554.77        12.69 o
 -17  10   1        689.06        741.72         7.65 o
 -15  10   1        628.41        674.69         6.07 o
 -13  10   1       1687.04       1757.61        13.06 o
 -11  10   1       1088.83       1059.90         9.59 o
  -9  10   1       1083.80       1009.90         9.09 o
  -7  10   1       6496.84       7040.88        46.68 o
  -5  10   1      19004.27      17973.66       119.23 o
  -3  10   1        658.83        761.09         6.72 o
  -1  10   1        258.50        416.10         3.67 o
   1  10   1       7337.07       7815.45        47.72 o
   3  10   1      13112.55      13674.99        88.60 o
   5  10   1       1550.39       1743.29        12.43 o
   7  10   1         82.78        116.54         2.33 o
   9  10   1        241.65        264.41         3.77 o
  11  10   1        652.36        677.00         6.19 o
  13  10   1       1843.78       1873.78        12.80 o
  15  10   1       2332.18       2274.53        15.92 o
  17  10   1        640.73        609.94         9.23 o
  19  10   1        213.43        192.42         4.44 o
  21  10   1        328.96        329.16         5.82 o
  23  10   1         94.37         86.47         4.34 o
  25  10   1       1536.24       1496.69        16.06 o
  27  10   1       1830.56       1823.70        18.85 o
  29  10   1       1853.61       1846.80        21.05 o
  31  10   1        377.51        395.53         9.44 o
  33  10   1        830.79        864.79        13.50 o
  35  10   1         33.43         51.55         6.39 o
  37  10   1        131.73        140.08         9.28 o
  39  10   1         37.68         42.22         9.44 o
  41  10   1         96.45         84.73        14.60 o
 -40  11   1         32.40         54.96        15.06 o
 -38  11   1        101.06         95.59         9.28 o
 -36  11   1        417.94        425.17        15.01 o
 -34  11   1         96.40        102.15         8.17 o
 -32  11   1        160.81        162.18         7.64 o
 -30  11   1       1201.48       1220.57        16.46 o
 -28  11   1        395.08        367.48         9.03 o
 -26  11   1       2246.29       2263.64        20.26 o
 -24  11   1        841.07        819.51         9.72 o
 -22  11   1        656.63        653.19         7.82 o
 -20  11   1        282.81        319.61         5.08 o
 -18  11   1       1737.33       1756.03        16.06 o
 -16  11   1       2864.67       2619.34        20.63 o
 -14  11   1        198.60        286.98         4.08 o
 -12  11   1       2315.08       2059.64        17.52 o
 -10  11   1        652.77        671.14         7.35 o
  -8  11   1       1170.13       1143.80        10.01 o
  -6  11   1       7084.90       7606.99        49.95 o
  -4  11   1       5009.00       5294.13        37.18 o
  -2  11   1      10090.93      11609.81        66.81 o
   0  11   1       1843.49       1866.70        10.63 o
   2  11   1       4896.90       4574.54        28.38 o
   4  11   1        767.17        630.65         5.58 o
   6  11   1       6288.54       6138.76        39.21 o
   8  11   1       1822.53       1931.60        14.65 o
  10  11   1       1088.49       1066.20         9.32 o
  12  11   1       2997.36       3124.03        20.79 o
  14  11   1       5455.35       5197.94        32.98 o
  16  11   1         60.28         54.27         2.18 o
  18  11   1       1100.06       1084.28        12.48 o
  20  11   1        619.00        625.14         8.30 o
  22  11   1       1873.01       1842.56        16.80 o
  24  11   1        762.93        841.88        11.04 o
  26  11   1         74.05         83.94         4.44 o
  28  11   1        296.30        284.87         9.45 o
  30  11   1        551.11        522.24        10.44 o
  32  11   1        223.13        223.13         7.52 o
  34  11   1        437.47        440.24        12.81 o
  36  11   1        810.09        826.00        20.88 o
  38  11   1         46.53         41.00        12.19 o
  40  11   1        148.61        155.11        14.56 o
 -41  12   1        216.70        292.68        43.23 o
 -39  12   1         39.59         47.60        10.63 o
 -37  12   1        303.32        305.37        12.83 o
 -35  12   1         69.17         50.23         7.72 o
 -33  12   1        449.09        458.41        13.60 o
 -31  12   1        230.24        215.68         8.92 o
 -29  12   1         45.36         50.24         4.78 o
 -27  12   1         93.54        112.25         6.74 o
 -25  12   1        115.12        137.89         5.20 o
 -23  12   1       1564.62       1449.44        13.43 o
 -21  12   1        574.35        545.46         7.54 o
 -19  12   1       1301.65       1223.04        12.06 o
 -17  12   1       1015.56       1047.06         9.86 o
 -15  12   1       4115.46       4270.05        31.53 o
 -13  12   1       7186.55       6903.67        49.02 o
 -11  12   1       2997.93       3131.85        24.99 o
  -9  12   1       2904.21       2901.06        21.99 o
  -7  12   1       9695.01       9333.23        64.03 o
  -5  12   1       5628.67       5340.07        39.58 o
  -3  12   1      20330.61      18767.33       119.93 o
  -1  12   1       2937.90       2946.96        17.08 o
   1  12   1         40.95         41.42         1.57 o
   3  12   1        387.58        554.84         4.86 o
   5  12   1       5113.31       5515.63        35.79 o
   7  12   1       5387.02       5829.38        39.33 o
   9  12   1       4042.44       3818.41        26.73 o
  11  12   1       2315.62       2076.33        15.33 o
  13  12   1       3010.48       2919.77        19.81 o
  15  12   1       3886.18       3641.23        33.41 o
  17  12   1         46.24         50.29         2.34 o
  19  12   1       1275.50       1277.41        11.90 o
  21  12   1        420.38        376.40         6.37 o
  23  12   1       1883.37       1836.59        17.28 o
  25  12   1       1580.12       1466.64        16.00 o
  27  12   1       1531.88       1520.05        16.81 o
  29  12   1        995.49        961.89        14.46 o
  31  12   1        856.32        839.93        13.35 o
  33  12   1        689.35        697.26        13.52 o
  35  12   1        205.49        202.02        15.06 o
  37  12   1         56.34         59.54         8.52 o
  39  12   1         56.60         61.27         9.88 o
 -40  13   1        305.98        305.31        29.09 o
 -38  13   1         32.19         37.67         9.21 o
 -36  13   1          4.23          2.64         7.03 o
 -34  13   1          0.71         -2.03         6.45 o
 -32  13   1        105.70        102.60         7.04 o
 -30  13   1        733.49        715.11        13.18 o
 -28  13   1        991.36        952.82        14.05 o
 -26  13   1       1307.81       1343.26        16.62 o
 -24  13   1        580.48        570.92         8.34 o
 -22  13   1        994.25        982.03        10.92 o
 -20  13   1       1166.80       1082.88        11.26 o
 -18  13   1       2029.50       1918.53        15.75 o
 -16  13   1       4539.35       4097.15        32.50 o
 -14  13   1      10775.02       9982.32       118.55 o
 -12  13   1       3010.33       2915.00        23.89 o
 -10  13   1       1843.23       1845.44        16.20 o
  -8  13   1       6036.70       6244.31        43.94 o
  -6  13   1        863.44        877.87         8.35 o
  -4  13   1       5753.63       6189.42        41.71 o
  -2  13   1        387.81        375.23         3.55 o
   0  13   1        806.31        921.87         6.57 o
   2  13   1       5283.48       5995.38        38.20 o
   4  13   1       8126.24       7472.97        51.75 o
   6  13   1       9462.37       9045.63        62.35 o
   8  13   1       3957.41       4254.37        29.68 o
  10  13   1       1687.08       1747.83        13.86 o
  12  13   1       7187.31       7004.85        44.61 o
  14  13   1       1279.17       1264.78        10.00 o
  16  13   1        480.64        584.65         6.25 o
  18  13   1       2091.51       2007.07        16.48 o
  20  13   1       2151.83       2094.87        18.39 o
  22  13   1        819.32        814.11         9.89 o
  24  13   1        437.72        451.50         7.77 o
  26  13   1        342.60        365.38         8.06 o
  28  13   1        261.98        265.89         8.61 o
  30  13   1        231.62        249.87         9.22 o
  32  13   1         33.28         42.68         5.28 o
  34  13   1        408.78        393.67        14.40 o
  36  13   1        148.50        178.00        10.01 o
  38  13   1        166.86        172.86        15.52 o
  40  13   1         25.14         13.76        10.91 o
 -39  14   1        111.60        128.09        12.77 o
 -37  14   1        275.47        272.69        11.58 o
 -35  14   1        242.30        249.45        15.91 o
 -33  14   1        524.72        490.57        13.62 o
 -31  14   1         48.46         57.91         5.80 o
 -29  14   1        109.34        102.76         6.03 o
 -27  14   1         49.79         51.95         4.61 o
 -25  14   1        505.10        502.28         9.02 o
 -23  14   1       1234.01       1246.21        13.12 o
 -21  14   1       2096.32       1994.12        17.78 o
 -19  14   1        234.89        248.78         6.01 o
 -17  14   1        327.83        340.40         5.98 o
 -15  14   1       4135.92       4155.15        33.34 o
 -13  14   1       1278.89       1258.85        18.98 o
 -11  14   1       5456.06       5158.94        39.57 o
  -9  14   1       1592.76       1574.92        14.89 o
  -7  14   1       2908.73       2922.83        23.91 o
  -5  14   1       4158.81       4163.49        29.14 o
  -3  14   1       2738.62       2672.47        19.58 o
  -1  14   1       3123.48       3115.39        18.80 o
   1  14   1       5227.19       5301.35        34.16 o
   3  14   1       3476.30       3566.71        23.96 o
   5  14   1         38.01         42.14         2.12 o
   7  14   1       1485.80       1556.86        13.84 o
   9  14   1       4073.39       4014.91        28.37 o
  11  14   1        198.68        288.52         4.43 o
  13  14   1      10774.57       9850.84       126.68 o
  15  14   1        514.41        512.15         6.56 o
  17  14   1       1538.17       1498.74        12.15 o
  19  14   1       1518.66       1378.72        12.67 o
  21  14   1        851.16        806.59         9.84 o
  23  14   1        526.37        550.98         8.31 o
  25  14   1        115.94        132.20         5.54 o
  27  14   1        882.87        845.56        13.35 o
  29  14   1        395.92        415.61        10.36 o
  31  14   1        547.64        563.95        11.83 o
  33  14   1        321.55        317.73        17.96 o
  35  14   1         75.27         66.27         7.43 o
  37  14   1        289.83        275.09        13.13 o
  39  14   1         30.22         43.77        10.44 o
 -40  15   1         65.62         85.54        27.69 o
 -38  15   1         23.84         14.86         9.90 o
 -36  15   1         83.32         88.92         8.27 o
 -34  15   1        119.43        119.74         8.51 o
 -32  15   1         74.49         82.12         7.63 o
 -30  15   1          4.83          2.53         4.92 o
 -28  15   1        348.66        357.87         9.87 o
 -26  15   1       1211.90       1263.16        16.40 o
 -24  15   1       1108.22       1040.12        12.99 o
 -22  15   1        236.23        253.53         6.51 o
 -20  15   1        722.94        710.00         9.83 o
 -18  15   1       1550.39       1527.97        15.40 o
 -16  15   1        116.40        115.30         4.22 o
 -14  15   1        514.18        517.02         7.73 o
 -12  15   1       3887.02       3639.41        48.11 o
 -10  15   1       2332.72       2265.98        18.61 o
  -8  15   1        479.17        530.41         6.65 o
  -6  15   1       3263.03       3303.39        24.00 o
  -4  15   1        175.00        169.59         4.70 o
  -2  15   1       3742.32       3834.85        24.62 o
   0  15   1       2154.15       2140.17        14.00 o
   2  15   1         98.70         83.96         2.86 o
   4  15   1       2991.96       3198.09        24.01 o
   6  15   1        241.58        224.35         5.25 o
   8  15   1        770.76        689.78         8.58 o
  10  15   1        628.39        665.38         7.47 o
  12  15   1       4115.12       4258.37        41.90 o
  14  15   1       4135.90       4156.09        30.02 o
  16  15   1        251.94        201.02         4.31 o
  18  15   1         94.55         84.59         3.26 o
  20  15   1       1001.13        977.48        10.32 o
  22  15   1       1173.87       1226.90        13.85 o
  24  15   1        539.50        522.05        10.51 o
  26  15   1          2.02          0.77         3.85 o
  28  15   1        577.57        563.70        11.32 o
  30  15   1        128.12        131.04         6.91 o
  32  15   1         65.34         82.39         7.22 o
  34  15   1        106.26        117.16         7.55 o
  36  15   1         79.87         95.43         8.65 o
  38  15   1          0.83         17.55         9.57 o
 -39  16   1        170.58        135.74        13.03 o
 -37  16   1          8.34         18.94         8.22 o
 -35  16   1        263.79        290.30        13.56 o
 -33  16   1        293.80        300.20        15.01 o
 -31  16   1         19.93         28.65         6.23 o
 -29  16   1        432.02        433.88        11.00 o
 -27  16   1        369.31        373.36         9.73 o
 -25  16   1         51.59         68.89         4.36 o
 -23  16   1        393.33        398.22         8.05 o
 -21  16   1        272.64        306.47         6.89 o
 -19  16   1         61.14         79.01         4.23 o
 -17  16   1       1237.06       1169.19        12.92 o
 -15  16   1        251.86        212.83         5.14 o
 -13  16   1        480.54        586.60         8.00 o
 -11  16   1         60.14         54.77         4.03 o
  -9  16   1       1358.44       1446.14        13.03 o
  -7  16   1       6445.96       6478.26        46.44 o
  -5  16   1       3354.49       3386.95        24.64 o
  -3  16   1       2970.00       3095.89        20.75 o
  -1  16   1        987.90       1000.35         7.95 o
   1  16   1       1959.24       2053.96        14.84 o
   3  16   1        903.91        992.80         8.40 o
   5  16   1       2078.68       1936.42        16.76 o
   7  16   1        342.76        311.65         4.94 o
   9  16   1       1257.28       1230.65        11.38 o
  11  16   1       2865.57       2618.76        21.03 o
  13  16   1       4538.66       4100.49        29.70 o
  15  16   1        116.32        105.97         3.45 o
  17  16   1        243.04        213.32         4.44 o
  19  16   1       1796.33       1638.94        14.66 o
  21  16   1        801.52        752.15         9.03 o
  23  16   1        719.29        685.60         9.63 o
  25  16   1        126.70        127.69         6.02 o
  27  16   1         20.40         14.03         4.36 o
  29  16   1        329.92        345.07        10.22 o
  31  16   1        110.21        111.60         6.80 o
  33  16   1        629.74        616.01        15.17 o
  35  16   1        120.59        125.83         8.63 o
  37  16   1          9.13          5.28         9.15 o
  39  16   1         33.55         39.08        11.00 o
 -38  17   1         39.12         39.65        10.35 o
 -36  17   1         30.09         42.87         8.18 o
 -34  17   1          8.12         20.17         7.28 o
 -32  17   1         83.93        103.64         8.03 o
 -30  17   1         21.40         16.87         5.48 o
 -28  17   1          0.27          0.65         4.68 o
 -26  17   1        126.38        137.17         6.53 o
 -24  17   1        175.88        164.33         6.42 o
 -22  17   1         12.90         12.41         3.28 o
 -20  17   1        934.48        942.64        11.90 o
 -18  17   1       2477.93       2396.92        23.24 o
 -16  17   1        243.13        202.53         5.43 o
 -14  17   1       1537.92       1521.75        15.94 o
 -12  17   1         46.15         49.73         2.96 o
 -10  17   1        640.91        625.27         7.55 o
  -8  17   1       1729.68       1751.85        19.40 o
  -6  17   1       1479.74       1326.42        11.76 o
  -4  17   1       1180.43       1110.59         9.61 o
  -2  17   1        599.81        642.05         5.42 o
   0  17   1       1508.74       1464.81        10.76 o
   2  17   1        779.07        796.69         7.22 o
   4  17   1       1467.64       1554.00        12.57 o
   6  17   1       1405.79       1445.88        13.47 o
   8  17   1       1203.13       1204.70        13.00 o
  10  17   1        688.98        747.65         7.98 o
  12  17   1       1015.94       1054.36        10.54 o
  14  17   1        328.05        339.20         5.25 o
  16  17   1       1237.10       1170.73        10.47 o
  18  17   1         26.97         32.90         2.52 o
  20  17   1        447.14        454.98         6.96 o
  22  17   1        251.36        253.39         7.11 o
  24  17   1         79.84         70.58         4.82 o
  26  17   1          6.22          0.99         4.12 o
  28  17   1         65.38         58.64         6.12 o
  30  17   1         11.97         10.52         5.35 o
  32  17   1         66.86         69.25         6.72 o
  34  17   1        261.93        280.54        11.61 o
  36  17   1         50.02         63.37        13.40 o
  38  17   1         54.86         63.15        10.81 o
 -37  18   1        111.88        123.01        10.59 o
 -35  18   1         15.01         31.24         7.66 o
 -33  18   1         66.29         61.51         7.01 o
 -31  18   1        180.58        159.12         9.12 o
 -29  18   1        586.28        534.79        12.37 o
 -27  18   1        269.95        264.13         9.47 o
 -25  18   1        431.32        422.58        10.02 o
 -23  18   1        325.14        351.38         8.11 o
 -21  18   1        826.08        854.85        11.68 o
 -19  18   1        173.92        172.97         5.75 o
 -17  18   1         26.97         36.96         3.17 o
 -15  18   1         94.53         85.21         4.49 o
 -13  18   1       2091.83       1998.35        17.92 o
 -11  18   1       1100.29       1084.20        11.11 o
  -9  18   1        131.51        122.94         3.81 o
  -7  18   1        783.73        732.42         8.03 o
  -5  18   1        418.50        501.42         5.98 o
  -3  18   1       1853.33       1886.57        13.85 o
  -1  18   1        829.13        764.14         6.69 o
   1  18   1       1078.40       1121.67         9.39 o
   3  18   1       4180.96       3973.11        28.10 o
   5  18   1       6739.28       6489.23        48.95 o
   7  18   1       1689.02       1560.74        15.41 o
   9  18   1       2062.62       1965.65        16.70 o
  11  18   1       1737.34       1756.41        16.31 o
  13  18   1       2029.32       1930.17        15.60 o
  15  18   1       1550.51       1506.67        13.27 o
  17  18   1       2478.12       2365.27        18.84 o
  19  18   1        744.14        661.65         8.14 o
  21  18   1       1228.49       1179.77        12.40 o
  23  18   1       1011.57        998.76        13.10 o
  25  18   1        469.83        471.19        10.36 o
  27  18   1        200.82        199.10         8.34 o
  29  18   1         82.15         86.13         6.23 o
  31  18   1        870.50        856.53        18.24 o
  33  18   1        298.88        301.29        11.81 o
  35  18   1        264.24        261.33        11.80 o
  37  18   1        255.80        282.52        14.02 o
 -38  19   1         31.60         53.83        11.38 o
 -36  19   1        278.21        280.37        12.82 o
 -34  19   1         13.93         23.10         7.34 o
 -32  19   1        196.10        190.78         8.81 o
 -30  19   1          1.51         -0.77         7.36 o
 -28  19   1         60.10         56.65         5.66 o
 -26  19   1        267.47        269.05         9.34 o
 -24  19   1        588.30        567.35        11.19 o
 -22  19   1       1159.99       1182.52        14.59 o
 -20  19   1       1523.91       1443.11        16.05 o
 -18  19   1        744.20        691.83         9.58 o
 -16  19   1       1796.39       1625.05        15.93 o
 -14  19   1       1518.50       1393.13        14.04 o
 -12  19   1       1275.04       1266.26        12.26 o
 -10  19   1        213.52        195.84         5.51 o
  -8  19   1        182.47        196.59         4.15 o
  -6  19   1        853.20        822.78         8.29 o
  -4  19   1       5762.00       5472.76        37.77 o
  -2  19   1       5238.75       4801.39        33.29 o
   0  19   1        524.64        504.49         5.56 o
   2  19   1       2895.88       2833.52        30.78 o
   4  19   1       2435.86       2443.75        20.57 o
   6  19   1        128.49        115.49         3.80 o
   8  19   1        316.78        300.28         5.50 o
  10  19   1       1621.97       1533.13        13.63 o
  12  19   1       1301.33       1225.55        11.70 o
  14  19   1        234.62        244.21         5.07 o
  16  19   1         61.20         73.66         3.09 o
  18  19   1        173.97        172.62         5.58 o
  20  19   1        466.13        426.26         7.38 o
  22  19   1        139.65        138.95         7.11 o
  24  19   1        465.58        470.76        10.16 o
  26  19   1         56.60         55.44         5.14 o
  28  19   1        380.84        367.02        10.76 o
  30  19   1         44.70         37.27         7.87 o
  32  19   1        849.03        780.90        16.77 o
  34  19   1        260.77        290.78        12.36 o
  36  19   1        287.41        289.24        12.48 o
  38  19   1         11.02         -1.69        14.92 o
 -37  20   1          2.66         -4.31        10.65 o
 -35  20   1         58.17         67.72         9.53 o
 -33  20   1         47.21         40.03         7.47 o
 -31  20   1        471.41        427.15        13.01 o
 -29  20   1        301.98        280.37        11.73 o
 -27  20   1        653.74        606.84        12.01 o
 -25  20   1         99.16         94.84         5.52 o
 -23  20   1        463.88        478.51         9.20 o
 -21  20   1        238.95        258.77         7.11 o
 -19  20   1        466.31        432.23         8.28 o
 -17  20   1        447.13        445.45        11.10 o
 -15  20   1       1001.35        999.72        12.07 o
 -13  20   1       2151.82       2082.41        19.39 o
 -11  20   1        619.12        628.09         8.35 o
  -9  20   1        270.79        266.70         5.00 o
  -7  20   1       3691.83       4001.30        28.21 o
  -5  20   1         59.92         67.66         3.25 o
  -3  20   1        522.88        561.51         6.92 o
  -1  20   1       4122.38       3935.19        29.45 o
   1  20   1       2912.56       2893.82        22.25 o
   3  20   1       3408.24       3224.98        24.94 o
   5  20   1       1925.03       1783.59        16.52 o
   7  20   1       1480.30       1400.47        13.86 o
   9  20   1        386.74        390.16         6.10 o
  11  20   1        282.77        313.75         6.08 o
  13  20   1       1166.91       1072.05        11.26 o
  15  20   1        722.91        726.88         8.57 o
  17  20   1        934.50        946.18        11.21 o
  19  20   1       1524.27       1437.56        14.72 o
  21  20   1       2134.52       2016.46        20.40 o
  23  20   1        486.89        508.49         9.92 o
  25  20   1        108.08        106.02         5.87 o
  27  20   1        321.31        322.01        10.28 o
  29  20   1         63.94         77.63         7.81 o
  31  20   1         12.09          4.40         6.86 o
  33  20   1        332.50        390.55        13.66 o
  35  20   1         40.44         21.10         9.06 o
  37  20   1        104.78         87.87        15.00 o
 -36  21   1        124.18        124.54        10.73 o
 -34  21   1        343.61        329.38        15.52 o
 -32  21   1        158.28        145.67         9.03 o
 -30  21   1         85.86        101.34         7.93 o
 -28  21   1        223.09        203.61        11.53 o
 -26  21   1         51.85         58.91         5.33 o
 -24  21   1        363.50        363.95         9.42 o
 -22  21   1        567.44        545.91         9.59 o
 -20  21   1       2135.00       2023.12        19.70 o
 -18  21   1       1228.44       1191.08        14.23 o
 -16  21   1        801.32        753.82         9.74 o
 -14  21   1        851.31        824.60        10.36 o
 -12  21   1        420.22        376.60         6.86 o
 -10  21   1        328.93        328.81         6.88 o
  -8  21   1       1390.38       1352.15        12.21 o
  -6  21   1       4756.43       4756.89        31.63 o
  -4  21   1       2818.69       2796.73        19.76 o
  -2  21   1       1668.50       1723.29        14.63 o
   0  21   1       1201.06       1151.62        10.50 o
   2  21   1        583.08        667.14         7.16 o
   4  21   1       1483.78       1566.03        15.17 o
   6  21   1       3111.45       3027.55        26.69 o
   8  21   1        919.37        888.71        10.88 o
  10  21   1        562.96        511.86         7.76 o
  12  21   1        574.09        544.17         8.18 o
  14  21   1       2096.38       1971.67        16.58 o
  16  21   1        272.58        297.07         6.07 o
  18  21   1        826.24        863.71        10.03 o
  20  21   1        238.94        253.48         6.94 o
  22  21   1        378.99        346.68        12.57 o
  24  21   1         82.60         80.71         5.46 o
  26  21   1        523.76        504.28        11.68 o
  28  21   1         15.74          6.42         6.40 o
  30  21   1        319.50        293.78        19.34 o
  32  21   1        483.69        453.55        16.63 o
  34  21   1        393.94        405.81        15.14 o
  36  21   1          4.94          7.24        11.05 o
 -35  22   1         28.01         19.84        10.03 o
 -33  22   1          9.73          7.79         7.80 o
 -31  22   1        105.78         86.50         8.24 o
 -29  22   1        187.97        172.63        14.57 o
 -27  22   1        244.95        218.19         8.45 o
 -25  22   1        390.01        366.63        10.05 o
 -23  22   1        100.94        103.75         5.25 o
 -21  22   1        379.04        356.07         8.12 o
 -19  22   1        139.71        143.71         6.50 o
 -17  22   1        251.39        252.90         6.69 o
 -15  22   1       1173.84       1218.99        13.52 o
 -13  22   1        819.42        804.41         9.43 o
 -11  22   1       1873.01       1818.80        15.80 o
  -9  22   1          0.26          3.67         2.05 o
  -7  22   1       1309.10       1330.00        12.59 o
  -5  22   1        272.83        262.29         4.96 o
  -3  22   1        815.61        745.61         8.33 o
  -1  22   1       2744.15       2811.13        20.52 o
   1  22   1       3370.91       3133.79        23.46 o
   3  22   1       8697.31       7991.00        56.86 o
   5  22   1        707.15        647.37         8.63 o
   7  22   1       1192.53       1187.28        12.72 o
   9  22   1        509.99        505.80         7.72 o
  11  22   1        656.62        672.70        10.38 o
  13  22   1        994.02        971.06        10.69 o
  15  22   1        236.23        245.37         5.61 o
  17  22   1         12.88         14.39         3.04 o
  19  22   1       1160.30       1186.36        12.79 o
  21  22   1        567.56        556.35        10.16 o
  23  22   1       1165.15       1131.61        15.08 o
  25  22   1         54.71         66.64         5.60 o
  27  22   1        455.79        420.28        13.63 o
  29  22   1        222.84        233.18        12.53 o
  31  22   1        175.34        191.37        10.92 o
  33  22   1        124.97        131.15         9.54 o
  35  22   1         60.20         72.72        10.37 o
 -36  23   1        283.65        317.83        40.04 o
 -34  23   1        236.18        217.13        12.09 o
 -32  23   1        188.26        185.05         9.86 o
 -30  23   1         81.19         73.59         7.33 o
 -28  23   1         83.26         82.95         9.96 o
 -26  23   1        249.23        242.26         9.69 o
 -24  23   1        194.46        185.49         6.97 o
 -22  23   1       1165.14       1147.21        13.83 o
 -20  23   1        486.95        523.88         9.44 o
 -18  23   1       1011.41        989.99        11.93 o
 -16  23   1        719.23        703.65         9.25 o
 -14  23   1        526.23        539.71         8.01 o
 -12  23   1       1883.39       1835.91        16.82 o
 -10  23   1         94.34         85.42         3.75 o
  -8  23   1         74.98         84.56         4.34 o
  -6  23   1         84.01         79.17         3.08 o
  -4  23   1       1403.07       1286.15        12.08 o
  -2  23   1        997.05       1033.42        10.17 o
   0  23   1        586.62        643.61         8.14 o
   2  23   1        383.60        391.65         6.25 o
   4  23   1        351.66        350.03         6.43 o
   6  23   1       3209.64       2911.03        26.47 o
   8  23   1       1916.53       1998.12        18.09 o
  10  23   1        334.25        336.23         6.64 o
  12  23   1       1564.52       1447.94        14.02 o
  14  23   1       1233.95       1246.04        12.90 o
  16  23   1        393.25        397.05         7.36 o
  18  23   1        325.16        340.55         6.91 o
  20  23   1        463.76        477.47         9.13 o
  22  23   1        101.01        100.48         5.42 o
  24  23   1        711.52        742.95        13.43 o
  26  23   1        322.40        333.95        12.91 o
  28  23   1         54.67         56.94         7.23 o
  30  23   1        356.59        400.00        15.27 o
  32  23   1        221.16        201.59         9.79 o
  34  23   1        160.70        152.42        11.15 o
 -35  24   1         39.53         14.05        14.58 o
 -33  24   1        188.71        173.61        16.26 o
 -31  24   1         64.99         71.95        12.32 o
 -29  24   1        222.27        230.75        10.35 o
 -27  24   1        329.95        324.91        12.99 o
 -25  24   1        261.92        253.44        10.57 o
 -23  24   1        711.51        734.06        13.64 o
 -21  24   1         82.61         84.26         4.51 o
 -19  24   1        465.51        433.18         8.12 o
 -17  24   1         79.84         66.50         3.85 o
 -15  24   1        539.59        507.00         7.98 o
 -13  24   1        437.64        443.40         7.55 o
 -11  24   1        762.96        815.54         9.60 o
  -9  24   1        368.95        353.11         6.26 o
  -7  24   1        423.10        395.14         5.94 o
  -5  24   1        527.77        488.76         7.70 o
  -3  24   1       1106.82       1169.85        11.30 o
  -1  24   1        434.80        434.59         6.73 o
   1  24   1       1240.72       1175.40        12.02 o
   3  24   1       1480.52       1359.24        13.25 o
   5  24   1       2237.12       2246.81        20.84 o
   7  24   1        459.01        481.21         8.48 o
   9  24   1        737.05        724.35         9.97 o
  11  24   1        841.36        809.58        10.26 o
  13  24   1        580.55        570.26         8.28 o
  15  24   1       1108.53       1024.60        11.21 o
  17  24   1        175.89        155.86         5.46 o
  19  24   1        588.07        556.01         9.35 o
  21  24   1        363.45        365.56         9.18 o
  23  24   1        194.54        193.55         9.03 o
  25  24   1        459.36        482.84        13.08 o
  27  24   1        353.77        396.50        17.38 o
  29  24   1        676.67        677.21        18.34 o
  31  24   1         37.83         43.14         8.54 o
  33  24   1          2.29         -4.26        11.55 o
  35  24   1         52.81         71.27        11.83 o
 -34  25   1        297.83        273.54        14.73 o
 -32  25   1        158.21        160.56        13.23 o
 -30  25   1         49.30         42.02         8.44 o
 -28  25   1        145.74        126.43         8.40 o
 -26  25   1        243.89        243.67        10.50 o
 -24  25   1        459.28        453.00        11.30 o
 -22  25   1         54.72         68.74         4.78 o
 -20  25   1        108.00        108.81         5.16 o
 -18  25   1        469.85        455.04         8.69 o
 -16  25   1        126.62        124.90         4.94 o
 -14  25   1        115.95        135.56         5.17 o
 -12  25   1       1579.92       1452.15        14.17 o
 -10  25   1       1536.23       1497.42        13.97 o
  -8  25   1        803.12        789.12         9.17 o
  -6  25   1        757.73        795.82         9.29 o
  -4  25   1        413.27        406.88         6.32 o
  -2  25   1        245.71        273.64         5.75 o
   0  25   1        567.82        555.50         7.81 o
   2  25   1        206.19        198.35         5.04 o
   4  25   1       1116.40       1061.38        12.26 o
   6  25   1        726.91        739.53        10.71 o
   8  25   1       1173.86       1123.33        13.87 o
  10  25   1        715.19        666.93         8.95 o
  12  25   1        115.15        137.53         5.11 o
  14  25   1        505.24        495.86         7.76 o
  16  25   1         51.56         68.15         3.79 o
  18  25   1        431.12        418.49         8.26 o
  20  25   1         99.15         98.18         5.49 o
  22  25   1        389.99        374.62        10.15 o
  24  25   1        261.84        270.66        11.34 o
  26  25   1        240.84        287.85        17.64 o
  28  25   1        380.35        365.42        14.33 o
  30  25   1          0.57         14.10         8.99 o
  32  25   1        187.47        177.90        10.61 o
  34  25   1        279.07        226.25        13.63 o
 -33  26   1         86.56        100.48        11.81 o
 -31  26   1         33.11         32.78         9.68 o
 -29  26   1         34.97         45.50         9.17 o
 -27  26   1         30.06         42.60         7.40 o
 -25  26   1        240.76        270.54        10.81 o
 -23  26   1        322.50        291.71        10.94 o
 -21  26   1        523.61        500.48        11.12 o
 -19  26   1         56.60         55.50         4.42 o
 -17  26   1          6.20          1.82         3.58 o
 -15  26   1          2.00          3.21         3.11 o
 -13  26   1        342.48        354.38         7.09 o
 -11  26   1         74.09         75.83         4.15 o
  -9  26   1         84.34         90.96         3.85 o
  -7  26   1        309.06        286.81         6.05 o
  -5  26   1        162.22        155.89         4.85 o
  -3  26   1       1379.40       1309.65        12.74 o
  -1  26   1       1468.97       1431.01        14.25 o
   1  26   1        282.31        268.20         5.83 o
   3  26   1        125.84        119.47         5.20 o
   5  26   1         55.35         55.16         3.58 o
   7  26   1        196.00        195.29         5.93 o
   9  26   1        211.36        200.30         5.93 o
  11  26   1       2245.97       2214.17        20.66 o
  13  26   1       1307.60       1318.55        13.77 o
  15  26   1       1211.96       1230.17        12.91 o
  17  26   1        126.38        134.13         7.11 o
  19  26   1        267.35        252.75         8.20 o
  21  26   1         51.87         50.30         5.86 o
  23  26   1        249.09        223.54        13.68 o
  25  26   1        244.02        236.09        12.51 o
  27  26   1        565.27        582.45        16.69 o
  29  26   1         44.24         65.42        13.76 o
  31  26   1        203.35        220.68        14.15 o
  33  26   1        124.42        128.19        11.51 o
 -32  27   1         34.66         46.00        13.12 o
 -30  27   1        229.41        225.57        18.88 o
 -28  27   1        315.56        329.96        14.57 o
 -26  27   1        565.38        549.42        15.22 o
 -24  27   1        353.80        359.96        12.60 o
 -22  27   1        455.77        426.18        13.98 o
 -20  27   1        321.37        330.61         8.75 o
 -18  27   1        200.78        207.32         7.25 o
 -16  27   1         20.42         22.46         3.86 o
 -14  27   1        883.04        844.84        11.26 o
 -12  27   1       1532.15       1479.24        15.66 o
 -10  27   1       1830.57       1798.55        16.37 o
  -8  27   1        235.10        191.39         5.83 o
  -6  27   1        922.53        856.47        10.06 o
  -4  27   1         70.16         72.23         3.72 o
  -2  27   1         10.83         19.76         2.83 o
   0  27   1         86.38         81.68         4.58 o
   2  27   1        654.18        666.73         8.98 o
   4  27   1        529.39        500.49         8.57 o
   6  27   1        883.63        871.38        10.97 o
   8  27   1        465.35        445.14         7.89 o
  10  27   1         70.98         72.25         4.06 o
  12  27   1         93.46        105.33         4.72 o
  14  27   1         49.83         54.67         3.67 o
  16  27   1        369.38        384.72         7.89 o
  18  27   1        269.96        250.90         8.04 o
  20  27   1        653.85        631.77        12.40 o
  22  27   1        245.03        223.92        12.73 o
  24  27   1        330.03        322.61        12.74 o
  26  27   1         30.06         45.69         8.88 o
  28  27   1         16.74         17.26         8.94 o
  30  27   1         94.08        114.55        10.22 o
  32  27   1        104.33        101.92        10.61 o
 -31  28   1         36.66         37.70        12.02 o
 -29  28   1        273.29        258.36        18.37 o
 -27  28   1         16.74         27.67         9.78 o
 -25  28   1        380.25        350.42        13.68 o
 -23  28   1         54.65         48.91         8.03 o
 -21  28   1         15.74         25.34         6.20 o
 -19  28   1        380.81        380.37         9.66 o
 -17  28   1         65.43         68.81         4.71 o
 -15  28   1        577.70        555.77         9.59 o
 -13  28   1        262.02        258.00         7.74 o
 -11  28   1        296.34        268.25         7.24 o
  -9  28   1        434.98        433.09         9.17 o
  -7  28   1         96.93         98.62         5.13 o
  -5  28   1       1095.71       1141.53        12.96 o
  -3  28   1       2910.72       2831.67        24.45 o
  -1  28   1        674.98        700.50         9.54 o
   1  28   1        396.84        367.79         7.09 o
   3  28   1        115.85        111.32         5.82 o
   5  28   1        935.23        947.85        12.17 o
   7  28   1         51.07         49.96         3.80 o
   9  28   1       1111.83       1069.93        12.23 o
  11  28   1        395.02        351.74         7.40 o
  13  28   1        991.34        928.90        11.47 o
  15  28   1        348.85        343.85         8.05 o
  17  28   1          0.27         -3.06         3.83 o
  19  28   1         60.14         56.28         5.26 o
  21  28   1        223.11        209.71        11.60 o
  23  28   1         83.26         77.97         7.67 o
  25  28   1        145.78        135.02         9.77 o
  27  28   1        315.42        333.55        15.35 o
  29  28   1         31.61         21.25        10.17 o
  31  28   1         78.01         67.96        11.03 o
 -30  29   1         55.40         45.08        11.37 o
 -28  29   1         31.60         40.65         9.87 o
 -26  29   1         44.25         56.52         9.23 o
 -24  29   1        676.75        661.70        17.19 o
 -22  29   1        222.82        224.37         9.87 o
 -20  29   1         63.92         82.50         6.60 o
 -18  29   1         82.16         88.06         5.70 o
 -16  29   1        329.89        333.03         8.93 o
 -14  29   1        395.91        407.49         9.12 o
 -12  29   1        995.32        948.68        12.77 o
 -10  29   1       1853.30       1823.70        18.69 o
  -8  29   1         13.76         11.64         4.05 o
  -6  29   1        222.03        236.88         8.14 o
  -4  29   1        843.78        902.10        12.12 o
  -2  29   1        238.28        271.54         7.08 o
   0  29   1        493.38        496.60        10.44 o
   2  29   1        371.76        368.83         8.00 o
   4  29   1        706.35        654.08        10.21 o
   6  29   1        234.22        220.35         6.59 o
   8  29   1        460.32        459.24         8.47 o
  10  29   1         10.86         15.16         4.46 o
  12  29   1         45.33         51.90         4.01 o
  14  29   1        109.27        102.77         4.95 o
  16  29   1        432.08        438.12        10.33 o
  18  29   1        586.39        542.44        11.37 o
  20  29   1        301.91        276.73        11.59 o
  22  29   1        187.93        176.40         9.55 o
  24  29   1        222.40        218.60        17.72 o
  26  29   1         34.98         50.67         9.43 o
  28  29   1        273.28        258.85        14.14 o
  30  29   1         25.08         26.39        11.67 o
 -29  30   1         25.07         27.59        17.62 o
 -27  30   1         94.05        113.26        10.62 o
 -25  30   1          0.56         11.42         8.30 o
 -23  30   1        356.58        374.36        17.45 o
 -21  30   1        319.47        299.00        11.59 o
 -19  30   1         44.75         52.82         5.95 o
 -17  30   1         11.95         11.05         4.91 o
 -15  30   1        128.06        143.08         6.60 o
 -13  30   1        231.73        241.82         8.49 o
 -11  30   1        551.19        523.76        10.32 o
  -9  30   1        230.89        240.46         7.95 o
  -7  30   1        600.45        581.96        10.35 o
  -5  30   1        916.06        933.96        12.01 o
  -3  30   1       1819.09       1814.42        19.17 o
  -1  30   1        611.29        600.63        10.16 o
   1  30   1         69.94         74.58         4.58 o
   3  30   1        281.61        292.97         7.62 o
   5  30   1        153.38        166.09         6.17 o
   7  30   1        175.16        167.76         6.33 o
   9  30   1        188.17        175.51         6.31 o
  11  30   1       1201.40       1199.60        13.72 o
  13  30   1        733.47        718.53        10.83 o
  15  30   1          4.83         10.36         4.32 o
  17  30   1         21.42         27.19         4.72 o
  19  30   1          1.51         -3.49         7.15 o
  21  30   1         85.84        106.50         8.36 o
  23  30   1         81.20         76.88         8.74 o
  25  30   1         49.30         55.94         9.33 o
  27  30   1        229.36        226.16        12.92 o
  29  30   1         55.36         45.30        12.29 o
 -28  31   1         78.02         70.17        17.54 o
 -26  31   1        203.46        218.45        13.11 o
 -24  31   1         37.80         33.78         9.24 o
 -22  31   1        175.34        188.57        13.54 o
 -20  31   1         12.09         17.94         7.00 o
 -18  31   1        870.43        841.75        15.45 o
 -16  31   1        110.21         90.57         7.08 o
 -14  31   1        547.74        559.77        12.60 o
 -12  31   1        856.30        854.79        13.92 o
 -10  31   1        377.50        383.01        11.54 o
  -8  31   1       1158.97       1130.13        14.89 o
  -6  31   1         62.54         65.82         5.01 o
  -4  31   1        888.29        874.68        13.33 o
  -2  31   1        241.79        238.61         7.50 o
   0  31   1        454.19        435.48         9.00 o
   2  31   1        194.25        220.70         7.36 o
   4  31   1        243.68        238.33         7.14 o
   6  31   1        291.05        288.04         7.53 o
   8  31   1        254.61        252.07         7.64 o
  10  31   1        297.10        272.84         7.87 o
  12  31   1        230.19        207.12         7.35 o
  14  31   1         48.46         49.94         5.09 o
  16  31   1         19.90         18.95         6.60 o
  18  31   1        180.53        166.93         8.90 o
  20  31   1        471.42        471.10        14.18 o
  22  31   1        105.74        103.17         9.32 o
  24  31   1         64.99         55.67        12.69 o
  26  31   1         33.12         58.03        11.84 o
  28  31   1         36.66         56.93        13.96 o
 -27  32   1        104.33         90.35        17.67 o
 -25  32   1        187.43        187.18        12.30 o
 -23  32   1        221.13        235.14        12.64 o
 -21  32   1        483.75        467.53        15.76 o
 -19  32   1        849.20        824.73        16.27 o
 -17  32   1         66.87         72.66         6.99 o
 -15  32   1         65.33         75.69         6.94 o
 -13  32   1         33.24         22.90         5.85 o
 -11  32   1        223.15        214.14         9.14 o
  -9  32   1        956.06        961.88        15.83 o
  -7  32   1         43.59         56.52         5.37 o
  -5  32   1        898.58        893.47        15.99 o
  -3  32   1         91.99         95.20         6.00 o
  -1  32   1        120.47        115.85         7.53 o
   1  32   1        423.82        462.71         9.62 o
   3  32   1        338.46        338.98         8.18 o
   5  32   1        886.04        873.32        12.12 o
   7  32   1         92.16        103.21         5.15 o
   9  32   1       1101.73       1093.84        13.93 o
  11  32   1        160.74        153.51         8.66 o
  13  32   1        105.69        114.60         6.43 o
  15  32   1         74.50         68.81         5.93 o
  17  32   1         83.86        107.35         6.89 o
  19  32   1        195.98        204.49         9.75 o
  21  32   1        158.25        161.43        10.67 o
  23  32   1        188.25        187.31        11.91 o
  25  32   1        158.22        155.68        17.56 o
  27  32   1         34.67         30.76        13.83 o
 -26  33   1        124.44        136.33        13.96 o
 -24  33   1          2.29         22.24        11.65 o
 -22  33   1        125.04        167.93        12.32 o
 -20  33   1        332.73        380.97        17.13 o
 -18  33   1        298.86        272.44        14.55 o
 -16  33   1        629.69        578.41        18.45 o
 -14  33   1        321.65        310.57        12.74 o
 -12  33   1        689.23        729.24        15.44 o
 -10  33   1        830.64        869.71        16.17 o
  -8  33   1        116.98        112.98         6.89 o
  -6  33   1        151.31        141.11         7.45 o
  -4  33   1         54.40         57.85         5.70 o
  -2  33   1        388.40        380.86        10.82 o
   0  33   1        215.65        219.90         9.38 o
   2  33   1        287.07        274.73         9.39 o
   4  33   1        357.65        354.20         9.33 o
   6  33   1        677.29        666.17        11.65 o
   8  33   1        156.57        174.51         7.55 o
  10  33   1        527.34        551.82        12.15 o
  12  33   1        449.03        432.53        13.18 o
  14  33   1        524.66        495.85        12.12 o
  16  33   1        293.76        292.35        11.52 o
  18  33   1         66.30         88.59         8.69 o
  20  33   1         47.21         38.19         9.31 o
  22  33   1          9.73         24.19        10.01 o
  24  33   1        188.68        192.56        13.49 o
  26  33   1         86.59         83.42        14.70 o
 -25  34   1        279.04        300.18        17.47 o
 -23  34   1        160.64        154.32        20.82 o
 -21  34   1        393.90        447.60        21.66 o
 -19  34   1        260.79        287.72        21.74 o
 -17  34   1        262.03        269.71        13.29 o
 -15  34   1        106.22        125.12         9.90 o
 -13  34   1        408.80        342.80        13.53 o
 -11  34   1        437.67        447.79        14.44 o
  -9  34   1         66.05         75.51         6.77 o
  -7  34   1         33.09         30.14         6.86 o
  -5  34   1         39.66         42.12         5.68 o
  -3  34   1         64.59         71.22         6.11 o
  -1  34   1        135.79        140.27         7.41 o
   1  34   1        200.45        201.96        10.15 o
   3  34   1        148.81        132.88         6.72 o
   5  34   1        439.27        408.51        11.74 o
   7  34   1       1101.23       1092.97        17.86 o
   9  34   1        100.35         93.65         6.86 o
  11  34   1         96.46         96.83         6.79 o
  13  34   1          0.71         11.39         6.01 o
  15  34   1        119.38        124.77         7.51 o
  17  34   1          8.14         24.05         9.63 o
  19  34   1         13.96         14.83         9.16 o
  21  34   1        343.58        364.06        22.68 o
  23  34   1        236.20        198.55        15.19 o
  25  34   1        297.76        304.81        17.20 o
 -24  35   1         52.81         65.88        15.33 o
 -22  35   1         60.16         50.54        14.10 o
 -20  35   1         40.39         43.58        11.43 o
 -18  35   1        264.09        253.41        16.35 o
 -16  35   1        120.50        133.08         9.41 o
 -14  35   1         75.25         72.13        10.10 o
 -12  35   1        205.50        202.34        12.75 o
 -10  35   1         33.43         53.96         7.22 o
  -8  35   1         79.59         76.13         7.05 o
  -6  35   1        167.03        151.98         7.93 o
  -4  35   1        873.50        835.38        16.97 o
  -2  35   1        140.88        128.16         7.82 o
   0  35   1        187.21        186.40         9.36 o
   2  35   1          8.23          9.86         5.89 o
   4  35   1         43.48         42.08         7.30 o
   6  35   1         78.40         74.04         7.40 o
   8  35   1         70.17         77.41         8.13 o
  10  35   1        165.76        139.56         8.24 o
  12  35   1         69.19         45.11         7.13 o
  14  35   1        242.33        268.48        12.46 o
  16  35   1        263.83        303.32        13.30 o
  18  35   1         15.03         30.82         8.76 o
  20  35   1         58.20         79.17        12.28 o
  22  35   1         28.02         22.22        13.95 o
  24  35   1         39.55         47.15        19.79 o
 -21  36   1          4.94         17.65        15.79 o
 -19  36   1        287.40        289.46        17.80 o
 -17  36   1         50.03         56.80        10.23 o
 -15  36   1         79.85         66.31         9.08 o
 -13  36   1        148.47        147.16         9.59 o
 -11  36   1        810.31        806.56        18.42 o
  -9  36   1        216.35        220.14        11.94 o
  -7  36   1        339.59        336.82        13.70 o
  -5  36   1          0.40         10.22         7.03 o
  -3  36   1        215.51        225.85        11.23 o
  -1  36   1         68.95         82.49         6.83 o
   1  36   1         68.51         75.34         6.80 o
   3  36   1        163.94        173.43        11.55 o
   5  36   1        598.78        590.73        14.93 o
   7  36   1        134.51        127.91         9.44 o
   9  36   1        320.58        312.82        15.49 o
  11  36   1        418.02        383.83        15.65 o
  13  36   1          4.23         -4.00         7.69 o
  15  36   1         83.35         85.39         8.84 o
  17  36   1         30.13         49.05         9.59 o
  19  36   1        278.29        336.89        21.06 o
  21  36   1        124.17        178.13        17.77 o
  23  36   1        283.64        245.20        34.37 o
 -20  37   1        104.79         89.54        20.84 o
 -18  37   1        255.89        253.58        15.00 o
 -16  37   1          9.14          8.10        10.36 o
 -14  37   1        289.73        304.41        16.84 o
 -12  37   1         56.28         55.18         8.63 o
 -10  37   1        131.66        139.98         9.57 o
  -8  37   1        219.72        230.44        14.86 o
  -6  37   1          1.31          6.82         6.77 o
  -4  37   1        226.38        247.98        11.55 o
  -2  37   1        394.35        398.88        14.08 o
   0  37   1        157.80        158.15         8.25 o
   2  37   1        400.08        409.44        18.77 o
   4  37   1        463.36        487.89        18.04 o
   6  37   1        316.98        332.62        14.31 o
   8  37   1        486.05        448.99        24.36 o
  10  37   1        254.19        247.86        11.34 o
  12  37   1        303.38        297.56        11.83 o
  14  37   1        275.43        265.85        19.50 o
  16  37   1          8.34          5.47        10.22 o
  18  37   1        111.87         95.53        13.73 o
  20  37   1          2.65         46.55        14.92 o
 -19  38   1         11.02          2.08        14.72 o
 -17  38   1         54.86         53.88        12.88 o
 -15  38   1          0.83        -10.05        10.65 o
 -13  38   1        166.81        156.58        10.98 o
 -11  38   1         46.55         47.60         9.34 o
  -9  38   1        327.43        369.50        21.98 o
  -7  38   1        128.27        126.51        10.05 o
  -5  38   1         11.22         13.38         7.36 o
  -3  38   1        312.78        288.73        12.60 o
  -1  38   1         10.82          9.04         8.72 o
   1  38   1         86.50        118.36         8.99 o
   3  38   1         75.59         95.43        10.33 o
   5  38   1        341.93        322.01        15.58 o
   7  38   1        507.03        508.71        16.65 o
   9  38   1         37.76         44.35         8.17 o
  11  38   1        101.11         97.30         8.63 o
  13  38   1         32.20         36.94         9.41 o
  15  38   1         23.85          4.83        12.63 o
  17  38   1         39.12         21.44        23.78 o
  19  38   1         31.61         46.18        15.29 o
 -16  39   1         33.54         17.64        13.37 o
 -14  39   1         30.21         42.02        10.85 o
 -12  39   1         56.61         75.05        10.70 o
 -10  39   1         37.68         48.75         9.96 o
  -8  39   1        426.41        419.19        21.50 o
  -6  39   1        232.03        233.66        11.51 o
  -4  39   1        653.58        655.03        17.15 o
  -2  39   1        114.38        130.28         8.60 o
   0  39   1        311.19        287.42        16.43 o
   2  39   1         44.71         56.61         9.05 o
   4  39   1        141.32        145.80        10.25 o
   6  39   1        121.68        128.63         9.84 o
   8  39   1        149.43        158.09        12.57 o
  10  39   1         42.40         44.66         9.04 o
  12  39   1         39.58         66.69        11.99 o
  14  39   1        111.58        147.94        14.46 o
  16  39   1        170.52        156.68        15.60 o
 -13  40   1         25.15         36.38        11.90 o
 -11  40   1        148.53        143.77        15.34 o
  -9  40   1        113.11        119.14        10.16 o
  -7  40   1         54.63         37.00         9.21 o
  -5  40   1        168.24        164.29        13.00 o
  -3  40   1        441.60        434.03        17.74 o
  -1  40   1        199.23        204.39        13.78 o
   1  40   1        385.32        431.10        17.69 o
   3  40   1        548.69        546.30        28.14 o
   5  40   1        565.79        569.90        28.89 o
   7  40   1        198.13        198.40        10.50 o
   9  40   1         89.62        113.88         9.98 o
  11  40   1         32.38         38.23        10.53 o
  13  40   1        305.94        338.68        17.71 o
  15  40   1         65.62         17.62        44.47 o
 -10  41   1         96.45        101.84        12.94 o
  -8  41   1          7.40          6.26        10.12 o
  -6  41   1        129.75        121.15        11.54 o
  -4  41   1         77.29         75.90        10.15 o
  -2  41   1        184.69        175.45        15.81 o
   0  41   1         41.48         11.32        11.29 o
   2  41   1        541.87        559.78        21.64 o
   4  41   1        205.66        194.75        12.23 o
   6  41   1        132.98        146.37        16.76 o
   8  41   1        238.71        259.96        17.07 o
  10  41   1         18.39         33.50        10.88 o
  12  41   1        216.64        232.44        35.08 o
  -7  42   1          7.85         20.65        11.08 o
  -5  42   1        195.36        181.52        12.27 o
  -3  42   1        269.38        278.31        18.69 o
  -1  42   1        325.70        312.22        17.13 o
   1  42   1        109.73        109.32        13.53 o
   3  42   1         27.60         31.74        13.44 o
   5  42   1         82.34         62.90        10.59 o
   7  42   1        237.50        200.04        12.31 o
   0   0   2       4534.57       5033.31        44.91 o
   4   0   2      13343.59      12537.96        54.78 o
   6   0   2        643.26        733.88         4.51 o
   8   0   2       2438.80       2427.53        14.84 o
  10   0   2       3060.12       3020.02        20.30 o
  12   0   2        879.59        908.47         7.60 o
  14   0   2       1568.02       1397.05        10.95 o
  16   0   2       4625.63       4651.00        32.44 o
  18   0   2       3730.39       3734.60        38.02 o
  20   0   2        255.31        219.75         4.39 o
  22   0   2         11.00         18.41         2.33 o
  24   0   2        352.34        363.80         6.69 o
  26   0   2       1513.53       1475.89        14.12 o
  28   0   2        184.58        193.34         5.99 o
  30   0   2        189.67        188.27         6.44 o
  32   0   2        694.16        677.16        10.86 o
  34   0   2        625.00        608.12        12.57 o
  36   0   2        361.68        361.86        13.14 o
  38   0   2        518.50        540.40        26.69 o
  40   0   2         24.21         35.01        12.05 o
  42   0   2        237.75        220.77        19.30 o
 -41   1   2        279.09        265.99        36.52 o
 -39   1   2        380.69        381.99        16.38 o
 -37   1   2        650.42        695.24        19.84 o
 -35   1   2        324.10        355.32        14.14 o
 -33   1   2        306.34        295.09         8.78 o
 -31   1   2         25.07         19.76         3.60 o
 -29   1   2        562.52        549.20         8.32 o
 -27   1   2         50.53         49.24         3.50 o
 -25   1   2        642.78        662.28         8.54 o
 -23   1   2       2156.18       2257.72        19.93 o
 -21   1   2       1868.86       1871.83        18.09 o
 -19   1   2       1363.11       1286.77        13.10 o
 -17   1   2        461.26        444.32         6.36 o
 -15   1   2       4457.90       4257.95        27.62 o
 -13   1   2         32.13         65.84         1.95 o
 -11   1   2        812.68        786.11         6.85 o
  -9   1   2      17036.80      16936.49       133.29 o
  -7   1   2       3046.26       3162.22        16.67 o
  -5   1   2       5466.80       5321.47        23.34 o
  -3   1   2      30339.87      27074.69       370.53 o
  -1   1   2         82.43         72.39         1.36 o
   1   1   2         82.54         74.25         1.97 o
   3   1   2        364.92        326.11         2.29 o
   5   1   2       4387.31       4248.82        24.64 o
   7   1   2       3801.11       3937.79        21.07 o
   9   1   2       7270.90       7325.56        41.68 o
  11   1   2      10220.30      10377.05        62.70 o
  13   1   2        376.10        441.58         5.40 o
  15   1   2       1102.45       1100.71         8.73 o
  17   1   2       1457.76       1521.70        12.16 o
  19   1   2       4964.28       4673.39        32.05 o
  21   1   2       1905.70       1773.44        17.98 o
  23   1   2       1161.96       1202.27        11.69 o
  25   1   2       2853.49       2936.39        23.92 o
  27   1   2       2905.13       2859.45        23.93 o
  29   1   2        101.21         91.16         4.15 o
  31   1   2        238.04        232.56         7.12 o
  33   1   2         95.12         99.30         5.57 o
  35   1   2        379.26        374.33        11.55 o
  37   1   2         16.52         29.46         7.72 o
  39   1   2        257.35        277.50        15.34 o
  41   1   2        230.11        259.00        20.86 o
 -42   2   2          1.08          9.54        16.52 o
 -40   2   2         17.49         61.48        12.46 o
 -38   2   2         68.64         83.91         8.92 o
 -36   2   2        406.08        419.29        14.69 o
 -34   2   2        195.66        208.42         9.42 o
 -32   2   2        133.45        128.22         5.23 o
 -30   2   2       1936.58       1944.13        17.08 o
 -28   2   2        429.29        415.86         7.14 o
 -26   2   2         29.15         32.52         3.13 o
 -24   2   2        463.46        451.10         6.72 o
 -22   2   2        436.61        459.64         7.13 o
 -20   2   2        136.30        164.03         4.46 o
 -18   2   2       1661.43       1747.11        16.66 o
 -16   2   2        688.04        719.79         7.52 o
 -14   2   2       5457.34       5504.37        36.09 o
 -12   2   2       3996.41       4231.58        26.90 o
 -10   2   2       2619.42       2828.67        17.77 o
  -8   2   2         74.38         87.65         1.49 o
  -6   2   2       9328.29       8892.32        46.89 o
  -4   2   2       2060.10       2259.06         9.84 o
  -2   2   2      16354.83      16844.09       140.07 o
   0   2   2      28958.41      28401.96       623.62 o
   2   2   2      16355.23      16991.97       112.30 o
   4   2   2       6888.01       6916.00        30.08 o
   6   2   2      11856.40      11495.17        58.69 o
   8   2   2        981.84       1107.96         7.27 o
  10   2   2       5630.23       5895.20        36.41 o
  12   2   2       1229.20       1141.25         8.86 o
  14   2   2       1883.66       2005.01        13.97 o
  16   2   2       2033.25       2061.34        15.29 o
  18   2   2       4045.95       3862.36        31.59 o
  20   2   2       1205.27       1154.10        13.48 o
  22   2   2       1145.10       1156.97        11.50 o
  24   2   2        362.89        331.46         6.15 o
  26   2   2         87.16         93.53         6.88 o
  28   2   2        269.71        290.51         7.70 o
  30   2   2        189.99        172.16         6.40 o
  32   2   2        201.02        204.29         7.69 o
  34   2   2        344.97        333.00        10.35 o
  36   2   2        430.21        421.28        12.09 o
  38   2   2        305.00        302.06        13.96 o
  40   2   2         54.80         50.19        22.31 o
  42   2   2        297.20        271.42        31.50 o
 -41   3   2        159.87        161.10        14.99 o
 -39   3   2         55.79         76.77         9.72 o
 -37   3   2        256.28        274.43        22.66 o
 -35   3   2        622.78        619.35        14.44 o
 -33   3   2        300.67        301.45         9.36 o
 -31   3   2        150.58        143.41         5.75 o
 -29   3   2         65.97         73.03         3.95 o
 -27   3   2         83.18         80.29         4.04 o
 -25   3   2        226.30        204.67         5.14 o
 -23   3   2       1641.65       1577.42        13.95 o
 -21   3   2        551.00        607.14         7.70 o
 -19   3   2       2831.80       2915.40        23.63 o
 -17   3   2       4152.92       4152.87        31.44 o
 -15   3   2        382.13        403.75         4.96 o
 -13   3   2       3921.75       3598.40        22.77 o
 -11   3   2       2205.91       2254.61        16.63 o
  -9   3   2       2670.30       2749.49        16.62 o
  -7   3   2       1279.01       1323.17         8.02 o
  -5   3   2       1881.11       1976.61        10.82 o
  -3   3   2       2627.23       3079.20        13.66 o
  -1   3   2        364.77        322.85         2.56 o
   1   3   2      30338.88      27403.77       803.80 o
   3   3   2       2627.09       3077.83        13.63 o
   5   3   2        164.94        202.66         1.77 o
   7   3   2       8933.44       9374.57        46.86 o
   9   3   2       9316.57       9592.76        54.13 o
  11   3   2       2622.44       2649.67        16.85 o
  13   3   2        216.06        200.47         2.85 o
  15   3   2       1453.32       1584.64        12.20 o
  17   3   2       1032.15       1005.59         8.87 o
  19   3   2        544.00        578.81         6.52 o
  21   3   2         92.81         76.66         3.16 o
  23   3   2       1327.81       1329.57        12.77 o
  25   3   2        937.75        923.73        11.03 o
  27   3   2        524.85        524.10         8.28 o
  29   3   2         55.11         57.39         3.92 o
  31   3   2       1093.24       1083.67        13.16 o
  33   3   2          9.72         12.04         4.50 o
  35   3   2        427.57        439.06        11.01 o
  37   3   2        137.11        149.42         8.79 o
  39   3   2         83.90         96.15        10.47 o
  41   3   2         14.17         -2.22        13.27 o
 -42   4   2         28.28         34.42        15.26 o
 -40   4   2         64.90         57.10        11.77 o
 -38   4   2         27.09         27.56         8.44 o
 -36   4   2         49.35         49.61         7.44 o
 -34   4   2        103.35        112.27         7.06 o
 -32   4   2         26.38         31.45         4.63 o
 -30   4   2        365.32        349.10         7.80 o
 -28   4   2        162.28        165.70         6.47 o
 -26   4   2        882.82        867.10         9.87 o
 -24   4   2       2950.00       2929.59        22.46 o
 -22   4   2        745.83        777.01         8.57 o
 -20   4   2       2471.51       2259.48        17.58 o
 -18   4   2       3424.30       3329.43        26.45 o
 -16   4   2        170.56        145.47         3.31 o
 -14   4   2       1197.00       1203.65        11.69 o
 -12   4   2       2781.78       2814.33        18.13 o
 -10   4   2       2193.65       2227.36        13.48 o
  -8   4   2       4064.49       4513.66        23.94 o
  -6   4   2       2669.25       2831.70        16.80 o
  -4   4   2       4284.74       4172.22        19.58 o
  -2   4   2       6887.97       6964.60        30.71 o
   0   4   2      13343.57      12641.67        57.03 o
   2   4   2       2061.11       2295.35        10.79 o
   4   4   2       4284.40       4146.63        19.11 o
   6   4   2        132.85        196.13         1.85 o
   8   4   2      14625.34      15051.35        76.57 o
  10   4   2       7490.43       7703.23        43.86 o
  12   4   2       3148.64       3453.44        22.36 o
  14   4   2        445.49        592.82         5.75 o
  16   4   2        455.15        507.91         5.44 o
  18   4   2        260.93        209.59         3.97 o
  20   4   2       1020.53       1083.41        10.59 o
  22   4   2        483.87        504.83         7.07 o
  24   4   2       1922.00       1815.55        17.03 o
  26   4   2        138.05        151.95         4.90 o
  28   4   2       1452.07       1426.72        15.65 o
  30   4   2        118.34        122.36         5.06 o
  32   4   2         77.86         65.23         5.28 o
  34   4   2        512.29        489.77        12.56 o
  36   4   2         83.36         88.91         6.55 o
  38   4   2        257.71        287.23        16.20 o
  40   4   2          3.28         -8.37        10.95 o
  42   4   2         57.79         49.35        26.62 o
 -41   5   2         10.27          7.58        12.90 o
 -39   5   2        107.14         97.50        10.11 o
 -37   5   2        196.19        202.86        11.54 o
 -35   5   2        414.61        397.27        12.91 o
 -33   5   2        132.78        130.58         6.65 o
 -31   5   2        281.67        273.01         8.50 o
 -29   5   2         78.51         75.95         5.01 o
 -27   5   2       1049.43       1095.81        11.53 o
 -25   5   2       1132.77       1161.09        11.96 o
 -23   5   2        648.76        612.96         7.91 o
 -21   5   2         10.49         14.50         2.04 o
 -19   5   2       1068.99       1066.80        10.35 o
 -17   5   2       1268.87       1164.14        10.66 o
 -15   5   2        721.28        789.22         7.76 o
 -13   5   2       3115.62       3381.89        23.29 o
 -11   5   2       4739.37       4995.01        32.62 o
  -9   5   2        105.02        165.15         2.54 o
  -7   5   2       3415.51       3217.18        18.50 o
  -5   5   2       1567.91       1642.63         9.23 o
  -3   5   2        164.95        201.40         1.82 o
  -1   5   2       4386.90       4261.86        19.11 o
   1   5   2       5467.45       5378.93        26.77 o
   3   5   2       1881.57       1995.33        10.84 o
   5   5   2       1568.18       1624.48         9.81 o
   7   5   2       4747.97       5462.80        29.45 o
   9   5   2       1142.33       1229.16         7.99 o
  11   5   2        844.41        997.28         7.58 o
  13   5   2       4171.10       4568.12        29.09 o
  15   5   2          2.62          9.14         1.72 o
  17   5   2        572.41        547.58         7.10 o
  19   5   2        923.78        800.87         8.38 o
  21   5   2       1987.85       1861.71        15.76 o
  23   5   2       2697.35       2624.82        22.03 o
  25   5   2        191.90        186.85         5.14 o
  27   5   2       1025.39       1051.46        12.18 o
  29   5   2         28.06         33.34         3.84 o
  31   5   2        921.28        931.98        12.55 o
  33   5   2        375.87        365.05        10.28 o
  35   5   2        216.87        217.87         8.79 o
  37   5   2         81.73        101.14         8.89 o
  39   5   2         83.68         93.20        10.41 o
  41   5   2        118.66        151.94        24.37 o
 -40   6   2         66.26         60.17        12.20 o
 -38   6   2        216.27        239.53        12.19 o
 -36   6   2        114.47        114.79         9.07 o
 -34   6   2        559.49        553.34        14.32 o
 -32   6   2        807.02        777.72        12.79 o
 -30   6   2        148.14        137.68         6.28 o
 -28   6   2         82.84         87.23         4.16 o
 -26   6   2        949.20        986.71        11.10 o
 -24   6   2       1621.90       1727.22        14.81 o
 -22   6   2         81.69         75.76         3.15 o
 -20   6   2        771.44        759.52         8.02 o
 -18   6   2       1921.62       1723.91        14.11 o
 -16   6   2       1319.28       1355.33        11.04 o
 -14   6   2        235.83        281.55         4.40 o
 -12   6   2       1163.03       1179.88         9.22 o
 -10   6   2       7273.79       7298.59        43.09 o
  -8   6   2       8089.38       8590.52        44.04 o
  -6   6   2        792.83        889.54         5.86 o
  -4   6   2        133.04        203.74         1.90 o
  -2   6   2      11856.62      11491.29        57.11 o
   0   6   2        643.51        740.30         4.37 o
   2   6   2       9326.79       8870.44        43.30 o
   4   6   2       2669.28       2803.82        15.82 o
   6   6   2        793.36        891.98         7.23 o
   8   6   2       3027.92       3044.47        18.43 o
  10   6   2       1245.86       1239.92         9.02 o
  12   6   2       4177.55       4629.15        30.63 o
  14   6   2         74.59         68.25         2.61 o
  16   6   2       3716.55       3421.22        23.72 o
  18   6   2         20.73         18.70         1.69 o
  20   6   2       1077.90       1062.50         9.67 o
  22   6   2        877.33        883.96         9.83 o
  24   6   2        988.69       1001.09        10.69 o
  26   6   2       1418.11       1456.20        15.30 o
  28   6   2          0.68          3.14         3.10 o
  30   6   2        460.20        468.09        10.05 o
  32   6   2        112.58        114.14         5.49 o
  34   6   2         21.83         16.99         6.23 o
  36   6   2        227.96        225.38         9.81 o
  38   6   2        132.75        144.80         9.90 o
  40   6   2          8.02          7.56        14.34 o
 -41   7   2          2.06         -7.49        17.99 o
 -39   7   2        184.65        177.09        11.18 o
 -37   7   2        126.19        125.60         9.16 o
 -35   7   2         28.21         38.19         6.44 o
 -33   7   2        572.18        569.96        12.52 o
 -31   7   2        452.54        480.83        10.86 o
 -29   7   2       1220.73       1252.39        14.91 o
 -27   7   2        389.75        420.68         7.37 o
 -25   7   2        294.31        299.72         6.04 o
 -23   7   2       1272.32       1182.78        11.74 o
 -21   7   2        736.59        642.37         7.65 o
 -19   7   2       2889.53       2828.74        21.52 o
 -17   7   2       5308.22       5325.25        49.80 o
 -15   7   2       1554.99       1580.36        12.93 o
 -13   7   2        224.76        275.51         3.38 o
 -11   7   2       1676.21       1822.46        12.81 o
  -9   7   2      16706.03      15944.96        91.61 o
  -7   7   2        299.20        305.09         2.84 o
  -5   7   2       4747.27       5453.46        31.25 o
  -3   7   2       8932.94       9385.78        50.87 o
  -1   7   2       3801.71       3963.42        19.95 o
   1   7   2       3046.93       3193.00        16.75 o
   3   7   2       1279.67       1323.29         7.62 o
   5   7   2       3416.24       3190.69        21.01 o
   7   7   2        299.22        306.37         3.63 o
   9   7   2       1480.82       1497.83        10.58 o
  11   7   2       2879.63       3007.46        20.61 o
  13   7   2       3844.73       4042.36        31.22 o
  15   7   2       5629.42       5648.14        40.66 o
  17   7   2        399.97        359.12         5.24 o
  19   7   2       1067.11       1133.53        10.73 o
  21   7   2       1769.88       1834.19        17.37 o
  23   7   2        112.00         91.90         4.20 o
  25   7   2       2632.90       2683.87        24.67 o
  27   7   2        662.34        676.41         9.94 o
  29   7   2        202.66        202.48         7.21 o
  31   7   2       1043.91       1077.29        14.33 o
  33   7   2        171.25        175.45         7.42 o
  35   7   2        481.68        466.76        19.05 o
  37   7   2        204.86        208.67        10.16 o
  39   7   2        152.19        164.04        18.22 o
  41   7   2         81.79         92.23        15.23 o
 -40   8   2        115.20        111.79        13.55 o
 -38   8   2        451.23        418.83        17.20 o
 -36   8   2         71.33         69.01         8.13 o
 -34   8   2         88.54         96.28         6.94 o
 -32   8   2         40.45         46.46         5.33 o
 -30   8   2         64.17         66.52         5.24 o
 -28   8   2        295.95        321.64         8.13 o
 -26   8   2       1071.30       1037.82        11.50 o
 -24   8   2       2228.64       2211.33        18.67 o
 -22   8   2       1439.29       1500.08        13.56 o
 -20   8   2       1997.01       1844.54        15.80 o
 -18   8   2         86.62         94.17         4.80 o
 -16   8   2       6600.77       6413.65        46.27 o
 -14   8   2       1234.42       1231.35        11.38 o
 -12   8   2       1455.38       1541.56        11.35 o
 -10   8   2       4736.23       5218.71        32.88 o
  -8   8   2      19943.02      20093.65       140.68 o
  -6   8   2       3027.27       3046.42        20.47 o
  -4   8   2      14624.38      15114.43       137.94 o
  -2   8   2        981.03       1103.45         7.04 o
   0   8   2       2438.90       2450.52        13.47 o
   2   8   2         74.38         89.55         1.41 o
   4   8   2       4064.47       4523.88        25.46 o
   6   8   2       8088.20       8412.69        53.26 o
   8   8   2      19942.86      19961.12       128.24 o
  10   8   2       1022.57        938.61         7.56 o
  12   8   2        946.49        925.00         8.70 o
  14   8   2       4520.52       4460.84        32.69 o
  16   8   2        940.19        892.75         8.75 o
  18   8   2       1092.50       1140.54        11.58 o
  20   8   2       2084.38       1884.10        17.53 o
  22   8   2       1065.29       1085.92        11.67 o
  24   8   2       1230.70       1235.56        13.27 o
  26   8   2       1176.63       1238.52        13.69 o
  28   8   2        376.59        357.47         9.66 o
  30   8   2        276.39        292.81         9.73 o
  32   8   2        827.03        820.30        12.24 o
  34   8   2        311.77        318.16        11.10 o
  36   8   2        410.20        421.02        13.20 o
  38   8   2        185.73        202.91        14.48 o
  40   8   2         27.23         27.42        11.72 o
 -41   9   2        123.95        145.55        15.66 o
 -39   9   2         72.82         61.89        10.31 o
 -37   9   2        181.83        192.97         9.95 o
 -35   9   2        608.62        593.23        15.08 o
 -33   9   2        237.98        248.04        11.02 o
 -31   9   2        320.23        329.58        10.46 o
 -29   9   2        970.50       1014.94        14.87 o
 -27   9   2       1361.61       1331.01        16.48 o
 -25   9   2         37.99         35.97         3.51 o
 -23   9   2        316.15        322.93         8.74 o
 -21   9   2        347.78        342.71         6.02 o
 -19   9   2       1884.00       1914.28        18.29 o
 -17   9   2       3071.10       2824.05        37.49 o
 -15   9   2       1538.95       1515.82        14.33 o
 -13   9   2       1378.76       1448.63        11.46 o
 -11   9   2         22.07         25.09         1.46 o
  -9   9   2         97.99        110.04         2.09 o
  -7   9   2       1480.74       1494.76        10.98 o
  -5   9   2       1143.05       1245.67         9.42 o
  -3   9   2       9314.29       9701.25        55.87 o
  -1   9   2       7272.33       7407.32        39.33 o
   1   9   2      17039.58      16885.85       104.01 o
   3   9   2       2670.88       2782.33        15.74 o
   5   9   2        105.13        175.95         2.70 o
   7   9   2      16706.60      15885.18        98.02 o
   9   9   2         98.02        103.09         2.22 o
  11   9   2        830.06        947.32         7.87 o
  13   9   2        427.39        487.74         5.55 o
  15   9   2       5345.72       5558.93        42.46 o
  17   9   2       6050.22       5875.15        59.45 o
  19   9   2        525.04        488.05         6.81 o
  21   9   2       2183.57       2182.65        19.87 o
  23   9   2          3.78          5.95         2.38 o
  25   9   2        615.49        623.26         9.22 o
  27   9   2       1046.26       1059.34        13.81 o
  29   9   2        761.42        740.48        11.89 o
  31   9   2       1537.15       1542.19        17.84 o
  33   9   2        519.40        571.67        12.28 o
  35   9   2        515.38        538.50        19.74 o
  37   9   2        176.80        160.87         9.03 o
  39   9   2        143.75        161.29        16.88 o
  41   9   2         92.52        100.71        21.53 o
 -40  10   2        150.87        162.07        13.58 o
 -38  10   2        156.02        166.29        10.95 o
 -36  10   2        180.65        189.84        10.24 o
 -34  10   2        347.98        354.90        12.64 o
 -32  10   2        364.39        346.70        10.82 o
 -30  10   2        535.49        536.47        11.42 o
 -28  10   2       1722.40       1703.84        18.77 o
 -26  10   2        927.32        947.77        13.34 o
 -24  10   2        600.89        614.15        10.09 o
 -22  10   2       1225.83       1175.70        14.19 o
 -20  10   2       1059.27       1011.95        12.53 o
 -18  10   2       2652.76       2407.75        21.19 o
 -16  10   2       1773.20       1742.45        16.81 o
 -14  10   2       1108.90       1183.82        11.79 o
 -12  10   2       4037.98       3964.07        25.70 o
 -10  10   2       3669.31       3910.25        26.35 o
  -8  10   2       1022.97        953.33         7.52 o
  -6  10   2       1246.12       1259.74         9.68 o
  -4  10   2       7489.42       7698.44        48.58 o
  -2  10   2       5631.19       5965.41        35.26 o
   0  10   2       3059.28       3045.64        17.16 o
   2  10   2       2619.62       2825.07        15.65 o
   4  10   2       2193.78       2222.50        14.29 o
   6  10   2       7273.42       7259.43        42.89 o
   8  10   2       4735.11       5281.89        37.08 o
  10  10   2       3668.68       3967.22        27.66 o
  12  10   2         79.31        102.96         2.58 o
  14  10   2       2321.61       2290.48        17.82 o
  16  10   2       2682.40       2503.01        27.47 o
  18  10   2        509.83        430.48         6.64 o
  20  10   2         29.50         41.32         2.68 o
  22  10   2       1138.78       1104.16        12.42 o
  24  10   2       1119.91       1198.75        13.05 o
  26  10   2        434.75        463.67         9.06 o
  28  10   2        169.29        169.05         6.89 o
  30  10   2        301.53        320.97         9.04 o
  32  10   2        579.04        600.33        11.66 o
  34  10   2        223.34        221.40        10.51 o
  36  10   2         43.20         42.74         7.32 o
  38  10   2         35.81         18.24         8.77 o
  40  10   2        110.22        105.31        13.08 o
 -39  11   2         52.79         54.43        11.63 o
 -37  11   2        160.26        149.72         9.36 o
 -35  11   2        734.86        710.92        15.74 o
 -33  11   2         29.39         37.76         6.21 o
 -31  11   2        926.62        976.85        15.50 o
 -29  11   2       1111.09       1163.75        16.34 o
 -27  11   2        102.64         97.00         5.08 o
 -25  11   2        507.11        507.37         9.63 o
 -23  11   2        361.31        366.25         7.89 o
 -21  11   2        139.74        122.34         5.33 o
 -19  11   2        410.88        371.75         6.33 o
 -17  11   2        457.89        474.08         7.27 o
 -15  11   2        134.21        116.84         3.79 o
 -13  11   2       6360.17       6167.86        40.36 o
 -11  11   2       2905.04       2828.80        19.94 o
  -9  11   2        829.88        958.55         7.74 o
  -7  11   2       2879.39       3013.24        20.60 o
  -5  11   2        844.06       1000.03         8.79 o
  -3  11   2       2621.65       2644.90        17.28 o
  -1  11   2      10220.35      10524.98        63.03 o
   1  11   2        812.68        785.34         5.80 o
   3  11   2       2206.29       2274.53        15.35 o
   5  11   2       4739.39       4941.67        29.96 o
   7  11   2       1676.25       1791.42        12.65 o
   9  11   2         22.11         26.96         2.06 o
  11  11   2       2905.74       2855.12        20.96 o
  13  11   2       1800.84       1719.65        12.65 o
  15  11   2        668.04        568.66         6.84 o
  17  11   2       7404.93       7395.51        52.83 o
  19  11   2        513.33        502.42         7.14 o
  21  11   2       1060.67       1072.56        13.28 o
  23  11   2       1046.82       1054.29        12.31 o
  25  11   2        178.49        192.26         6.59 o
  27  11   2        100.45        103.78         5.23 o
  29  11   2        132.75        131.37         6.02 o
  31  11   2         46.91         59.21         5.18 o
  33  11   2        330.68        333.42        10.94 o
  35  11   2        112.15        122.30         7.84 o
  37  11   2         29.17         29.75         8.37 o
  39  11   2         37.17         33.82        10.09 o
 -40  12   2        105.03        113.57        13.92 o
 -38  12   2         22.60         17.29         9.61 o
 -36  12   2         84.71         73.46         8.03 o
 -34  12   2        224.87        231.23        11.47 o
 -32  12   2        255.56        257.90        10.29 o
 -30  12   2        516.58        534.39        11.85 o
 -28  12   2        175.06        198.72         7.97 o
 -26  12   2        278.86        278.71         7.72 o
 -24  12   2        717.22        660.96        10.80 o
 -22  12   2        284.62        295.50         7.14 o
 -20  12   2       1840.58       1754.71        17.00 o
 -18  12   2        730.18        660.07         8.63 o
 -16  12   2        550.63        607.31         7.59 o
 -14  12   2       1490.74       1509.44        12.82 o
 -12  12   2       1864.60       1831.75        13.38 o
 -10  12   2         79.38         91.13         2.54 o
  -8  12   2        946.09        942.85         8.26 o
  -6  12   2       4177.60       4653.62        31.96 o
  -4  12   2       3149.38       3453.02        24.42 o
  -2  12   2       1229.42       1150.29         8.50 o
   0  12   2        879.75        925.63         6.62 o
   2  12   2       3995.70       4184.91        25.54 o
   4  12   2       2781.77       2825.90        17.95 o
   6  12   2       1162.90       1196.93         9.11 o
   8  12   2       1455.48       1541.88        11.31 o
  10  12   2       4038.00       3931.57        28.08 o
  12  12   2       1864.17       1821.25        14.65 o
  14  12   2        707.11        736.93         7.44 o
  16  12   2       2140.85       2072.37        17.93 o
  18  12   2        155.97        168.81         4.48 o
  20  12   2        357.30        353.62         7.26 o
  22  12   2       1645.89       1606.04        17.76 o
  24  12   2         27.43         43.32         3.61 o
  26  12   2        164.06        176.29         6.93 o
  28  12   2         85.38         92.54         5.17 o
  30  12   2        157.82        172.70         7.77 o
  32  12   2        140.89        149.88         7.58 o
  34  12   2        145.10        136.78         7.80 o
  36  12   2        144.30        150.10         8.61 o
  38  12   2        122.84         82.91        10.23 o
  40  12   2        170.84        156.74        14.41 o
 -39  13   2         57.50         67.34        12.33 o
 -37  13   2        151.00        164.49         9.82 o
 -35  13   2         91.12         83.00         7.82 o
 -33  13   2         14.15         20.39         6.58 o
 -31  13   2        224.94        232.48         9.99 o
 -29  13   2        546.07        581.59        11.99 o
 -27  13   2         76.46         76.49         5.38 o
 -25  13   2        296.96        275.16         7.60 o
 -23  13   2       1589.54       1586.17        18.01 o
 -21  13   2        589.41        582.01         8.48 o
 -19  13   2         25.79         51.61         3.15 o
 -17  13   2        844.68        770.22         8.97 o
 -15  13   2        900.81        761.12         7.55 o
 -13  13   2       1077.80        991.09        10.13 o
 -11  13   2       1800.60       1725.49        14.05 o
  -9  13   2        427.22        492.80         5.59 o
  -7  13   2       3845.30       4039.68        28.49 o
  -5  13   2       4171.32       4609.95        31.82 o
  -3  13   2        216.12        201.35         2.77 o
  -1  13   2        376.10        449.28         4.15 o
   1  13   2         32.13         65.58         1.90 o
   3  13   2       3921.68       3605.16        23.21 o
   5  13   2       3115.65       3395.28        22.06 o
   7  13   2        224.89        266.85         3.58 o
   9  13   2       1379.37       1475.27        10.78 o
  11  13   2       6359.25       6133.16        44.05 o
  13  13   2       1077.31        983.98         9.32 o
  15  13   2        217.37        207.76         3.97 o
  17  13   2         97.92         70.85         3.40 o
  19  13   2         23.88         19.51         2.44 o
  21  13   2        250.40        249.05         6.65 o
  23  13   2        349.96        364.95         8.16 o
  25  13   2        341.30        359.04         8.66 o
  27  13   2        684.62        711.87        11.55 o
  29  13   2        184.03        187.10         7.75 o
  31  13   2         96.87        107.82         6.56 o
  33  13   2         23.45         27.77         6.46 o
  35  13   2        311.03        289.47        11.38 o
  37  13   2        246.20        244.65        10.99 o
  39  13   2        223.19        227.24        12.76 o
 -38  14   2          3.60         15.48        10.03 o
 -36  14   2          1.42          8.26         8.03 o
 -34  14   2        255.25        260.20        10.99 o
 -32  14   2        225.64        239.90        10.44 o
 -30  14   2         37.21         37.73         5.46 o
 -28  14   2        497.17        550.79        11.64 o
 -26  14   2         36.78         36.48         4.44 o
 -24  14   2         41.77         33.25         3.80 o
 -22  14   2       2413.16       2308.02        20.83 o
 -20  14   2          1.81          6.97         2.49 o
 -18  14   2        177.24        168.04         4.75 o
 -16  14   2       2143.51       2183.30        17.04 o
 -14  14   2       3488.05       3447.58        25.62 o
 -12  14   2        707.23        740.55         8.20 o
 -10  14   2       2321.81       2333.59        17.93 o
  -8  14   2       4521.39       4496.42        30.14 o
  -6  14   2         74.55         72.11         2.47 o
  -4  14   2        445.36        600.44         6.22 o
  -2  14   2       1883.04       2003.78        13.41 o
   0  14   2       1567.92       1405.04        11.47 o
   2  14   2       5458.36       5501.02        39.17 o
   4  14   2       1196.49       1193.45         9.50 o
   6  14   2        235.70        283.53         3.92 o
   8  14   2       1234.30       1223.50         9.71 o
  10  14   2       1108.94       1201.31         9.52 o
  12  14   2       1490.01       1511.21        16.44 o
  14  14   2       3487.93       3442.85        24.61 o
  16  14   2        125.73         89.85         3.08 o
  18  14   2        185.48        226.33         5.25 o
  20  14   2       1207.19       1228.62        13.40 o
  22  14   2          9.21         15.90         3.11 o
  24  14   2        603.92        619.16        10.79 o
  26  14   2       1757.58       1784.22        19.35 o
  28  14   2        292.93        307.73        11.81 o
  30  14   2        276.29        292.85        10.34 o
  32  14   2        229.87        227.04        10.70 o
  34  14   2         49.24         36.49         6.90 o
  36  14   2         49.52         52.93         8.26 o
  38  14   2        478.31        534.72        25.19 o
 -39  15   2          1.98        -11.65        11.65 o
 -37  15   2         26.30         38.51         9.26 o
 -35  15   2         49.40         52.79         7.90 o
 -33  15   2        465.32        480.60        15.93 o
 -31  15   2         64.43         57.47         6.33 o
 -29  15   2        502.09        555.33        12.42 o
 -27  15   2        483.93        513.52        10.62 o
 -25  15   2        400.41        411.08         9.85 o
 -23  15   2        478.18        501.41         9.25 o
 -21  15   2       1523.67       1543.14        16.14 o
 -19  15   2       1129.46       1116.63        12.21 o
 -17  15   2        763.07        725.98         8.39 o
 -15  15   2       1252.63       1159.01        11.30 o
 -13  15   2        217.44        208.36         4.65 o
 -11  15   2        668.01        567.69         6.78 o
  -9  15   2       5345.92       5544.89        38.63 o
  -7  15   2       5629.53       5666.69        37.36 o
  -5  15   2          2.62          8.16         1.35 o
  -3  15   2       1453.57       1598.40        11.23 o
  -1  15   2       1102.61       1095.21         9.03 o
   1  15   2       4457.89       4274.48        28.33 o
   3  15   2        382.13        416.90         4.94 o
   5  15   2        721.12        800.63         8.11 o
   7  15   2       1555.11       1556.83        12.22 o
   9  15   2       1539.44       1504.18        11.72 o
  11  15   2        134.08        112.74         3.57 o
  13  15   2        901.38        771.99         8.41 o
  15  15   2       1252.58       1157.58        10.54 o
  17  15   2         69.57         78.44         4.65 o
  19  15   2       1206.12       1156.36        12.30 o
  21  15   2       2034.48       2146.84        20.35 o
  23  15   2        537.55        512.00         9.70 o
  25  15   2        797.04        836.95        12.41 o
  27  15   2        940.90        950.05        13.54 o
  29  15   2         15.78         13.89         4.94 o
  31  15   2        237.84        243.46        10.22 o
  33  15   2         26.79         31.86         6.97 o
  35  15   2         59.58         63.78         8.63 o
  37  15   2        190.49        188.31        10.20 o
  39  15   2        274.56        273.20        13.56 o
 -38  16   2         13.76         29.93        10.22 o
 -36  16   2        189.62        192.86        10.70 o
 -34  16   2        305.81        333.37        13.01 o
 -32  16   2        840.18        864.96        21.53 o
 -30  16   2        550.17        575.88        13.10 o
 -28  16   2        269.39        275.09         9.87 o
 -26  16   2        331.01        343.47         9.00 o
 -24  16   2        775.48        777.93        12.90 o
 -22  16   2        344.76        320.94         7.77 o
 -20  16   2        624.86        630.19         9.14 o
 -18  16   2       1349.81       1446.28        13.57 o
 -16  16   2       2821.90       2627.78        21.10 o
 -14  16   2        125.77         83.63         3.64 o
 -12  16   2       2140.63       2121.52        17.27 o
 -10  16   2       2682.20       2551.53        18.98 o
  -8  16   2        940.01        884.63        10.47 o
  -6  16   2       3715.90       3463.32        22.38 o
  -4  16   2        455.01        501.72         4.87 o
  -2  16   2       2033.20       2074.95        14.60 o
   0  16   2       4625.11       4635.42        32.49 o
   2  16   2        688.18        731.62         7.36 o
   4  16   2        170.58        152.44         3.11 o
   6  16   2       1319.31       1347.64        12.73 o
   8  16   2       6600.20       6358.69        57.73 o
  10  16   2       1773.16       1752.66        13.68 o
  12  16   2        550.73        621.94         7.18 o
  14  16   2       2143.59       2204.22        17.68 o
  16  16   2       2822.36       2623.36        21.71 o
  18  16   2       1764.87       1715.05        15.14 o
  20  16   2       1091.00       1108.70        12.25 o
  22  16   2          5.52          9.53         3.32 o
  24  16   2       1453.44       1443.72        17.61 o
  26  16   2         95.91         97.61         5.30 o
  28  16   2        373.80        410.88        10.92 o
  30  16   2         32.13         45.11         5.78 o
  32  16   2         83.50         74.85         7.34 o
  34  16   2         84.19         79.63         8.10 o
  36  16   2        326.41        326.78        13.93 o
  38  16   2        274.26        282.38        17.44 o
 -37  17   2        300.89        322.13        13.72 o
 -35  17   2         54.42         72.55         8.82 o
 -33  17   2         23.22         32.95         7.26 o
 -31  17   2        433.43        459.62        14.22 o
 -29  17   2          3.00          7.85         5.22 o
 -27  17   2        484.85        483.35        11.49 o
 -25  17   2        445.76        472.84        10.20 o
 -23  17   2       1617.84       1747.13        19.31 o
 -21  17   2        667.77        680.13         9.75 o
 -19  17   2        272.55        269.10         6.28 o
 -17  17   2        637.48        614.93         8.00 o
 -15  17   2         69.55         84.81         4.48 o
 -13  17   2         97.91         77.88         4.77 o
 -11  17   2       7404.95       7374.99        48.94 o
  -9  17   2       6049.89       6044.46        40.12 o
  -7  17   2        399.98        368.57         4.51 o
  -5  17   2        572.79        533.24         7.35 o
  -3  17   2       1032.49       1015.04         8.42 o
  -1  17   2       1457.71       1539.85        12.10 o
   1  17   2        461.25        456.78         4.94 o
   3  17   2       4152.43       4145.27        27.81 o
   5  17   2       1268.68       1183.23        12.21 o
   7  17   2       5309.39       5272.15        42.22 o
   9  17   2       3071.01       2879.51        20.96 o
  11  17   2        457.54        483.89         7.19 o
  13  17   2        844.64        794.97         8.45 o
  15  17   2        763.04        736.62         8.36 o
  17  17   2        637.52        612.64         7.52 o
  19  17   2         24.11         21.24         2.89 o
  21  17   2        233.77        234.83         6.60 o
  23  17   2        563.38        613.11        10.92 o
  25  17   2       1794.29       1900.03        23.27 o
  27  17   2        364.09        367.46        10.60 o
  29  17   2        242.54        256.04        10.13 o
  31  17   2        591.38        564.69        16.20 o
  33  17   2         20.87          8.97         6.96 o
  35  17   2         43.22         55.92         8.11 o
  37  17   2        482.42        516.38        23.49 o
 -38  18   2         98.90        114.79        14.73 o
 -36  18   2         32.21         50.36        10.51 o
 -34  18   2         62.91         55.10         8.89 o
 -32  18   2        388.20        395.77        13.57 o
 -30  18   2       1060.61       1101.44        20.85 o
 -28  18   2        266.79        273.24        10.36 o
 -26  18   2        249.01        248.82        12.00 o
 -24  18   2       1573.61       1631.31        18.60 o
 -22  18   2        807.61        811.62        12.27 o
 -20  18   2        170.52        189.56         6.33 o
 -18  18   2       1897.76       1861.72        16.68 o
 -16  18   2       1764.60       1712.77        15.53 o
 -14  18   2        185.65        231.10         6.32 o
 -12  18   2        156.04        178.88         5.96 o
 -10  18   2        509.82        425.76         6.26 o
  -8  18   2       1092.26       1150.77        10.09 o
  -6  18   2         20.77         21.94         1.75 o
  -4  18   2        260.83        214.39         3.99 o
  -2  18   2       4045.43       3941.53        26.63 o
   0  18   2       3730.61       3792.76        29.82 o
   2  18   2       1661.57       1767.90        14.97 o
   4  18   2       3423.96       3359.01        24.12 o
   6  18   2       1921.59       1743.72        15.96 o
   8  18   2         86.71         93.84         3.97 o
  10  18   2       2652.43       2433.96        19.49 o
  12  18   2        730.37        674.67         7.91 o
  14  18   2        177.15        164.06         4.31 o
  16  18   2       1349.99       1455.84        12.99 o
  18  18   2       1897.80       1850.19        16.40 o
  20  18   2        260.54        270.54         6.45 o
  22  18   2        219.73        239.60         7.68 o
  24  18   2        102.87        124.20         6.18 o
  26  18   2         14.75         16.05         4.54 o
  28  18   2          5.30          2.57         5.10 o
  30  18   2        165.89        134.85         9.24 o
  32  18   2        319.55        366.59        13.08 o
  34  18   2        277.33        314.18        15.19 o
  36  18   2         22.88         35.58         9.02 o
  38  18   2         93.97        113.05        11.27 o
 -37  19   2        196.70        198.37        11.48 o
 -35  19   2         25.40         27.21         9.37 o
 -33  19   2         29.27         30.00         7.86 o
 -31  19   2        282.45        293.90        12.17 o
 -29  19   2        558.52        574.18        13.94 o
 -27  19   2        476.60        464.84        11.73 o
 -25  19   2         88.21         85.13         5.44 o
 -23  19   2        454.67        482.43        10.05 o
 -21  19   2         38.49         39.58         3.67 o
 -19  19   2        445.92        434.53         8.08 o
 -17  19   2         24.10         22.29         2.71 o
 -15  19   2       1206.18       1158.68        12.26 o
 -13  19   2         23.90         19.17         2.54 o
 -11  19   2        513.57        497.91         6.82 o
  -9  19   2        525.12        486.71         6.37 o
  -7  19   2       1067.18       1114.33         9.90 o
  -5  19   2        923.66        808.30         7.44 o
  -3  19   2        543.93        587.58         6.33 o
  -1  19   2       4964.19       4691.20        36.25 o
   1  19   2       1363.06       1291.53        14.08 o
   3  19   2       2831.93       2902.79        23.93 o
   5  19   2       1068.73       1071.84        10.60 o
   7  19   2       2889.69       2817.95        23.85 o
   9  19   2       1883.95       1938.49        17.05 o
  11  19   2        410.79        372.36         6.33 o
  13  19   2         25.82         48.45         2.97 o
  15  19   2       1129.58       1115.79        10.81 o
  17  19   2        272.65        276.32         5.62 o
  19  19   2        445.86        432.16         7.70 o
  21  19   2        330.88        336.04         7.44 o
  23  19   2        297.31        337.80         9.89 o
  25  19   2        664.08        653.94        12.42 o
  27  19   2        358.56        373.81        11.08 o
  29  19   2        259.36        246.77        10.49 o
  31  19   2        259.03        273.01        11.32 o
  33  19   2        954.89        953.11        18.43 o
  35  19   2         46.08         51.24         8.69 o
  37  19   2        163.82        161.05        17.99 o
 -36  20   2         24.07         27.67         9.80 o
 -34  20   2        122.24        123.45         9.35 o
 -32  20   2         15.59         23.69         7.52 o
 -30  20   2         12.78          9.37         6.39 o
 -28  20   2        385.68        403.76        14.12 o
 -26  20   2          3.69         11.17         5.29 o
 -24  20   2       1262.37       1274.58        16.49 o
 -22  20   2         58.67         72.02         4.80 o
 -20  20   2        128.43        124.92         5.32 o
 -18  20   2        260.50        264.20         5.96 o
 -16  20   2       1091.05       1097.01        12.88 o
 -14  20   2       1207.13       1217.08        12.80 o
 -12  20   2        357.22        347.52         6.03 o
 -10  20   2         29.57         40.46         2.75 o
  -8  20   2       2084.09       1887.93        15.56 o
  -6  20   2       1078.12       1078.98         9.91 o
  -4  20   2       1020.83       1098.57         9.43 o
  -2  20   2       1205.29       1173.97        10.80 o
   0  20   2        255.50        231.21         5.38 o
   2  20   2        136.33        156.56         4.43 o
   4  20   2       2471.74       2257.48        17.94 o
   6  20   2        771.57        761.19         9.51 o
   8  20   2       1996.31       1864.24        16.79 o
  10  20   2       1059.11       1034.93        10.78 o
  12  20   2       1840.34       1751.37        15.35 o
  14  20   2          1.81          4.61         2.18 o
  16  20   2        624.81        615.93         7.91 o
  18  20   2        170.54        192.07         5.27 o
  20  20   2        128.50        116.29         4.83 o
  22  20   2       2286.69       2307.04        26.13 o
  24  20   2        451.49        461.04        11.52 o
  26  20   2         85.80         94.35         6.32 o
  28  20   2        118.05        128.48         8.93 o
  30  20   2         30.31         11.43         7.58 o
  32  20   2        331.10        346.25        13.40 o
  34  20   2         41.39         58.11         9.58 o
  36  20   2         11.88         25.34         9.69 o
 -35  21   2        244.22        237.33        15.40 o
 -33  21   2         15.94          4.54         7.94 o
 -31  21   2        116.04         99.00         8.40 o
 -29  21   2        396.27        373.35        13.68 o
 -27  21   2        371.75        365.53        11.56 o
 -25  21   2         36.29         22.95         5.14 o
 -23  21   2         43.44         50.82         5.03 o
 -21  21   2        350.68        341.75        10.65 o
 -19  21   2        330.77        332.58         7.61 o
 -17  21   2        233.88        236.81         7.24 o
 -15  21   2       2034.58       2115.95        18.95 o
 -13  21   2        250.40        235.53         6.87 o
 -11  21   2       1060.92       1075.38        11.73 o
  -9  21   2       2183.05       2148.88        17.90 o
  -7  21   2       1769.96       1817.89        16.19 o
  -5  21   2       1987.62       1847.52        14.37 o
  -3  21   2         92.72         71.37         2.69 o
  -1  21   2       1906.23       1806.72        15.62 o
   1  21   2       1869.09       1895.78        17.38 o
   3  21   2        551.03        609.43         7.70 o
   5  21   2         10.51         17.61         2.48 o
   7  21   2        736.94        634.82         8.68 o
   9  21   2        347.81        344.43         6.19 o
  11  21   2        139.71        127.84         4.17 o
  13  21   2        589.18        581.44         8.06 o
  15  21   2       1523.70       1535.68        14.85 o
  17  21   2        667.76        680.31         8.69 o
  19  21   2         38.42         35.57         3.54 o
  21  21   2        350.92        338.84         8.54 o
  23  21   2        462.07        484.30        11.86 o
  25  21   2       1228.95       1272.70        17.78 o
  27  21   2        254.69        260.01        10.93 o
  29  21   2         34.09         32.65         6.43 o
  31  21   2         87.06        105.17         8.16 o
  33  21   2        321.15        338.79        13.58 o
  35  21   2        108.54        122.76        10.03 o
 -36  22   2        126.83        129.82        12.49 o
 -34  22   2        187.13        192.88        11.91 o
 -32  22   2         14.65         15.26         8.27 o
 -30  22   2         23.80         23.55         7.19 o
 -28  22   2         20.19         12.45         6.54 o
 -26  22   2        478.99        447.65        11.46 o
 -24  22   2         15.75          6.53         4.43 o
 -22  22   2        574.67        589.58        11.68 o
 -20  22   2       2286.55       2238.00        21.02 o
 -18  22   2        219.72        222.14         6.51 o
 -16  22   2          5.50          4.43         2.92 o
 -14  22   2          9.23          3.93         3.16 o
 -12  22   2       1646.44       1610.51        16.60 o
 -10  22   2       1138.24       1095.31        11.09 o
  -8  22   2       1064.87       1076.13        10.78 o
  -6  22   2        877.04        871.21         8.54 o
  -4  22   2        483.81        491.54         5.89 o
  -2  22   2       1145.22       1147.58        11.42 o
   0  22   2         11.04         18.57         2.34 o
   2  22   2        436.94        464.72         7.15 o
   4  22   2        746.08        781.37         9.71 o
   6  22   2         81.60         83.65         3.87 o
   8  22   2       1439.35       1472.03        15.24 o
  10  22   2       1226.01       1184.77        13.34 o
  12  22   2        284.83        284.65         6.11 o
  14  22   2       2413.35       2292.45        19.18 o
  16  22   2        344.73        321.81         6.94 o
  18  22   2        807.58        813.97        10.28 o
  20  22   2         58.67         75.95         5.64 o
  22  22   2        574.58        590.46        12.48 o
  24  22   2        669.55        652.19        12.72 o
  26  22   2        892.02        909.51        15.97 o
  28  22   2        328.62        340.37        12.57 o
  30  22   2         35.99         36.32         7.66 o
  32  22   2         65.11         69.80         8.61 o
  34  22   2        324.27        323.25        15.82 o
  36  22   2          3.67         -5.58        10.74 o
 -35  23   2         26.50         32.80        11.56 o
 -33  23   2         25.64         33.04         9.54 o
 -31  23   2         81.97         73.21         8.70 o
 -29  23   2        305.38        301.96        12.82 o
 -27  23   2         48.03         58.32         6.48 o
 -25  23   2        116.98        131.78         6.83 o
 -23  23   2        234.08        242.86         8.62 o
 -21  23   2        462.15        475.31         9.80 o
 -19  23   2        297.24        315.34         7.41 o
 -17  23   2        563.33        597.24         8.54 o
 -15  23   2        537.32        500.62         8.39 o
 -13  23   2        349.88        357.89         7.16 o
 -11  23   2       1046.78       1046.88        12.48 o
  -9  23   2          3.78          4.48         2.16 o
  -7  23   2        111.98         89.79         3.37 o
  -5  23   2       2697.01       2596.09        19.15 o
  -3  23   2       1327.94       1322.09        12.28 o
  -1  23   2       1162.19       1211.47        11.93 o
   1  23   2       2155.84       2283.65        20.60 o
   3  23   2       1641.93       1596.58        15.77 o
   5  23   2        648.99        616.69         7.84 o
   7  23   2       1272.41       1173.04        13.09 o
   9  23   2        316.37        320.78         6.52 o
  11  23   2        361.15        360.80         6.24 o
  13  23   2       1589.75       1582.68        14.87 o
  15  23   2        478.04        491.98         7.71 o
  17  23   2       1617.81       1688.85        15.58 o
  19  23   2        454.59        481.30         9.55 o
  21  23   2         43.47         50.42         4.84 o
  23  23   2        234.04        258.79        10.20 o
  25  23   2        326.46        330.94        14.07 o
  27  23   2        648.29        646.17        15.57 o
  29  23   2        335.22        337.93        13.28 o
  31  23   2          7.36         11.35         7.92 o
  33  23   2         52.92         76.30        10.86 o
  35  23   2         53.93         54.07        10.67 o
 -34  24   2         84.62         77.10        10.64 o
 -32  24   2         52.07         45.14         9.35 o
 -30  24   2         74.19         72.17         8.96 o
 -28  24   2        117.87        115.26         8.29 o
 -26  24   2         81.56         88.71         7.41 o
 -24  24   2         51.07         46.51         5.43 o
 -22  24   2        669.54        649.97        11.17 o
 -20  24   2        451.58        450.62         9.12 o
 -18  24   2        102.88        116.00         5.22 o
 -16  24   2       1453.59       1425.21        15.14 o
 -14  24   2        603.96        629.09         9.40 o
 -12  24   2         27.41         32.16         3.62 o
 -10  24   2       1119.69       1194.20        12.77 o
  -8  24   2       1230.82       1247.63        11.31 o
  -6  24   2        989.16        994.28         9.67 o
  -4  24   2       1922.00       1827.59        15.78 o
  -2  24   2        362.97        334.29         6.07 o
   0  24   2        352.39        362.72         6.65 o
   2  24   2        463.54        452.95         7.47 o
   4  24   2       2949.78       2894.19        25.42 o
   6  24   2       1621.95       1713.95        15.89 o
   8  24   2       2228.72       2209.50        20.95 o
  10  24   2        601.14        608.50         8.52 o
  12  24   2        717.40        669.58         9.40 o
  14  24   2         41.78         30.88         3.05 o
  16  24   2        775.30        759.69        10.76 o
  18  24   2       1573.35       1581.08        16.92 o
  20  24   2       1262.36       1282.31        15.99 o
  22  24   2         15.72         19.96         5.15 o
  24  24   2         51.04         56.95         5.81 o
  26  24   2        624.92        627.00        18.20 o
  28  24   2         81.35         98.41         8.97 o
  30  24   2          8.83         16.75         7.92 o
  32  24   2         51.36         73.87         9.56 o
  34  24   2         88.67         80.13        14.26 o
 -33  25   2         33.52         41.40        10.30 o
 -31  25   2        142.39        133.39        11.45 o
 -29  25   2        140.80        144.77        11.00 o
 -27  25   2        296.12        306.75        12.46 o
 -25  25   2        265.77        282.62        12.80 o
 -23  25   2        326.46        325.57        10.54 o
 -21  25   2       1228.88       1269.23        16.11 o
 -19  25   2        664.19        650.17        10.57 o
 -17  25   2       1794.51       1863.42        17.48 o
 -15  25   2        796.92        801.08        10.47 o
 -13  25   2        341.28        328.06         6.99 o
 -11  25   2        178.45        178.11         5.63 o
  -9  25   2        615.56        628.13         8.65 o
  -7  25   2       2632.89       2653.19        20.08 o
  -5  25   2        191.77        187.88         4.70 o
  -3  25   2        937.64        938.07        10.43 o
  -1  25   2       2853.19       2945.52        25.72 o
   1  25   2        642.68        664.39         9.25 o
   3  25   2        226.08        201.92         5.81 o
   5  25   2       1133.06       1154.40        13.21 o
   7  25   2        294.29        305.67         6.22 o
   9  25   2         37.98         39.97         3.16 o
  11  25   2        507.18        488.60         7.96 o
  13  25   2        297.17        270.61         6.41 o
  15  25   2        400.37        373.81         7.33 o
  17  25   2        445.89        458.31         8.53 o
  19  25   2         88.35         85.07         5.32 o
  21  25   2         36.31         32.64         5.08 o
  23  25   2        117.06        119.68         6.80 o
  25  25   2        265.82        273.09        11.57 o
  27  25   2        747.87        712.59        16.17 o
  29  25   2         12.54         18.16         7.88 o
  31  25   2          6.88         12.59         9.03 o
  33  25   2        114.57        133.94        11.88 o
 -32  26   2         90.62         84.18        17.35 o
 -30  26   2         27.06         28.48         9.32 o
 -28  26   2        295.07        280.79        15.15 o
 -26  26   2        281.46        288.92        14.68 o
 -24  26   2        624.86        637.53        20.60 o
 -22  26   2        891.92        894.20        13.82 o
 -20  26   2         85.83        100.68         5.44 o
 -18  26   2         14.77         18.33         3.83 o
 -16  26   2         95.91         98.42         4.55 o
 -14  26   2       1758.02       1727.29        16.53 o
 -12  26   2        164.09        155.21         5.89 o
 -10  26   2        434.80        448.02         7.77 o
  -8  26   2       1176.82       1215.19        12.32 o
  -6  26   2       1418.20       1474.13        15.80 o
  -4  26   2        138.09        153.76         5.07 o
  -2  26   2         87.17         84.64         3.81 o
   0  26   2       1513.00       1509.26        15.66 o
   2  26   2         29.11         33.21         3.17 o
   4  26   2        882.77        851.70        11.08 o
   6  26   2        949.19       1002.82        12.32 o
   8  26   2       1071.31       1042.79        12.33 o
  10  26   2        927.12        936.25        10.50 o
  12  26   2        278.90        265.21         6.49 o
  14  26   2         36.84         40.45         3.52 o
  16  26   2        330.83        324.58         7.44 o
  18  26   2        249.06        228.75         8.10 o
  20  26   2          3.66         11.85         4.40 o
  22  26   2        478.94        456.73        12.05 o
  24  26   2         81.63         74.59         6.80 o
  26  26   2        281.51        307.85        12.43 o
  28  26   2         17.06         13.97         7.67 o
  30  26   2         25.26         36.90         9.15 o
  32  26   2        103.53        131.82        13.25 o
 -31  27   2        104.49         85.43        11.00 o
 -29  27   2        363.18        337.73        13.82 o
 -27  27   2        159.28        154.28        10.12 o
 -25  27   2        748.06        730.72        16.76 o
 -23  27   2        648.28        645.10        15.23 o
 -21  27   2        254.63        247.81        10.68 o
 -19  27   2        358.52        360.57         9.41 o
 -17  27   2        364.02        358.99         8.71 o
 -15  27   2        941.01        917.75        11.60 o
 -13  27   2        684.70        675.10         9.78 o
 -11  27   2        100.40         93.21         4.44 o
  -9  27   2       1046.50       1046.17        11.62 o
  -7  27   2        662.40        677.91        10.71 o
  -5  27   2       1025.42       1047.26        12.85 o
  -3  27   2        524.91        531.31         9.10 o
  -1  27   2       2904.86       2928.89        25.95 o
   1  27   2         50.45         57.04         3.80 o
   3  27   2         83.18         86.53         4.37 o
   5  27   2       1049.30       1125.53        13.37 o
   7  27   2        389.75        423.24         8.47 o
   9  27   2       1361.19       1329.93        13.95 o
  11  27   2        102.64         92.80         4.27 o
  13  27   2         76.47         69.32         3.85 o
  15  27   2        483.97        478.98         8.53 o
  17  27   2        484.92        476.71        10.24 o
  19  27   2        476.74        454.15         9.88 o
  21  27   2        371.63        358.17        12.03 o
  23  27   2         48.06         71.71         6.68 o
  25  27   2        296.05        296.67        12.29 o
  27  27   2        159.27        162.49         9.93 o
  29  27   2         15.50         20.47         9.82 o
  31  27   2        142.17        143.74        13.76 o
 -30  28   2        234.70        243.75        14.67 o
 -28  28   2         69.00         65.11         9.68 o
 -26  28   2         17.04         10.28         7.75 o
 -24  28   2         81.37         82.89         8.41 o
 -22  28   2        328.62        337.54        11.27 o
 -20  28   2        118.08        131.78         7.81 o
 -18  28   2          5.30          1.97         4.51 o
 -16  28   2        373.87        373.54         8.37 o
 -14  28   2        292.81        293.21         7.81 o
 -12  28   2         85.39         87.71         5.60 o
 -10  28   2        169.33        159.49         6.42 o
  -8  28   2        376.49        356.76        12.21 o
  -6  28   2          0.68          7.26         3.65 o
  -4  28   2       1452.24       1458.85        18.81 o
  -2  28   2        269.69        320.02         8.98 o
   0  28   2        184.67        202.30         6.62 o
   2  28   2        429.34        432.53         8.23 o
   4  28   2        162.25        170.93         6.31 o
   6  28   2         82.87         88.07         5.04 o
   8  28   2        296.06        305.84         8.12 o
  10  28   2       1722.18       1702.36        15.71 o
  12  28   2        175.10        190.07         6.55 o
  14  28   2        497.17        531.54         8.73 o
  16  28   2        269.31        265.19         8.54 o
  18  28   2        266.84        269.20         9.33 o
  20  28   2        385.56        389.84        15.07 o
  22  28   2         20.18         19.07         6.36 o
  24  28   2        117.90        111.18         8.32 o
  26  28   2        295.13        319.83        14.90 o
  28  28   2         68.99         77.54        14.23 o
  30  28   2         74.78         99.86        13.09 o
 -29  29   2        157.12        173.81        19.44 o
 -27  29   2         15.50          4.00         9.00 o
 -25  29   2         12.52         21.78         7.96 o
 -23  29   2        335.21        357.65        15.61 o
 -21  29   2         34.10         55.54         7.63 o
 -19  29   2        259.35        231.66         9.10 o
 -17  29   2        242.53        243.69         8.88 o
 -15  29   2         15.76         22.86         4.81 o
 -13  29   2        183.93        183.49         7.67 o
 -11  29   2        132.66        129.20         7.62 o
  -9  29   2        761.46        748.86        13.47 o
  -7  29   2        202.61        208.64         8.44 o
  -5  29   2         27.99         29.10         4.43 o
  -3  29   2         55.11         56.92         4.93 o
  -1  29   2        101.24         95.19         5.64 o
   1  29   2        562.70        588.71        11.68 o
   3  29   2         66.00         80.16         4.93 o
   5  29   2         78.47         78.92         5.36 o
   7  29   2       1220.59       1261.49        15.22 o
   9  29   2        970.08       1006.65        11.90 o
  11  29   2       1111.19       1141.57        13.07 o
  13  29   2        546.10        577.79         9.24 o
  15  29   2        501.92        509.01         9.76 o
  17  29   2          3.01          4.30         4.79 o
  19  29   2        558.55        584.76        14.28 o
  21  29   2        396.42        385.40        13.23 o
  23  29   2        305.39        317.29        14.16 o
  25  29   2        140.69        147.73        10.28 o
  27  29   2        363.13        382.05        22.50 o
  29  29   2        157.14        180.74        13.76 o
 -28  30   2         74.78         78.09        11.70 o
 -26  30   2         25.26         36.33        11.67 o
 -24  30   2          8.82         15.46         8.63 o
 -22  30   2         35.99         35.90        10.30 o
 -20  30   2         30.30         33.67         6.94 o
 -18  30   2        166.02        132.18         7.42 o
 -16  30   2         32.11         31.28         5.48 o
 -14  30   2        276.24        280.46         9.79 o
 -12  30   2        157.70        165.80         7.99 o
 -10  30   2        301.77        315.72        10.00 o
  -8  30   2        276.34        285.92         9.65 o
  -6  30   2        460.16        452.71        11.02 o
  -4  30   2        118.41        121.00         6.42 o
  -2  30   2        190.12        191.49         8.25 o
   0  30   2        189.76        192.54         8.31 o
   2  30   2       1936.80       1988.52        23.61 o
   4  30   2        365.37        355.71         9.96 o
   6  30   2        148.14        129.83         9.04 o
   8  30   2         64.15         65.67         4.55 o
  10  30   2        535.46        550.53        10.29 o
  12  30   2        516.65        509.20         9.65 o
  14  30   2         37.24         39.64         4.62 o
  16  30   2        550.21        515.86        11.92 o
  18  30   2       1060.56       1053.09        17.96 o
  20  30   2         12.76         14.74         9.82 o
  22  30   2         23.80         28.20         8.05 o
  24  30   2         74.13         73.04        10.37 o
  26  30   2         27.05         21.92        10.97 o
  28  30   2        234.64        226.33        21.87 o
 -27  31   2        142.17        143.46        13.21 o
 -25  31   2          6.87         10.10        10.18 o
 -23  31   2          7.34         37.06         9.24 o
 -21  31   2         87.01        117.49         9.48 o
 -19  31   2        259.12        261.38        12.52 o
 -17  31   2        591.43        588.45        14.72 o
 -15  31   2        237.80        247.80        12.12 o
 -13  31   2         96.90        100.14         6.74 o
 -11  31   2         46.90         57.05         5.89 o
  -9  31   2       1537.04       1557.46        27.37 o
  -7  31   2       1044.13       1069.47        16.71 o
  -5  31   2        921.45        954.96        15.59 o
  -3  31   2       1093.07       1106.55        16.74 o
  -1  31   2        238.00        248.78         9.27 o
   1  31   2         25.05         21.17         4.67 o
   3  31   2        150.59        162.38         7.93 o
   5  31   2        281.89        271.00         9.69 o
   7  31   2        452.57        457.61         9.67 o
   9  31   2        320.29        341.86         9.51 o
  11  31   2        926.59        968.33        13.20 o
  13  31   2        224.98        228.95         8.31 o
  15  31   2         64.42         59.25         6.72 o
  17  31   2        433.42        448.93        13.11 o
  19  31   2        282.48        287.59        13.33 o
  21  31   2        116.09        108.92        16.09 o
  23  31   2         81.91         84.27        10.38 o
  25  31   2        142.44        119.86        12.10 o
  27  31   2        104.54        117.32        13.28 o
 -26  32   2        103.51        112.12        13.98 o
 -24  32   2         51.38         63.74        10.77 o
 -22  32   2         65.17         75.40        10.70 o
 -20  32   2        330.95        338.52        17.34 o
 -18  32   2        319.70        351.50        18.41 o
 -16  32   2         83.58         68.45         7.28 o
 -14  32   2        229.95        221.02         9.73 o
 -12  32   2        140.90        133.06         9.39 o
 -10  32   2        579.13        592.61        13.36 o
  -8  32   2        826.69        840.64        15.16 o
  -6  32   2        112.57        103.38         6.46 o
  -4  32   2         77.83         79.88         6.23 o
  -2  32   2        201.07        207.72         9.30 o
   0  32   2        693.99        693.21        13.55 o
   2  32   2        133.43        133.43         7.65 o
   4  32   2         26.39         44.62         5.40 o
   6  32   2        806.80        783.67        12.92 o
   8  32   2         40.43         51.19         4.67 o
  10  32   2        364.33        349.58        10.85 o
  12  32   2        255.53        259.54        10.75 o
  14  32   2        225.58        239.71         8.65 o
  16  32   2        840.33        881.32        18.74 o
  18  32   2        388.06        378.49        15.34 o
  20  32   2         15.60         24.14         9.71 o
  22  32   2         14.67         15.72         9.67 o
  24  32   2         52.09         49.42        11.23 o
  26  32   2         90.55         86.83        13.14 o
 -25  33   2        114.58        132.95        24.70 o
 -23  33   2         52.90         59.68        11.55 o
 -21  33   2        321.09        331.57        19.18 o
 -19  33   2        954.74        961.16        28.11 o
 -17  33   2         20.86         13.99         7.96 o
 -15  33   2         26.80         15.98         6.73 o
 -13  33   2         23.41         20.87         5.99 o
 -11  33   2        330.61        328.94        14.53 o
  -9  33   2        519.38        540.18        13.98 o
  -7  33   2        171.10        158.32         8.62 o
  -5  33   2        375.88        381.85        11.58 o
  -3  33   2          9.73         -0.31         5.09 o
  -1  33   2         95.14         96.35         6.44 o
   1  33   2        306.33        300.18        10.63 o
   3  33   2        300.71        301.92        10.82 o
   5  33   2        132.84        142.42         7.36 o
   7  33   2        571.96        574.57        11.37 o
   9  33   2        237.83        219.30         8.88 o
  11  33   2         29.40         35.56         5.54 o
  13  33   2         14.15         23.01         5.67 o
  15  33   2        465.53        491.68        16.47 o
  17  33   2         23.24         20.40         9.59 o
  19  33   2         29.27         36.09        12.64 o
  21  33   2         15.92          5.76        10.69 o
  23  33   2         25.62         20.14        12.06 o
  25  33   2         33.51         52.58        14.18 o
 -24  34   2         88.66         70.20        16.56 o
 -22  34   2        324.32        335.37        25.46 o
 -20  34   2         41.38         76.55        13.25 o
 -18  34   2        277.43        288.66        15.81 o
 -16  34   2         84.26         67.45        10.01 o
 -14  34   2         49.17         51.60         7.20 o
 -12  34   2        145.19        155.22         7.99 o
 -10  34   2        223.37        232.88        12.62 o
  -8  34   2        311.76        327.83        12.32 o
  -6  34   2         21.84         13.42         7.11 o
  -4  34   2        512.17        500.28        13.40 o
  -2  34   2        345.03        352.92        11.55 o
   0  34   2        624.97        622.64        13.89 o
   2  34   2        195.54        207.13         9.22 o
   4  34   2        103.41        124.13         8.67 o
   6  34   2        559.47        572.49        13.54 o
   8  34   2         88.62         97.53         5.89 o
  10  34   2        347.93        358.29        15.36 o
  12  34   2        224.90        242.16        11.71 o
  14  34   2        255.30        288.06        16.51 o
  16  34   2        305.79        332.51        17.87 o
  18  34   2         62.95         47.20        10.24 o
  20  34   2        122.29        134.11        12.67 o
  22  34   2        187.14        183.69        14.07 o
  24  34   2         84.62         79.35        14.62 o
 -23  35   2         53.91         79.49        20.39 o
 -21  35   2        108.50        118.15        12.84 o
 -19  35   2         46.05         51.57        11.25 o
 -17  35   2         43.17         64.84        11.10 o
 -15  35   2         59.52         60.69         9.45 o
 -13  35   2        311.05        291.12        13.08 o
 -11  35   2        112.12        109.95         7.89 o
  -9  35   2        515.31        525.56        14.58 o
  -7  35   2        481.72        458.65        13.71 o
  -5  35   2        216.88        212.57        10.28 o
  -3  35   2        427.75        415.27        14.82 o
  -1  35   2        379.22        366.92        13.66 o
   1  35   2        324.03        330.71        13.88 o
   3  35   2        622.84        614.18        15.23 o
   5  35   2        414.72        430.58        12.04 o
   7  35   2         28.22         31.53         5.75 o
   9  35   2        608.75        625.97        15.11 o
  11  35   2        734.87        736.79        15.41 o
  13  35   2         91.11         92.35         8.13 o
  15  35   2         49.37         72.84         9.31 o
  17  35   2         54.40         60.23        11.41 o
  19  35   2         25.41         43.58        11.34 o
  21  35   2        244.19        232.20        21.63 o
  23  35   2         26.48         31.21        14.12 o
 -22  36   2          3.68         22.96        14.80 o
 -20  36   2         11.87         48.34        18.02 o
 -18  36   2         22.91         35.74        12.17 o
 -16  36   2        326.48        332.30        19.87 o
 -14  36   2         49.48         50.68         9.46 o
 -12  36   2        144.24        151.37         9.85 o
 -10  36   2         43.18         53.29         8.09 o
  -8  36   2        410.26        420.51        13.62 o
  -6  36   2        227.90        238.21        11.08 o
  -4  36   2         83.42         90.35         7.55 o
  -2  36   2        430.20        423.40        14.97 o
   0  36   2        361.66        362.98        13.58 o
   2  36   2        406.13        409.13        12.70 o
   4  36   2         49.36         38.32         5.87 o
   6  36   2        114.39        120.10         9.63 o
   8  36   2         71.40         55.01         7.04 o
  10  36   2        180.76        168.95         9.71 o
  12  36   2         84.65         95.77         8.73 o
  14  36   2          1.42         22.33         9.43 o
  16  36   2        189.59        193.93        12.97 o
  18  36   2         32.20         80.09        14.07 o
  20  36   2         24.09         20.29        12.49 o
  22  36   2        126.79        147.10        16.34 o
 -19  37   2        163.82        171.13        18.60 o
 -17  37   2        482.34        473.93        23.06 o
 -15  37   2        190.45        227.86        17.22 o
 -13  37   2        246.26        270.85        14.14 o
 -11  37   2         29.17         34.05         8.22 o
  -9  37   2        176.80        169.14         8.84 o
  -7  37   2        204.86        211.32         9.51 o
  -5  37   2         81.73        104.62         7.57 o
  -3  37   2        137.18        127.58         7.95 o
  -1  37   2         16.53         25.38         7.15 o
   1  37   2        650.58        668.24        15.33 o
   3  37   2        256.23        270.62        10.58 o
   5  37   2        196.17        189.89         9.16 o
   7  37   2        126.16        102.86         7.77 o
   9  37   2        181.80        153.01         8.92 o
  11  37   2        160.21        145.70         8.92 o
  13  37   2        150.97        171.68        11.62 o
  15  37   2         26.29         44.00        10.94 o
  17  37   2        300.96        366.76        20.41 o
  19  37   2        196.72        235.61        29.09 o
 -18  38   2         93.97         82.52        13.95 o
 -16  38   2        274.23        255.76        16.52 o
 -14  38   2        478.35        491.54        22.90 o
 -12  38   2        122.81        116.31        14.09 o
 -10  38   2         35.85         15.13         9.43 o
  -8  38   2        185.76        211.62        10.12 o
  -6  38   2        132.67        144.59         8.80 o
  -4  38   2        257.73        277.13        12.03 o
  -2  38   2        304.90        294.08        11.89 o
   0  38   2        518.38        529.66        13.27 o
   2  38   2         68.67         75.35         6.87 o
   4  38   2         27.06         23.17         7.08 o
   6  38   2        216.23        222.39         9.60 o
   8  38   2        451.29        426.23        23.13 o
  10  38   2        156.03        165.13         9.91 o
  12  38   2         22.64          9.58         9.08 o
  14  38   2          3.60         11.42        15.37 o
  16  38   2         13.75         23.83        12.55 o
  18  38   2         98.88        130.66        15.40 o
 -15  39   2        274.50        283.71        17.39 o
 -13  39   2        223.14        246.21        15.49 o
 -11  39   2         37.16         32.04        10.85 o
  -9  39   2        143.76        149.66        10.58 o
  -7  39   2        152.11        158.15         9.75 o
  -5  39   2         83.66         94.67         8.93 o
  -3  39   2         83.93         83.67        11.26 o
  -1  39   2        257.47        252.10        11.12 o
   1  39   2        380.77        387.19        14.42 o
   3  39   2         55.84         77.09         9.13 o
   5  39   2        107.15        101.41         9.19 o
   7  39   2        184.68        164.87         9.66 o
   9  39   2         72.80         72.01         8.74 o
  11  39   2         52.79         50.91        10.01 o
  13  39   2         57.56         56.24        13.46 o
  15  39   2          1.98         -6.00        16.31 o
 -12  40   2        170.90        192.97        15.10 o
 -10  40   2        110.26        104.11        11.81 o
  -8  40   2         27.24         37.63         9.72 o
  -6  40   2          8.04         10.63         9.24 o
  -4  40   2          3.29         -5.34         7.73 o
  -2  40   2         54.80         53.67         8.56 o
   0  40   2         24.22         28.74         7.85 o
   2  40   2         17.53         29.69         8.56 o
   4  40   2         64.88         52.23         9.14 o
   6  40   2         66.21         63.59         9.03 o
   8  40   2        115.17        107.01         9.66 o
  10  40   2        150.84        174.63        12.66 o
  12  40   2        105.02        110.75        12.38 o
  -9  41   2         92.50        104.02        12.46 o
  -7  41   2         81.79         74.08        10.58 o
  -5  41   2        118.70        119.28         9.94 o
  -3  41   2         14.13         14.89         9.44 o
  -1  41   2        230.16        242.74        11.27 o
   1  41   2        279.19        256.36        11.83 o
   3  41   2        159.89        147.20        10.76 o
   5  41   2         10.27          8.28         9.35 o
   7  41   2          2.06          3.71         9.64 o
   9  41   2        123.91        134.30        12.28 o
  -4  42   2         57.77         45.82        13.31 o
  -2  42   2        297.15        272.96        15.15 o
   0  42   2        237.67        226.42        12.26 o
   2  42   2          1.08         29.15        11.33 o
   4  42   2         28.29         22.66        10.45 o
   1   0   3      12066.30      12168.33        79.18 o
   3   0   3       4012.80       4568.00        26.05 o
   5   0   3       3381.75       3153.18        17.01 o
   7   0   3        713.39        788.63         5.59 o
   9   0   3        177.07        147.31         3.25 o
  11   0   3       2745.14       2791.18        21.29 o
  13   0   3        941.29       1066.70         9.91 o
  15   0   3        101.46        123.58         2.80 o
  17   0   3         52.32         55.27         2.52 o
  19   0   3        776.36        671.18         7.31 o
  21   0   3       1288.28       1336.63        13.61 o
  23   0   3        889.35        856.10         9.86 o
  25   0   3       1375.04       1334.69        16.63 o
  27   0   3         81.92         85.09         4.33 o
  29   0   3       1690.17       1795.26        17.22 o
  31   0   3        894.39        851.75        13.34 o
  33   0   3        189.59        182.81         8.17 o
  35   0   3        171.29        156.70         9.39 o
  37   0   3          9.17          6.90         8.48 o
  39   0   3          0.29         -2.80        10.03 o
  41   0   3         52.95         63.35        13.49 o
 -40   1   3        201.00        207.01        24.31 o
 -38   1   3         10.41         17.79         9.50 o
 -36   1   3        209.61        200.05         9.84 o
 -34   1   3         14.07          2.97         6.16 o
 -32   1   3        493.42        495.71        11.93 o
 -30   1   3        868.58        891.68        11.54 o
 -28   1   3       2007.68       1974.66        18.71 o
 -26   1   3        524.83        518.80         8.43 o
 -24   1   3         30.60         24.38         2.98 o
 -22   1   3        446.28        419.86         7.19 o
 -20   1   3       2752.52       2718.56        21.90 o
 -18   1   3         18.27         20.16         2.26 o
 -16   1   3       1645.80       1673.57        14.82 o
 -14   1   3        667.17        697.08         7.26 o
 -12   1   3       2368.69       2362.05        17.68 o
 -10   1   3        209.68        198.45         2.77 o
  -8   1   3       2072.08       2262.95        14.70 o
  -6   1   3      10829.76      11227.35        76.74 o
  -4   1   3        989.51       1191.67         7.63 o
  -2   1   3       1370.58       1671.16        15.61 o
   0   1   3      12066.77      12232.34        75.94 o
   2   1   3       7294.52       7492.94        42.95 o
   4   1   3       5061.50       5182.75        26.96 o
   6   1   3       2610.76       2508.90        14.21 o
   8   1   3        387.44        423.07         3.97 o
  10   1   3        640.33        658.12         6.42 o
  12   1   3       1438.06       1451.08        11.28 o
  14   1   3        111.83         97.25         3.17 o
  16   1   3        497.61        438.53         5.73 o
  18   1   3       3160.40       3072.90        22.25 o
  20   1   3        731.89        719.62         8.24 o
  22   1   3        880.59        837.01         9.37 o
  24   1   3        931.54        892.44        10.74 o
  26   1   3        992.19        965.63        12.10 o
  28   1   3        187.06        193.21         6.19 o
  30   1   3        122.49        134.81         5.61 o
  32   1   3        140.98        155.56         6.92 o
  34   1   3        227.21        230.71        10.26 o
  36   1   3         33.86         38.92         8.00 o
  38   1   3          9.78         -0.91         9.48 o
  40   1   3        110.31        122.27        12.15 o
 -41   2   3          3.67          7.15        12.47 o
 -39   2   3        180.26        158.17        17.35 o
 -37   2   3        364.33        374.03        17.56 o
 -35   2   3        215.55        211.93        10.87 o
 -33   2   3        217.80        207.35        10.12 o
 -31   2   3         71.39         68.05         4.98 o
 -29   2   3        220.02        203.38         6.77 o
 -27   2   3        103.66         92.47         4.95 o
 -25   2   3        880.84        894.70        10.81 o
 -23   2   3        776.32        780.04         9.61 o
 -21   2   3        832.75        737.50         9.13 o
 -19   2   3       4268.93       4036.71        28.63 o
 -17   2   3        192.43        193.26         4.62 o
 -15   2   3        987.29        939.69         9.67 o
 -13   2   3       5432.55       5675.79        34.61 o
 -11   2   3       1938.09       1968.06        13.86 o
  -9   2   3        386.23        431.87         4.23 o
  -7   2   3       3676.86       3920.93        21.96 o
  -5   2   3      14362.76      14690.69        72.84 o
  -3   2   3       6025.98       5941.76        32.69 o
  -1   2   3       7294.69       7525.44        42.85 o
   1   2   3       1369.69       1650.24        11.83 o
   3   2   3       1233.37       1224.22         7.61 o
   5   2   3       3912.02       4217.18        22.77 o
   7   2   3       2763.70       2913.02        18.43 o
   9   2   3       4166.49       4009.35        23.04 o
  11   2   3       5869.70       5949.03        37.16 o
  13   2   3       4749.79       4603.24        30.70 o
  15   2   3       3470.10       3475.29        24.25 o
  17   2   3       4747.55       4531.63        31.31 o
  19   2   3        716.03        600.62         7.31 o
  21   2   3       2452.26       2468.36        20.16 o
  23   2   3        134.72        121.98         4.22 o
  25   2   3        276.19        267.68         6.86 o
  27   2   3        512.58        508.27         8.27 o
  29   2   3         79.61         87.05         5.12 o
  31   2   3        131.22        115.43         5.50 o
  33   2   3        110.41        113.57         6.82 o
  35   2   3        293.49        268.90        13.69 o
  37   2   3         36.17         38.98         8.68 o
  39   2   3         24.69         37.25        10.28 o
  41   2   3        395.55        420.88        23.07 o
 -40   3   3         81.88         86.05        11.95 o
 -38   3   3        434.54        458.03        30.98 o
 -36   3   3        104.53        106.21         9.42 o
 -34   3   3        145.16        125.75         7.97 o
 -32   3   3          0.73         -1.27         5.46 o
 -30   3   3        976.03        941.01        12.24 o
 -28   3   3        549.09        543.89         8.82 o
 -26   3   3        220.89        221.10         5.82 o
 -24   3   3       2302.54       2351.14        19.99 o
 -22   3   3         87.68        103.24         3.92 o
 -20   3   3        558.56        606.54         7.74 o
 -18   3   3       3199.78       3050.20        23.66 o
 -16   3   3       1501.95       1454.82        12.98 o
 -14   3   3       6494.95       6568.13        42.93 o
 -12   3   3        194.20        171.46         2.98 o
 -10   3   3        903.22        873.25         6.77 o
  -8   3   3        803.79        925.45         6.81 o
  -6   3   3       1832.85       1972.22        12.12 o
  -4   3   3       9163.61       8932.61        45.08 o
  -2   3   3       1233.29       1222.51         7.58 o
   0   3   3       4013.58       4560.80        26.89 o
   2   3   3       6025.98       5938.75        33.50 o
   4   3   3        662.49        532.30         4.18 o
   6   3   3       1672.29       1965.58        12.21 o
   8   3   3       2271.48       2348.21        14.77 o
  10   3   3       3551.32       3374.67        20.56 o
  12   3   3        105.78        115.49         3.24 o
  14   3   3       2651.66       2600.57        18.62 o
  16   3   3        514.08        457.17         7.10 o
  18   3   3         85.07         66.00         2.83 o
  20   3   3       2961.05       2788.00        21.92 o
  22   3   3        897.00        824.88         9.44 o
  24   3   3       2608.08       2513.01        20.41 o
  26   3   3         53.91         44.68         3.52 o
  28   3   3        148.34        134.19         5.85 o
  30   3   3        596.95        567.48        10.52 o
  32   3   3        462.05        449.60        10.30 o
  34   3   3        162.93        167.99         8.12 o
  36   3   3         84.42         84.60         8.77 o
  38   3   3        103.63        126.71        11.57 o
  40   3   3        468.84        488.91        21.18 o
 -41   4   3         94.85         95.23        19.32 o
 -39   4   3        112.70        128.50        11.59 o
 -37   4   3        469.88        473.80        16.81 o
 -35   4   3        423.53        409.28        14.36 o
 -33   4   3         74.92         69.66         7.32 o
 -31   4   3        218.50        228.24         8.35 o
 -29   4   3       1023.96       1029.44        13.40 o
 -27   4   3        198.48        201.38         6.18 o
 -25   4   3         16.57         15.76         2.62 o
 -23   4   3       1794.66       1726.13        15.18 o
 -21   4   3       1423.93       1398.79        13.22 o
 -19   4   3       2147.95       2152.61        18.00 o
 -17   4   3       1116.21       1170.27        11.98 o
 -15   4   3       5712.67       5575.80        36.00 o
 -13   4   3       2409.15       2386.56        16.42 o
 -11   4   3       2493.11       2539.01        16.65 o
  -9   4   3       4029.27       3873.17        23.26 o
  -7   4   3       6311.21       6495.72        34.99 o
  -5   4   3       3113.06       3168.55        18.48 o
  -3   4   3        662.33        542.42         4.22 o
  -1   4   3       5060.17       5196.57        30.27 o
   1   4   3        989.00       1205.71         7.87 o
   3   4   3       9164.71       8922.00        45.68 o
   5   4   3       4831.13       4754.07        26.96 o
   7   4   3       1891.46       1821.14        11.32 o
   9   4   3       4389.38       4511.76        25.80 o
  11   4   3       4075.25       4116.74        25.88 o
  13   4   3       1748.75       1618.53        11.58 o
  15   4   3        202.85        239.61         3.69 o
  17   4   3       1987.34       1697.16        13.50 o
  19   4   3       2723.08       2719.73        20.34 o
  21   4   3        294.49        262.78         5.16 o
  23   4   3        268.88        267.04         5.62 o
  25   4   3       1058.94        985.45        10.85 o
  27   4   3        922.20        931.27        13.19 o
  29   4   3        242.63        228.98         7.72 o
  31   4   3        391.54        355.54         9.37 o
  33   4   3        732.32        713.56        16.77 o
  35   4   3          4.21         -1.02         6.55 o
  37   4   3         73.59         91.80         9.96 o
  39   4   3         14.47         46.31        22.91 o
  41   4   3         93.35         78.36        16.98 o
 -40   5   3         78.01         73.68        12.18 o
 -38   5   3        289.54        306.69        17.10 o
 -36   5   3        215.87        216.49        11.76 o
 -34   5   3        169.30        174.47         9.29 o
 -32   5   3        165.79        169.85         7.40 o
 -30   5   3        715.02        699.19        11.38 o
 -28   5   3       1710.32       1731.48        17.37 o
 -26   5   3        212.06        205.53         6.17 o
 -24   5   3        343.06        359.36         5.91 o
 -22   5   3       4385.01       4331.15        31.05 o
 -20   5   3        818.81        823.78         9.44 o
 -18   5   3        490.05        430.31         5.77 o
 -16   5   3       1907.52       1812.17        14.37 o
 -14   5   3       2477.94       2351.81        17.55 o
 -12   5   3         47.97         60.46         2.56 o
 -10   5   3       3394.01       3284.07        19.56 o
  -8   5   3      11348.76      10701.35        56.68 o
  -6   5   3       4630.89       4917.39        28.25 o
  -4   5   3       4831.93       4780.89        27.07 o
  -2   5   3       3911.87       4225.08        22.82 o
   0   5   3       3381.82       3172.25        18.51 o
   2   5   3      14362.73      14573.32        79.19 o
   4   5   3       3113.54       3145.34        17.42 o
   6   5   3       7207.51       7141.90        39.61 o
   8   5   3       1827.33       1814.49        10.79 o
  10   5   3        362.27        442.65         3.87 o
  12   5   3       5018.45       5000.54        32.07 o
  14   5   3       3886.72       3815.53        25.24 o
  16   5   3        158.12        144.75         3.14 o
  18   5   3        439.97        628.44         6.86 o
  20   5   3       2145.36       1963.74        15.93 o
  22   5   3        787.09        731.02         8.68 o
  24   5   3       1154.06       1176.86        13.05 o
  26   5   3        736.89        751.59        12.30 o
  28   5   3         96.22         97.54         5.75 o
  30   5   3       1283.92       1287.52        16.20 o
  32   5   3        107.66        108.87         6.41 o
  34   5   3        240.60        233.39         9.35 o
  36   5   3        364.35        383.26        13.70 o
  38   5   3        163.37        160.66        11.21 o
  40   5   3        171.69        200.39        15.71 o
 -41   6   3        201.38        206.40        14.29 o
 -39   6   3        125.39        149.68        11.96 o
 -37   6   3        248.55        242.21        12.17 o
 -35   6   3        397.91        408.01        15.72 o
 -33   6   3        245.29        249.42        11.08 o
 -31   6   3        565.49        559.21        11.57 o
 -29   6   3        787.99        770.59        12.58 o
 -27   6   3         79.97         90.85         4.77 o
 -25   6   3        847.44        841.04        10.48 o
 -23   6   3        157.64        149.76         4.64 o
 -21   6   3         22.77         34.48         2.37 o
 -19   6   3       1575.99       1447.61        14.46 o
 -17   6   3        848.87        828.50         9.28 o
 -15   6   3       3421.02       3297.50        41.53 o
 -13   6   3       2229.34       2266.41        17.04 o
 -11   6   3       1813.08       1732.83        12.32 o
  -9   6   3       5699.72       5563.71        33.82 o
  -7   6   3      12885.43      12679.26        70.99 o
  -5   6   3       7206.85       7131.90        43.89 o
  -3   6   3       1672.50       1997.99        13.10 o
  -1   6   3       2611.20       2527.09        14.60 o
   1   6   3      10828.55      11085.66        62.73 o
   3   6   3       1832.77       1979.68        13.17 o
   5   6   3       4631.20       4878.35        40.88 o
   7   6   3       4231.67       4326.09        24.08 o
   9   6   3        414.51        420.36         3.96 o
  11   6   3       1612.31       1549.27        11.16 o
  13   6   3       2262.11       2163.04        15.55 o
  15   6   3       1551.96       1497.19        12.90 o
  17   6   3        751.01        871.04         8.69 o
  19   6   3       1489.19       1579.03        14.86 o
  21   6   3        196.98        197.55         6.53 o
  23   6   3       2057.91       2108.29        19.72 o
  25   6   3       2474.95       2566.23        24.41 o
  27   6   3         20.36         17.41         3.99 o
  29   6   3        946.25        963.30        13.54 o
  31   6   3          5.56          5.92         5.58 o
  33   6   3        102.65        100.18         7.79 o
  35   6   3        274.16        311.10        12.26 o
  37   6   3         75.75         82.03         8.22 o
  39   6   3          2.32         16.54        10.81 o
  41   6   3        120.45        113.48        18.46 o
 -40   7   3         30.94         13.57        11.91 o
 -38   7   3          6.80          2.40         9.56 o
 -36   7   3        236.81        230.67        11.68 o
 -34   7   3         62.38         57.54         8.06 o
 -32   7   3        407.38        416.82        11.05 o
 -30   7   3        319.65        316.50         9.50 o
 -28   7   3        253.17        250.52         8.16 o
 -26   7   3        980.39        998.67        12.70 o
 -24   7   3       1399.38       1416.64        14.14 o
 -22   7   3        166.31        136.98         4.38 o
 -20   7   3        135.06        135.55         3.94 o
 -18   7   3       2162.09       2100.35        17.72 o
 -16   7   3        504.45        455.26         8.30 o
 -14   7   3        161.53        179.02         3.78 o
 -12   7   3       3304.77       3269.19        23.06 o
 -10   7   3       4209.53       4310.74        26.96 o
  -8   7   3       1879.98       1866.31        12.88 o
  -6   7   3       4232.06       4345.80        26.70 o
  -4   7   3       1891.60       1828.84        12.35 o
  -2   7   3       2763.20       2900.73        17.62 o
   0   7   3        713.51        785.04         6.13 o
   2   7   3       3676.56       3924.61        21.88 o
   4   7   3       6311.89       6409.43        41.24 o
   6   7   3      12884.73      12541.72        78.51 o
   8   7   3        697.20        776.19         6.29 o
  10   7   3        130.65        158.21         2.57 o
  12   7   3       2350.89       2326.29        17.89 o
  14   7   3        215.16        189.99         3.76 o
  16   7   3       3290.76       3096.57        25.41 o
  18   7   3        181.50        155.02         4.85 o
  20   7   3        401.17        324.13         6.97 o
  22   7   3        165.90        164.60         5.04 o
  24   7   3        131.50        126.77         5.18 o
  26   7   3        439.70        400.93         8.34 o
  28   7   3        188.64        171.51         7.09 o
  30   7   3        569.63        573.55        11.33 o
  32   7   3         41.05         39.64         5.80 o
  34   7   3         63.62         74.67         6.51 o
  36   7   3        146.53        126.47         8.41 o
  38   7   3         21.17         46.44         9.14 o
  40   7   3        239.24        217.64        20.20 o
 -39   8   3         54.42         52.31        14.19 o
 -37   8   3         33.20         38.12         9.16 o
 -35   8   3        196.92        195.35        15.60 o
 -33   8   3        237.07        276.91        12.29 o
 -31   8   3        271.62        272.11        10.24 o
 -29   8   3         66.08         62.73         4.99 o
 -27   8   3        205.62        196.65         7.41 o
 -25   8   3       1007.37       1022.30        13.52 o
 -23   8   3        183.33        175.61         4.82 o
 -21   8   3        221.73        194.76         4.59 o
 -19   8   3        880.30        849.89         9.54 o
 -17   8   3        335.83        314.96         5.44 o
 -15   8   3       2359.54       2245.50        23.34 o
 -13   8   3        579.53        581.31         6.68 o
 -11   8   3       3053.57       2990.15        20.29 o
  -9   8   3       1524.30       1632.79        12.20 o
  -7   8   3        696.87        776.05         6.47 o
  -5   8   3       1826.75       1822.11        13.30 o
  -3   8   3       2271.37       2356.52        14.55 o
  -1   8   3        387.24        418.02         3.84 o
   1   8   3       2072.39       2267.85        14.75 o
   3   8   3        803.64        927.14         8.15 o
   5   8   3      11346.96      10560.81        69.52 o
   7   8   3       1879.98       1852.49        13.63 o
   9   8   3        111.97        127.85         2.66 o
  11   8   3        467.18        511.37         5.01 o
  13   8   3        250.33        266.93         4.06 o
  15   8   3        584.88        629.19        10.08 o
  17   8   3        789.18        715.51         8.78 o
  19   8   3        250.90        211.00         5.81 o
  21   8   3         77.06         79.65         4.07 o
  23   8   3       1097.89       1098.54        13.38 o
  25   8   3        861.90        873.21        12.09 o
  27   8   3        215.68        211.24         7.26 o
  29   8   3        429.35        413.72         9.98 o
  31   8   3         74.84         80.62         5.90 o
  33   8   3        146.66        136.31         7.66 o
  35   8   3        329.21        360.22        14.11 o
  37   8   3         19.92         28.56         9.03 o
  39   8   3        159.91        177.59        14.12 o
 -40   9   3         13.58          0.00        12.77 o
 -38   9   3         33.76         11.55        10.54 o
 -36   9   3        179.55        180.63        10.53 o
 -34   9   3         82.29         84.36         7.25 o
 -32   9   3        524.80        544.72        15.43 o
 -30   9   3        686.26        687.31        13.23 o
 -28   9   3        628.88        634.14        12.14 o
 -26   9   3       1041.47       1050.48        14.12 o
 -24   9   3        416.69        417.68         8.69 o
 -22   9   3        188.15        163.38         5.33 o
 -20   9   3        391.92        374.55         6.73 o
 -18   9   3       1108.28       1070.77        11.43 o
 -16   9   3       2010.71       1964.34        19.79 o
 -14   9   3       1353.11       1304.81        13.05 o
 -12   9   3       1078.27       1088.11         9.71 o
 -10   9   3       3437.80       3655.57        26.90 o
  -8   9   3        112.02        130.47         3.04 o
  -6   9   3        414.44        410.51         4.65 o
  -4   9   3       4389.83       4473.11        30.87 o
  -2   9   3       4165.45       3986.38        22.30 o
   0   9   3        177.18        150.21         2.19 o
   2   9   3        386.49        432.11         4.95 o
   4   9   3       4029.36       3880.70        25.93 o
   6   9   3       5699.84       5508.79        39.27 o
   8   9   3       1524.04       1636.64        11.49 o
  10   9   3        151.22        155.37         2.83 o
  12   9   3         90.93         91.94         2.53 o
  14   9   3       1082.98       1147.18        12.15 o
  16   9   3          9.34         22.05         2.64 o
  18   9   3         45.09         48.26         2.97 o
  20   9   3        388.20        384.53         7.21 o
  22   9   3        165.20        162.85         5.66 o
  24   9   3          4.63         11.52         3.21 o
  26   9   3        436.12        430.67         9.14 o
  28   9   3        314.12        311.25         9.01 o
  30   9   3        279.44        270.92        10.55 o
  32   9   3         17.80         19.46         6.02 o
  34   9   3        309.91        346.58        13.25 o
  36   9   3         55.62         79.77         7.72 o
  38   9   3        153.89        164.32        10.10 o
  40   9   3          2.60          0.20        14.55 o
 -39  10   3         16.97         22.78        11.23 o
 -37  10   3         44.06         34.28        10.43 o
 -35  10   3        134.56        140.66         8.57 o
 -33  10   3        191.91        197.25        10.01 o
 -31  10   3        122.23        110.69         6.74 o
 -29  10   3        424.02        412.56        10.76 o
 -27  10   3        665.21        679.78        12.43 o
 -25  10   3        118.17        116.68         5.98 o
 -23  10   3          3.63          3.65         3.03 o
 -21  10   3        453.76        460.60         9.15 o
 -19  10   3        119.66        128.41         4.54 o
 -17  10   3        338.20        347.70         7.12 o
 -15  10   3       2662.68       2709.86        22.66 o
 -13  10   3       3065.01       3070.69        23.60 o
 -11  10   3       4018.62       4049.68        29.34 o
  -9  10   3        151.06        155.02         4.09 o
  -7  10   3        130.59        159.91         2.76 o
  -5  10   3        362.28        442.18         5.09 o
  -3  10   3       3551.49       3380.63        21.09 o
  -1  10   3        640.29        662.29         5.27 o
   1  10   3        209.66        195.31         2.78 o
   3  10   3        903.21        882.37         7.18 o
   5  10   3       3393.34       3276.10        23.46 o
   7  10   3       4209.19       4321.88        29.98 o
   9  10   3       3437.70       3583.87        22.17 o
  11  10   3       5713.62       5863.51        37.39 o
  13  10   3       1264.00       1195.53        12.20 o
  15  10   3        522.10        489.90         7.26 o
  17  10   3       2896.68       2686.97        22.56 o
  19  10   3       2319.70       2339.54        20.52 o
  21  10   3       1114.26       1050.70        12.58 o
  23  10   3        723.65        786.64        11.14 o
  25  10   3        365.74        367.85         8.40 o
  27  10   3        591.36        567.22        11.66 o
  29  10   3        103.99         93.24         7.72 o
  31  10   3        512.44        532.69        12.57 o
  33  10   3        294.71        341.23        13.25 o
  35  10   3         46.66         66.63         7.33 o
  37  10   3        401.58        427.91        26.97 o
  39  10   3          8.98          7.03        12.21 o
 -40  11   3         52.19        -12.05        38.98 o
 -38  11   3         95.88        100.49        11.44 o
 -36  11   3        187.05        185.56        10.80 o
 -34  11   3        851.04        835.40        18.30 o
 -32  11   3        300.10        296.15        12.57 o
 -30  11   3         16.27         17.53         5.10 o
 -28  11   3       1127.39       1171.69        16.67 o
 -26  11   3        253.37        238.92         8.50 o
 -24  11   3         29.20         28.25         4.07 o
 -22  11   3        254.01        231.04         6.47 o
 -20  11   3       1161.69       1142.85        13.21 o
 -18  11   3       1835.69       1871.27        18.10 o
 -16  11   3       1138.05       1077.09        12.40 o
 -14  11   3       7580.23       7329.04        54.89 o
 -12  11   3        934.45        884.30         8.13 o
 -10  11   3       5713.13       5898.35        37.24 o
  -8  11   3        467.28        509.86         5.83 o
  -6  11   3       1612.49       1572.16        12.53 o
  -4  11   3       4074.32       4149.27        26.74 o
  -2  11   3       5870.01       5953.64        33.56 o
   0  11   3       2745.27       2810.50        17.06 o
   2  11   3       1938.05       1963.72        12.55 o
   4  11   3       2493.27       2549.80        17.98 o
   6  11   3       1813.47       1737.87        13.59 o
   8  11   3       3053.59       2985.96        21.76 o
  10  11   3       4018.78       4016.47        25.56 o
  12  11   3       3137.38       3033.00        24.71 o
  14  11   3        766.64        730.17         7.95 o
  16  11   3        120.74         98.80         3.61 o
  18  11   3        524.69        528.07         7.63 o
  20  11   3       3860.96       3894.72        32.66 o
  22  11   3         57.40         63.75         3.78 o
  24  11   3        712.49        744.20        11.18 o
  26  11   3        975.75        979.25        14.74 o
  28  11   3        502.65        497.30        11.24 o
  30  11   3       1155.10       1165.36        16.51 o
  32  11   3        545.99        528.72        15.78 o
  34  11   3        530.78        498.92        19.53 o
  36  11   3         26.12         34.34         8.97 o
  38  11   3        130.24        128.37        12.33 o
  40  11   3         72.54          2.13        31.89 o
 -39  12   3        113.12        120.39        17.15 o
 -37  12   3          9.22         -0.94         9.95 o
 -35  12   3        320.17        318.93        18.05 o
 -33  12   3         17.19         21.73         6.82 o
 -31  12   3        245.65        241.14        10.04 o
 -29  12   3        476.45        523.18        11.95 o
 -27  12   3        545.62        542.32        11.46 o
 -25  12   3        240.43        234.48         8.51 o
 -23  12   3         90.48         93.09         5.12 o
 -21  12   3       1202.33       1227.94        14.18 o
 -19  12   3        413.20        394.60         7.40 o
 -17  12   3         33.37         31.40         2.82 o
 -15  12   3       2231.13       2284.77        20.69 o
 -13  12   3       2308.01       2363.20        16.96 o
 -11  12   3       3137.00       3025.63        36.89 o
  -9  12   3         90.89         89.64         2.57 o
  -7  12   3       2350.55       2351.63        16.39 o
  -5  12   3       5018.66       5011.35        33.27 o
  -3  12   3        105.80        114.42         2.21 o
  -1  12   3       1438.28       1466.08         9.56 o
   1  12   3       2369.04       2382.52        15.99 o
   3  12   3        193.95        179.05         3.71 o
   5  12   3         47.97         63.46         1.99 o
   7  12   3       3304.30       3284.83        23.63 o
   9  12   3       1078.59       1096.56         9.51 o
  11  12   3        934.31        855.46         9.30 o
  13  12   3       5521.30       5427.17        41.22 o
  15  12   3        795.06        693.23         8.18 o
  17  12   3        141.24        113.88         4.18 o
  19  12   3       3172.90       3246.54        26.60 o
  21  12   3       2644.04       2730.36        24.85 o
  23  12   3        245.00        257.62         7.05 o
  25  12   3         20.56         20.74         4.38 o
  27  12   3         91.47         81.88         5.66 o
  29  12   3        218.05        220.32         9.66 o
  31  12   3        365.81        374.26        11.34 o
  33  12   3        308.00        325.02        16.15 o
  35  12   3        107.11        121.89         9.24 o
  37  12   3        175.22        205.91        13.31 o
  39  12   3         46.43         31.23        11.84 o
 -38  13   3         59.57         54.52        10.91 o
 -36  13   3        545.28        559.37        16.93 o
 -34  13   3        407.17        401.41        15.85 o
 -32  13   3        414.68        417.58        14.85 o
 -30  13   3        208.86        234.21         9.80 o
 -28  13   3       1518.75       1553.17        20.00 o
 -26  13   3        409.81        434.13        10.41 o
 -24  13   3        919.35        937.27        14.12 o
 -22  13   3        945.83        972.98        12.60 o
 -20  13   3        738.53        734.28        10.36 o
 -18  13   3       1590.87       1533.00        15.99 o
 -16  13   3        872.25        847.15        10.62 o
 -14  13   3        109.31         81.30         2.92 o
 -12  13   3       5521.90       5460.43        40.23 o
 -10  13   3       1263.96       1211.35        10.48 o
  -8  13   3        250.30        265.48         3.73 o
  -6  13   3       2262.31       2185.17        16.25 o
  -4  13   3       1749.02       1644.78        13.46 o
  -2  13   3       4750.01       4596.75        27.70 o
   0  13   3        941.43       1058.35         8.11 o
   2  13   3       5433.04       5676.60        33.38 o
   4  13   3       2409.15       2395.32        15.50 o
   6  13   3       2228.70       2283.98        16.41 o
   8  13   3        579.19        584.31         6.44 o
  10  13   3       3065.31       3050.60        22.45 o
  12  13   3       2308.03       2344.19        20.59 o
  14  13   3        403.58        394.15         5.49 o
  16  13   3        103.07         87.45         3.87 o
  18  13   3        772.44        710.22         9.13 o
  20  13   3        544.92        571.13         8.47 o
  22  13   3        709.97        770.50        10.87 o
  24  13   3        684.94        711.98        12.25 o
  26  13   3        276.05        281.49         9.13 o
  28  13   3        310.95        325.71        10.18 o
  30  13   3        851.27        846.95        15.16 o
  32  13   3        448.29        442.99        13.60 o
  34  13   3         18.81         24.73         7.02 o
  36  13   3        284.20        300.53        13.17 o
  38  13   3         36.40         18.68        11.01 o
 -39  14   3         46.86         40.72        12.18 o
 -37  14   3         18.75         13.84         9.62 o
 -35  14   3         44.04         50.26         8.90 o
 -33  14   3        102.57        112.74         8.34 o
 -31  14   3        115.66        115.75        13.03 o
 -29  14   3       1349.26       1347.76        18.99 o
 -27  14   3         14.64         22.61         4.80 o
 -25  14   3        314.82        373.10         9.75 o
 -23  14   3        918.61        867.04        13.50 o
 -21  14   3         23.82         17.26         3.29 o
 -19  14   3        314.06        295.63         6.83 o
 -17  14   3       1546.29       1481.24        15.58 o
 -15  14   3       1272.95       1257.46        13.30 o
 -13  14   3        403.34        399.38         5.00 o
 -11  14   3        766.76        753.64         7.69 o
  -9  14   3       1082.62       1163.50        10.66 o
  -7  14   3        215.04        185.12         3.51 o
  -5  14   3       3886.74       3853.66        27.68 o
  -3  14   3       2651.57       2584.93        16.21 o
  -1  14   3        111.79        102.86         2.96 o
   1  14   3        666.95        696.41         7.00 o
   3  14   3       6494.51       6594.12        39.93 o
   5  14   3       2478.85       2357.38        15.29 o
   7  14   3        161.54        177.65         3.52 o
   9  14   3       1352.93       1344.08        11.70 o
  11  14   3       7581.39       7239.39        54.90 o
  13  14   3        109.31         92.43         3.49 o
  15  14   3         29.29         32.05         2.08 o
  17  14   3        318.61        331.91         6.34 o
  19  14   3       1183.37       1199.47        14.07 o
  21  14   3        205.55        193.15         6.47 o
  23  14   3        809.66        826.24        13.30 o
  25  14   3       1614.62       1603.41        19.77 o
  27  14   3        280.84        268.69         9.58 o
  29  14   3        604.19        630.99        13.31 o
  31  14   3        221.32        224.92        10.64 o
  33  14   3        103.98        100.62         7.57 o
  35  14   3        390.20        396.36        18.01 o
  37  14   3         32.10         25.44        10.93 o
  39  14   3         60.02         40.64        12.27 o
 -38  15   3          7.37         18.46        12.03 o
 -36  15   3        116.89        118.78         9.46 o
 -34  15   3        115.59        114.29         8.76 o
 -32  15   3        200.60        186.79        11.94 o
 -30  15   3        985.41       1005.89        16.82 o
 -28  15   3        802.65        821.33        14.56 o
 -26  15   3        509.60        501.42        11.41 o
 -24  15   3         61.04         51.80         4.84 o
 -22  15   3        666.66        637.54        11.50 o
 -20  15   3       1232.06       1203.53        14.29 o
 -18  15   3        331.24        298.20         6.91 o
 -16  15   3        492.34        427.42         6.29 o
 -14  15   3         29.33         28.93         2.25 o
 -12  15   3        794.99        702.04         7.53 o
 -10  15   3        522.01        486.81         5.78 o
  -8  15   3        584.70        640.96         6.43 o
  -6  15   3       1551.74       1499.15        17.06 o
  -4  15   3        202.90        235.50         4.38 o
  -2  15   3       3470.71       3479.16        22.59 o
   0  15   3        101.55        129.34         2.99 o
   2  15   3        986.90        943.72         8.21 o
   4  15   3       5712.85       5622.38        33.30 o
   6  15   3       3420.49       3337.48        21.57 o
   8  15   3       2359.58       2298.25        17.88 o
  10  15   3       2662.23       2746.63        20.65 o
  12  15   3       2230.79       2269.14        19.62 o
  14  15   3       1272.92       1231.14        12.15 o
  16  15   3       1037.78        972.44        10.74 o
  18  15   3       1356.86       1392.86        14.25 o
  20  15   3        759.36        784.75        11.26 o
  22  15   3        678.36        732.28        12.16 o
  24  15   3        669.38        714.68        12.54 o
  26  15   3        613.03        631.71        12.36 o
  28  15   3        784.60        795.16        14.35 o
  30  15   3        123.41        149.03         7.89 o
  32  15   3        428.37        416.73        13.36 o
  34  15   3         62.04         63.27         8.06 o
  36  15   3         87.05         96.80        10.28 o
  38  15   3         85.33         81.87        10.69 o
 -37  16   3         91.74         83.89        10.60 o
 -35  16   3         18.40         32.08         8.27 o
 -33  16   3        105.42        112.04         8.29 o
 -31  16   3        414.66        444.78        13.88 o
 -29  16   3         74.09         81.77         6.48 o
 -27  16   3         85.48         95.55         6.27 o
 -25  16   3        384.24        363.34        10.12 o
 -23  16   3        379.18        396.02         9.84 o
 -21  16   3        292.46        287.86         7.67 o
 -19  16   3         20.17         28.26         3.46 o
 -17  16   3        553.27        524.36         7.24 o
 -15  16   3       1037.50        960.17         9.60 o
 -13  16   3        103.00         90.56         3.34 o
 -11  16   3        120.75         96.17         3.31 o
  -9  16   3          9.32         23.21         1.90 o
  -7  16   3       3291.82       3124.70        23.67 o
  -5  16   3        158.21        151.22         3.95 o
  -3  16   3        514.21        452.80         6.80 o
  -1  16   3        497.44        446.22         7.29 o
   1  16   3       1645.63       1666.24        16.62 o
   3  16   3       1502.02       1462.87        11.77 o
   5  16   3       1907.66       1780.82        12.67 o
   7  16   3        504.72        448.56         5.01 o
   9  16   3       2010.55       1945.22        16.68 o
  11  16   3       1138.30       1061.33        10.70 o
  13  16   3        872.40        844.64        10.49 o
  15  16   3        492.08        424.04         6.10 o
  17  16   3       2793.83       2754.60        23.55 o
  19  16   3        295.50        324.86         6.88 o
  21  16   3       1012.91       1031.89        13.50 o
  23  16   3        535.60        557.29        11.16 o
  25  16   3         31.43         28.48         4.72 o
  27  16   3        486.08        524.70        11.98 o
  29  16   3        125.83        109.19         6.86 o
  31  16   3        240.52        244.71        10.67 o
  33  16   3          0.46         -4.85         6.87 o
  35  16   3         64.74         67.01        11.40 o
  37  16   3        122.83        119.32        12.11 o
 -36  17   3        113.51        113.64        10.33 o
 -34  17   3         26.76         25.42         7.97 o
 -32  17   3          9.66          9.01         7.07 o
 -30  17   3         58.52         59.22         8.63 o
 -28  17   3        254.71        274.20        10.64 o
 -26  17   3        646.72        702.64        13.38 o
 -24  17   3         45.24         40.26         4.71 o
 -22  17   3          6.47          9.53         4.01 o
 -20  17   3        349.87        328.44         7.93 o
 -18  17   3        244.55        253.92         6.24 o
 -16  17   3       2793.62       2789.38        21.35 o
 -14  17   3        318.81        329.19         5.48 o
 -12  17   3        141.28        109.74         3.75 o
 -10  17   3       2896.74       2693.31        20.73 o
  -8  17   3        789.41        702.55         7.88 o
  -6  17   3        751.12        874.05         9.45 o
  -4  17   3       1987.35       1681.18        13.38 o
  -2  17   3       4747.78       4560.39        30.25 o
   0  17   3         52.31         59.26         3.31 o
   2  17   3        192.51        196.61         5.15 o
   4  17   3       1116.39       1157.39        11.48 o
   6  17   3        848.75        823.89         7.18 o
   8  17   3        335.88        316.40         4.45 o
  10  17   3        337.89        340.94         5.89 o
  12  17   3         33.32         36.31         3.02 o
  14  17   3       1546.03       1450.71        13.77 o
  16  17   3        553.07        514.68         8.01 o
  18  17   3       1897.00       1830.16        16.84 o
  20  17   3       2868.43       2936.94        27.17 o
  22  17   3        351.23        362.24         9.36 o
  24  17   3        154.93        151.17         6.98 o
  26  17   3        378.98        402.89        10.75 o
  28  17   3        192.01        197.19         9.01 o
  30  17   3         64.77         54.39         7.58 o
  32  17   3        201.62        208.59        11.14 o
  34  17   3         94.95         91.84         8.83 o
  36  17   3         84.34         83.43        10.10 o
 -37  18   3         48.56         40.05        11.16 o
 -35  18   3         75.56         86.62        10.20 o
 -33  18   3         42.30         39.34         7.61 o
 -31  18   3        152.31        164.97         8.79 o
 -29  18   3         77.38         69.98         7.33 o
 -27  18   3         65.82         79.41         6.21 o
 -25  18   3        261.81        296.69        10.16 o
 -23  18   3        220.42        209.36         8.52 o
 -21  18   3        297.73        298.59         8.32 o
 -19  18   3         64.67         75.55         4.58 o
 -17  18   3       1896.96       1847.49        15.85 o
 -15  18   3       1357.17       1389.77        12.82 o
 -13  18   3        772.42        697.41         8.79 o
 -11  18   3        524.53        520.88         7.34 o
  -9  18   3         45.09         49.31         2.92 o
  -7  18   3        181.24        150.58         4.24 o
  -5  18   3        439.93        642.01         8.35 o
  -3  18   3         85.06         72.43         3.12 o
  -1  18   3       3161.09       3044.23        28.60 o
   1  18   3         18.29         20.20         2.30 o
   3  18   3       3199.63       3039.79        23.26 o
   5  18   3        489.96        433.52         5.72 o
   7  18   3       2162.52       2093.42        14.55 o
   9  18   3       1107.97       1061.02        10.92 o
  11  18   3       1835.83       1829.82        16.08 o
  13  18   3       1590.94       1516.69        15.99 o
  15  18   3        331.20        299.66         5.53 o
  17  18   3        244.48        270.00         6.07 o
  19  18   3       1004.97       1032.22        12.42 o
  21  18   3        848.39        892.04        12.69 o
  23  18   3        360.63        373.85         9.94 o
  25  18   3        115.55        119.29         6.41 o
  27  18   3         30.15         31.70         5.54 o
  29  18   3          1.15         -5.83         6.70 o
  31  18   3         68.80         84.78         7.50 o
  33  18   3        193.97        186.50         9.47 o
  35  18   3         41.88         50.65         9.70 o
  37  18   3        240.18        213.42        11.42 o
 -36  19   3         20.15          9.34        12.17 o
 -34  19   3        103.95        101.90        10.05 o
 -32  19   3        379.78        394.99        15.43 o
 -30  19   3         38.98         40.83         7.03 o
 -28  19   3        194.62        192.64         9.28 o
 -26  19   3        888.02        928.56        15.67 o
 -24  19   3        157.97        165.28         7.71 o
 -22  19   3        356.03        362.90        10.09 o
 -20  19   3        759.58        751.40        11.34 o
 -18  19   3       1004.97       1022.52        12.45 o
 -16  19   3        295.45        302.45         5.86 o
 -14  19   3       1183.34       1188.28        12.87 o
 -12  19   3       3172.46       3206.89        25.59 o
 -10  19   3       2319.72       2347.01        19.02 o
  -8  19   3        250.93        213.25         4.61 o
  -6  19   3       1489.49       1590.17        15.06 o
  -4  19   3       2722.99       2709.42        20.78 o
  -2  19   3        715.97        594.97         8.05 o
   0  19   3        776.82        678.21         9.54 o
   2  19   3       4269.25       4032.78        31.55 o
   4  19   3       2147.72       2146.45        17.52 o
   6  19   3       1575.47       1446.02        11.93 o
   8  19   3        880.03        843.98         8.41 o
  10  19   3        119.61        127.82         4.26 o
  12  19   3        413.20        391.42         6.85 o
  14  19   3        314.19        286.84         6.65 o
  16  19   3         20.16         22.43         2.64 o
  18  19   3         64.69         76.20         3.88 o
  20  19   3       1245.35       1271.95        15.52 o
  22  19   3        712.32        725.57        11.91 o
  24  19   3        162.92        197.47         8.47 o
  26  19   3        380.86        383.19        11.25 o
  28  19   3        193.28        180.51         9.65 o
  30  19   3        109.04        123.51         8.91 o
  32  19   3        300.02        321.18        12.52 o
  34  19   3        184.57        182.05        10.61 o
  36  19   3        158.39        159.16        13.40 o
 -35  20   3         81.39         68.35        10.66 o
 -33  20   3        701.61        691.83        17.79 o
 -31  20   3        273.60        251.02        10.90 o
 -29  20   3        107.80         96.30         7.11 o
 -27  20   3         77.35         81.04         7.25 o
 -25  20   3       1083.30       1091.48        16.10 o
 -23  20   3        344.09        355.86         9.92 o
 -21  20   3        853.25        851.80        14.09 o
 -19  20   3       1245.49       1242.82        15.59 o
 -17  20   3       2868.37       2935.43        23.52 o
 -15  20   3        759.30        765.31         9.25 o
 -13  20   3        544.85        543.59         8.09 o
 -11  20   3       3860.36       3837.95        28.64 o
  -9  20   3        388.11        384.59         6.51 o
  -7  20   3        401.22        321.44         5.96 o
  -5  20   3       2145.38       1946.23        17.04 o
  -3  20   3       2960.58       2778.69        22.38 o
  -1  20   3        731.60        716.19         9.89 o
   1  20   3       2752.39       2736.94        24.50 o
   3  20   3        558.61        598.44         7.54 o
   5  20   3        819.00        806.79         8.52 o
   7  20   3        135.05        137.61         3.72 o
   9  20   3        392.18        383.12         5.60 o
  11  20   3       1161.97       1129.82        11.73 o
  13  20   3        738.28        729.94         9.13 o
  15  20   3       1232.08       1187.78        11.91 o
  17  20   3        349.94        334.13         6.88 o
  19  20   3        759.65        769.08        10.92 o
  21  20   3       1020.96       1021.93        14.00 o
  23  20   3        653.01        691.11        12.76 o
  25  20   3         98.15        101.61         6.25 o
  27  20   3         46.10         50.03         6.58 o
  29  20   3        196.04        177.80        11.70 o
  31  20   3        145.49        134.88         8.35 o
  33  20   3        114.97        119.24         8.97 o
  35  20   3        224.07        223.24        12.45 o
 -34  21   3         16.71         -1.21         9.82 o
 -32  21   3        369.14        352.68        13.65 o
 -30  21   3        119.50        138.68         9.95 o
 -28  21   3        494.05        485.61        19.70 o
 -26  21   3        473.02        445.59        12.99 o
 -24  21   3        504.49        528.40        14.55 o
 -22  21   3        589.90        570.21        12.21 o
 -20  21   3       1020.93        997.54        13.85 o
 -18  21   3        848.25        844.31        12.05 o
 -16  21   3       1012.84       1004.43        11.67 o
 -14  21   3        205.54        190.67         5.80 o
 -12  21   3       2643.97       2689.25        20.90 o
 -10  21   3       1114.42       1021.07        11.44 o
  -8  21   3         77.19         82.67         4.08 o
  -6  21   3        196.90        197.27         5.22 o
  -4  21   3        294.33        276.44         5.08 o
  -2  21   3       2452.38       2457.61        21.68 o
   0  21   3       1288.35       1343.10        13.98 o
   2  21   3        832.81        759.56         9.41 o
   4  21   3       1423.99       1384.89        14.59 o
   6  21   3         22.81         33.54         2.44 o
   8  21   3        221.70        191.81         4.33 o
  10  21   3        453.66        461.38         6.75 o
  12  21   3       1202.42       1232.31        14.07 o
  14  21   3         23.83         22.41         3.02 o
  16  21   3        292.58        290.25         6.10 o
  18  21   3        297.94        305.93         7.11 o
  20  21   3        853.09        879.72        13.15 o
  22  21   3         52.14         47.59         4.71 o
  24  21   3         70.70         76.15         5.91 o
  26  21   3        181.53        181.16         8.46 o
  28  21   3        130.21        126.33         8.56 o
  30  21   3         97.04        109.04         7.83 o
  32  21   3         48.39         53.43        12.10 o
  34  21   3        108.47        122.49        10.40 o
 -35  22   3        157.02        140.02        12.04 o
 -33  22   3        332.75        310.74        19.60 o
 -31  22   3         13.45         11.66         7.80 o
 -29  22   3        583.43        588.41        25.26 o
 -27  22   3        133.70        140.35         7.76 o
 -25  22   3        133.57        116.52         7.16 o
 -23  22   3        302.26        287.50        12.74 o
 -21  22   3         52.18         44.82         5.63 o
 -19  22   3        712.56        690.78        11.88 o
 -17  22   3        351.28        336.21         8.20 o
 -15  22   3        678.36        705.75         9.17 o
 -13  22   3        710.14        730.43         9.69 o
 -11  22   3         57.36         55.82         3.93 o
  -9  22   3        165.09        162.72         5.35 o
  -7  22   3        166.11        159.58         5.07 o
  -5  22   3        787.22        731.74         8.41 o
  -3  22   3        896.77        842.36        10.66 o
  -1  22   3        880.29        859.96        10.71 o
   1  22   3        446.16        440.70         8.00 o
   3  22   3         87.67        101.95         4.29 o
   5  22   3       4385.22       4276.52        39.79 o
   7  22   3        166.27        135.93         4.52 o
   9  22   3        188.16        163.35         4.45 o
  11  22   3        254.13        231.70         5.67 o
  13  22   3        945.96        954.27        11.03 o
  15  22   3        666.49        620.81         8.91 o
  17  22   3          6.47          9.31         3.24 o
  19  22   3        355.99        373.10         8.40 o
  21  22   3        589.98        576.40        11.16 o
  23  22   3        211.54        200.04         8.75 o
  25  22   3         53.88         56.06         6.22 o
  27  22   3        241.40        229.69        10.77 o
  29  22   3        139.19        148.14         9.54 o
  31  22   3        148.30        159.31         9.65 o
  33  22   3         87.10         73.85         9.62 o
  35  22   3        143.31        131.12        12.57 o
 -34  23   3        480.92        477.34        22.26 o
 -32  23   3        195.52        183.72        14.68 o
 -30  23   3        154.91        141.68         9.61 o
 -28  23   3        213.78        191.11         9.14 o
 -26  23   3        556.77        538.27        16.03 o
 -24  23   3        348.00        342.98        11.31 o
 -22  23   3        211.55        192.64         9.50 o
 -20  23   3        652.91        659.68        12.21 o
 -18  23   3        360.65        357.71        10.82 o
 -16  23   3        535.74        543.79         9.56 o
 -14  23   3        809.61        784.53        10.37 o
 -12  23   3        245.04        246.25        10.43 o
 -10  23   3        724.09        773.26        10.04 o
  -8  23   3       1097.87       1084.17        12.11 o
  -6  23   3       2057.63       2088.98        17.51 o
  -4  23   3        268.97        282.14         6.57 o
  -2  23   3        134.79        130.96         5.37 o
   0  23   3        889.41        866.53        11.59 o
   2  23   3        776.22        791.39        10.07 o
   4  23   3       1794.27       1693.99        28.01 o
   6  23   3        157.73        143.07         5.16 o
   8  23   3        183.34        152.26         4.83 o
  10  23   3          3.61          0.46         2.52 o
  12  23   3         90.45         90.80         4.40 o
  14  23   3        918.56        861.07        10.72 o
  16  23   3        379.18        372.75         7.16 o
  18  23   3        220.53        206.06         6.83 o
  20  23   3        344.09        334.37         9.26 o
  22  23   3        302.29        311.35         9.96 o
  24  23   3         24.26         34.71         6.65 o
  26  23   3         60.15         68.31         7.07 o
  28  23   3        228.96        225.84        10.43 o
  30  23   3         26.25         29.54         7.93 o
  32  23   3         13.63         14.24         9.21 o
  34  23   3         86.77        102.90        11.51 o
 -33  24   3        336.33        276.81        14.49 o
 -31  24   3          0.65         -5.13         9.73 o
 -29  24   3         95.41        105.41         8.56 o
 -27  24   3        480.36        477.02        14.28 o
 -25  24   3        233.07        234.62        12.88 o
 -23  24   3         24.26         30.47         6.04 o
 -21  24   3         70.69         64.99         5.25 o
 -19  24   3        162.85        164.89         7.29 o
 -17  24   3        154.98        144.08         6.74 o
 -15  24   3        669.61        674.84        11.17 o
 -13  24   3        685.13        674.36         9.83 o
 -11  24   3        712.66        725.47        10.04 o
  -9  24   3          4.63          7.95         2.66 o
  -7  24   3        131.39        121.29         4.85 o
  -5  24   3       1154.36       1173.11        12.54 o
  -3  24   3       2607.87       2515.04        23.80 o
  -1  24   3        931.30        906.49        12.07 o
   1  24   3         30.59         30.28         3.37 o
   3  24   3       2302.71       2353.82        22.49 o
   5  24   3        343.20        348.72        10.90 o
   7  24   3       1399.24       1366.27        13.11 o
   9  24   3        416.53        397.46         8.11 o
  11  24   3         29.16         37.86         3.07 o
  13  24   3        919.24        908.45        11.06 o
  15  24   3         61.06         55.81         3.84 o
  17  24   3         45.24         45.19         4.06 o
  19  24   3        158.10        156.17         6.69 o
  21  24   3        504.49        524.60        11.17 o
  23  24   3        348.01        366.00        13.93 o
  25  24   3         41.91         42.78         6.55 o
  27  24   3        152.32        155.09         8.69 o
  29  24   3        110.70        131.49         8.76 o
  31  24   3        405.66        398.35        16.52 o
  33  24   3        100.40         98.30        11.80 o
 -32  25   3         45.30         37.25        10.09 o
 -30  25   3          5.10         16.36         9.92 o
 -28  25   3        147.78        161.59         8.62 o
 -26  25   3        187.34        185.45         9.49 o
 -24  25   3         41.93         42.28         6.05 o
 -22  25   3         53.87         53.20         6.45 o
 -20  25   3         98.24         83.05         5.87 o
 -18  25   3        115.61        123.28         7.14 o
 -16  25   3         31.42         28.25         5.31 o
 -14  25   3       1614.65       1569.77        16.23 o
 -12  25   3         20.54         19.79         3.51 o
 -10  25   3        365.78        364.51         6.99 o
  -8  25   3        861.86        838.28        10.03 o
  -6  25   3       2474.98       2522.10        21.90 o
  -4  25   3       1058.57       1000.75        13.03 o
  -2  25   3        276.18        297.16         7.90 o
   0  25   3       1375.32       1369.02        15.86 o
   2  25   3        881.15        898.35        12.42 o
   4  25   3         16.58         13.38         3.07 o
   6  25   3        847.27        819.29        11.96 o
   8  25   3       1007.08        988.76        13.38 o
  10  25   3        118.13        106.88         4.40 o
  12  25   3        240.35        216.57         6.69 o
  14  25   3        314.79        330.01         7.90 o
  16  25   3        384.20        354.36         8.00 o
  18  25   3        261.78        271.61         7.81 o
  20  25   3       1083.13       1052.48        15.10 o
  22  25   3        133.61        119.92         6.87 o
  24  25   3        233.13        232.33        10.07 o
  26  25   3        223.31        230.31        10.76 o
  28  25   3        162.32        153.82         9.87 o
  30  25   3        227.05        224.23        11.78 o
  32  25   3         76.39         62.72        11.43 o
 -31  26   3         61.79         49.96        11.35 o
 -29  26   3         64.44         61.49         9.57 o
 -27  26   3        156.91        159.90         9.36 o
 -25  26   3        223.30        236.41        18.34 o
 -23  26   3         60.13         78.29         7.67 o
 -21  26   3        181.51        196.50        14.00 o
 -19  26   3        380.83        372.49        10.95 o
 -17  26   3        379.04        357.75        12.46 o
 -15  26   3        612.83        605.76        10.05 o
 -13  26   3        275.94        279.61         7.08 o
 -11  26   3        975.88        953.77        11.43 o
  -9  26   3        436.08        413.18         8.01 o
  -7  26   3        439.65        417.44         8.37 o
  -5  26   3        737.08        765.91        11.52 o
  -3  26   3         53.95         54.07         4.36 o
  -1  26   3        992.27       1018.29        13.46 o
   1  26   3        524.71        547.43         9.87 o
   3  26   3        220.80        228.22         7.21 o
   5  26   3        211.96        203.99         6.60 o
   7  26   3        980.43        996.68        14.82 o
   9  26   3       1041.73       1019.83        13.03 o
  11  26   3        253.40        231.39         6.82 o
  13  26   3        409.90        416.53         8.36 o
  15  26   3        509.46        480.83         8.92 o
  17  26   3        646.79        642.83        11.08 o
  19  26   3        888.07        883.25        13.95 o
  21  26   3        473.09        477.92        14.54 o
  23  26   3        556.66        556.94        15.57 o
  25  26   3        187.27        183.51        10.37 o
  27  26   3         57.36         55.15         8.87 o
  29  26   3        174.30        174.19        11.15 o
  31  26   3        151.87        146.44        11.98 o
 -30  27   3         12.47        -10.38        10.38 o
 -28  27   3        142.90        163.69        10.57 o
 -26  27   3         57.40         70.24         8.86 o
 -24  27   3        152.37        151.92         9.18 o
 -22  27   3        241.31        239.43        11.08 o
 -20  27   3         46.09         32.52         6.53 o
 -18  27   3         30.19         31.28         6.05 o
 -16  27   3        486.26        496.21         9.79 o
 -14  27   3        280.78        271.00         7.70 o
 -12  27   3         91.43         90.00         4.84 o
 -10  27   3        591.14        570.26        10.48 o
  -8  27   3        215.65        211.81         7.11 o
  -6  27   3         20.32         22.59         3.78 o
  -4  27   3        921.95        970.46        14.09 o
  -2  27   3        512.43        556.71        11.46 o
   0  27   3         81.87         91.20         5.02 o
   2  27   3        103.61         90.73         4.93 o
   4  27   3        198.48        220.86         7.45 o
   6  27   3         79.98         95.90         5.41 o
   8  27   3        205.63        206.01         7.07 o
  10  27   3        665.58        678.03        10.53 o
  12  27   3        545.76        525.01        10.24 o
  14  27   3         14.64         12.17         5.42 o
  16  27   3         85.46         84.75         5.40 o
  18  27   3         65.71         62.30         6.25 o
  20  27   3         77.34         95.76         8.47 o
  22  27   3        133.79        133.09         8.21 o
  24  27   3        480.37        452.12        15.94 o
  26  27   3        156.93        159.71         9.78 o
  28  27   3        121.75        110.85        10.33 o
  30  27   3         47.02         39.99        11.07 o
 -29  28   3          0.72          0.79        10.74 o
 -27  28   3        121.68        127.28        10.65 o
 -25  28   3        162.24        164.40         9.21 o
 -23  28   3        229.01        223.22         9.91 o
 -21  28   3        130.17        122.72         7.47 o
 -19  28   3        193.21        196.90         8.72 o
 -17  28   3        191.95        192.62         8.68 o
 -15  28   3        784.56        778.36        12.47 o
 -13  28   3        310.82        318.85         9.80 o
 -11  28   3        502.69        466.95         9.74 o
  -9  28   3        314.32        302.38         8.34 o
  -7  28   3        188.68        164.70         6.95 o
  -5  28   3         96.22        108.25         5.68 o
  -3  28   3        148.22        144.53         6.69 o
  -1  28   3        187.04        214.53         8.06 o
   1  28   3       2007.78       2035.03        21.52 o
   3  28   3        549.15        562.83        10.58 o
   5  28   3       1710.52       1762.78        19.67 o
   7  28   3        253.28        253.52         8.26 o
   9  28   3        629.01        626.14        10.22 o
  11  28   3       1127.20       1121.88        14.47 o
  13  28   3       1518.61       1531.75        18.23 o
  15  28   3        802.66        768.67        12.92 o
  17  28   3        254.78        240.48        10.42 o
  19  28   3        194.62        175.41         8.63 o
  21  28   3        493.90        508.71        13.23 o
  23  28   3        213.70        204.41        10.41 o
  25  28   3        147.68        163.56        10.01 o
  27  28   3        142.87        128.07        14.26 o
  29  28   3         21.70         25.30        11.64 o
 -28  29   3         21.70         27.10        15.45 o
 -26  29   3        174.34        180.49        12.57 o
 -24  29   3        110.68        113.23        10.27 o
 -22  29   3        139.23        149.93        10.48 o
 -20  29   3        196.05        179.13         9.56 o
 -18  29   3          1.16          1.43         6.53 o
 -16  29   3        125.81        113.15         8.93 o
 -14  29   3        604.19        611.25        11.09 o
 -12  29   3        218.03        194.18         7.48 o
 -10  29   3        103.94         96.12         5.26 o
  -8  29   3        429.43        410.00         9.69 o
  -6  29   3        946.06        997.79        15.15 o
  -4  29   3        242.58        240.19         8.53 o
  -2  29   3         79.66        100.45         6.60 o
   0  29   3       1690.21       1861.85        20.49 o
   2  29   3        219.98        217.00         8.21 o
   4  29   3       1024.02       1051.61        14.70 o
   6  29   3        787.96        773.17        12.55 o
   8  29   3         66.07         75.56         5.18 o
  10  29   3        424.05        404.24        11.10 o
  12  29   3        476.41        483.77        11.07 o
  14  29   3       1349.14       1326.00        16.28 o
  16  29   3         74.07         77.60         6.26 o
  18  29   3         77.35         71.69         6.86 o
  20  29   3        107.89        119.30         8.09 o
  22  29   3        583.61        582.58        19.70 o
  24  29   3         95.41         83.07         9.47 o
  26  29   3         64.51         59.85        10.45 o
  28  29   3          0.72          3.75        14.27 o
 -27  30   3         47.06         58.70        12.91 o
 -25  30   3        226.99        250.66        21.49 o
 -23  30   3         26.23         25.58         9.30 o
 -21  30   3         97.01         99.27         9.28 o
 -19  30   3        108.94         98.36         8.21 o
 -17  30   3         64.76         56.93         7.62 o
 -15  30   3        123.39        153.04         9.52 o
 -13  30   3        851.46        817.64        12.54 o
 -11  30   3       1155.28       1146.30        15.18 o
  -9  30   3        279.33        261.95         9.56 o
  -7  30   3        569.61        564.35        11.91 o
  -5  30   3       1283.75       1286.69        16.75 o
  -3  30   3        596.89        588.26        12.51 o
  -1  30   3        122.52        126.44         6.04 o
   1  30   3        868.66        918.16        13.76 o
   3  30   3        975.84        973.46        14.25 o
   5  30   3        715.01        716.18        12.45 o
   7  30   3        319.53        347.77         9.68 o
   9  30   3        686.16        710.86        12.62 o
  11  30   3         16.28         19.81         4.85 o
  13  30   3        208.93        221.17         9.10 o
  15  30   3        985.60        963.26        18.78 o
  17  30   3         58.49         62.14         7.47 o
  19  30   3         39.01         41.38         7.90 o
  21  30   3        119.50        142.09        10.19 o
  23  30   3        154.89        142.08        12.08 o
  25  30   3          5.10         -4.22        11.67 o
  27  30   3         12.48          2.77        14.06 o
 -26  31   3        151.87        177.59        13.96 o
 -24  31   3        405.67        431.16        25.67 o
 -22  31   3        148.24        168.23        13.93 o
 -20  31   3        145.53        138.10        12.25 o
 -18  31   3         68.77         74.56        10.82 o
 -16  31   3        240.47        224.87        10.87 o
 -14  31   3        221.37        223.29         9.79 o
 -12  31   3        365.76        377.55        11.64 o
 -10  31   3        512.36        514.51        11.74 o
  -8  31   3         74.89         84.25         5.65 o
  -6  31   3          5.55          8.77         4.48 o
  -4  31   3        391.62        377.28        10.06 o
  -2  31   3        131.26        132.21         7.67 o
   0  31   3        894.36        885.29        13.80 o
   2  31   3         71.42         74.23         5.34 o
   4  31   3        218.60        248.69         9.06 o
   6  31   3        565.30        593.11        11.75 o
   8  31   3        271.58        274.05         9.03 o
  10  31   3        122.31        120.80         6.45 o
  12  31   3        245.74        245.56        11.01 o
  14  31   3        115.68        107.20         6.77 o
  16  31   3        414.63        410.87        13.47 o
  18  31   3        152.30        155.22         9.33 o
  20  31   3        273.52        292.51        14.67 o
  22  31   3         13.46         -8.99         9.54 o
  24  31   3          0.64         -1.34        11.77 o
  26  31   3         61.82         36.13        13.90 o
 -25  32   3         76.42         89.23        17.16 o
 -23  32   3         13.62         46.75        11.69 o
 -21  32   3         48.39         66.42        11.44 o
 -19  32   3        300.01        302.46        15.51 o
 -17  32   3        201.64        215.04        21.02 o
 -15  32   3        428.43        417.12        15.88 o
 -13  32   3        448.30        407.91        13.30 o
 -11  32   3        546.02        523.56        13.20 o
  -9  32   3         17.82         20.09         5.46 o
  -7  32   3         41.03         35.06         5.46 o
  -5  32   3        107.76        106.04         6.18 o
  -3  32   3        462.05        462.97        12.53 o
  -1  32   3        140.95        150.73         6.93 o
   1  32   3        493.50        509.84        11.37 o
   3  32   3          0.74          6.02         4.78 o
   5  32   3        165.74        171.13         7.47 o
   7  32   3        407.55        432.96        11.01 o
   9  32   3        524.77        532.99        12.29 o
  11  32   3        300.04        303.28        11.95 o
  13  32   3        414.73        417.19        13.24 o
  15  32   3        200.49        181.99         8.88 o
  17  32   3          9.67          4.21         9.51 o
  19  32   3        379.85        400.25        19.93 o
  21  32   3        369.11        350.81        21.97 o
  23  32   3        195.51        216.71        24.75 o
  25  32   3         45.30         38.79        13.99 o
 -24  33   3        100.45        117.43        15.93 o
 -22  33   3         87.08         89.12        12.11 o
 -20  33   3        114.98        115.61        11.96 o
 -18  33   3        193.95        207.01        12.21 o
 -16  33   3          0.46         -4.49         8.54 o
 -14  33   3        103.96        101.48         9.45 o
 -12  33   3        307.90        300.27        12.01 o
 -10  33   3        294.69        321.60        11.30 o
  -8  33   3        146.65        148.97         9.41 o
  -6  33   3        102.67        103.92         6.88 o
  -4  33   3        732.44        730.46        13.83 o
  -2  33   3        110.43        117.06         6.41 o
   0  33   3        189.63        193.95         8.33 o
   2  33   3        217.82        228.93         9.90 o
   4  33   3         74.84         81.12         6.07 o
   6  33   3        245.48        264.80        10.64 o
   8  33   3        237.06        257.24        10.08 o
  10  33   3        191.88        210.04        11.17 o
  12  33   3         17.16         24.85         6.39 o
  14  33   3        102.55        121.59         8.25 o
  16  33   3        105.33         91.40        10.17 o
  18  33   3         42.35         43.67         9.55 o
  20  33   3        701.67        676.47        23.39 o
  22  33   3        332.79        320.17        21.84 o
  24  33   3        336.39        282.01        29.55 o
 -23  34   3         86.74         72.64        13.71 o
 -21  34   3        108.43        108.78        12.83 o
 -19  34   3        184.52        187.79        13.62 o
 -17  34   3         94.98         93.34        11.12 o
 -15  34   3         62.07         71.47         9.43 o
 -13  34   3         18.82          9.20         7.85 o
 -11  34   3        530.79        520.12        14.16 o
  -9  34   3        310.01        320.02        11.71 o
  -7  34   3         63.66         68.78         6.34 o
  -5  34   3        240.63        213.39         9.98 o
  -3  34   3        163.06        151.67         7.51 o
  -1  34   3        227.36        232.65        10.20 o
   1  34   3         14.07          9.89         5.70 o
   3  34   3        145.22        129.84         8.48 o
   5  34   3        169.16        188.31         9.05 o
   7  34   3         62.38         69.11         6.06 o
   9  34   3         82.28         88.05         6.16 o
  11  34   3        851.13        859.16        17.80 o
  13  34   3        407.20        440.30        16.00 o
  15  34   3        115.62        123.45        11.99 o
  17  34   3         26.76         31.60        10.91 o
  19  34   3        103.90        120.55        15.56 o
  21  34   3         16.71         34.27        22.31 o
  23  34   3        480.87        482.11        30.17 o
 -22  35   3        143.35        143.32        20.97 o
 -20  35   3        224.09        240.39        15.06 o
 -18  35   3         41.85         37.91        11.69 o
 -16  35   3         64.71         57.29        10.12 o
 -14  35   3        390.08        355.79        16.89 o
 -12  35   3        107.04        109.83        10.07 o
 -10  35   3         46.63         55.25         7.34 o
  -8  35   3        329.28        344.79        11.93 o
  -6  35   3        274.22        289.81        16.58 o
  -4  35   3          4.20         -3.38         6.70 o
  -2  35   3        293.41        270.10        11.66 o
   0  35   3        171.30        153.59        10.12 o
   2  35   3        215.47        214.32         9.65 o
   4  35   3        423.40        446.78        20.68 o
   6  35   3        398.10        394.03        11.59 o
   8  35   3        196.98        214.59         8.73 o
  10  35   3        134.57        124.72         8.65 o
  12  35   3        320.30        371.26        17.66 o
  14  35   3         43.99         52.19         9.43 o
  16  35   3         18.39         26.36        11.78 o
  18  35   3         75.50         96.03        12.17 o
  20  35   3         81.39        109.25        18.07 o
  22  35   3        156.97        159.71        16.10 o
 -19  36   3        158.45        143.40        14.24 o
 -17  36   3         84.39         87.05        12.89 o
 -15  36   3         87.07        107.40        11.35 o
 -13  36   3        284.27        276.72        14.52 o
 -11  36   3         26.12         25.12         8.39 o
  -9  36   3         55.61         61.68         7.36 o
  -7  36   3        146.59        141.63         8.08 o
  -5  36   3        364.43        379.98        12.87 o
  -3  36   3         84.44         83.00         7.13 o
  -1  36   3         33.85         31.27         6.41 o
   1  36   3        209.59        234.50         9.45 o
   3  36   3        104.55        109.23         7.63 o
   5  36   3        215.89        206.78         9.18 o
   7  36   3        236.76        240.74        11.80 o
   9  36   3        179.46        178.40         8.99 o
  11  36   3        186.93        185.13        10.46 o
  13  36   3        545.20        579.74        19.78 o
  15  36   3        116.92        140.72        12.31 o
  17  36   3        113.50        121.26        12.85 o
  19  36   3         20.16         36.50        13.29 o
 -18  37   3        240.09        199.62        15.33 o
 -16  37   3        122.79         91.45        18.24 o
 -14  37   3         32.09         18.14        11.76 o
 -12  37   3        175.17        188.50        12.20 o
 -10  37   3        401.45        399.41        22.98 o
  -8  37   3         19.90         23.85         7.58 o
  -6  37   3         75.77         80.45         7.80 o
  -4  37   3         73.58         70.83         7.40 o
  -2  37   3         36.15         36.60         7.14 o
   0  37   3          9.17         17.45         6.93 o
   2  37   3        364.34        379.76        13.37 o
   4  37   3        469.83        478.20        13.22 o
   6  37   3        248.51        267.63        10.69 o
   8  37   3         33.23         42.88         7.85 o
  10  37   3         44.01         50.86        10.26 o
  12  37   3          9.22          9.56        10.01 o
  14  37   3         18.75         53.66        11.61 o
  16  37   3         91.81        110.00        13.10 o
  18  37   3         48.58         73.09        17.73 o
 -15  38   3         85.37         89.66        22.89 o
 -13  38   3         36.39         43.67        12.63 o
 -11  38   3        130.30        122.11        12.04 o
  -9  38   3        153.85        166.11        10.97 o
  -7  38   3         21.15         23.97         8.19 o
  -5  38   3        163.36        169.15         9.29 o
  -3  38   3        103.60        110.65         8.42 o
  -1  38   3          9.80          9.04         7.41 o
   1  38   3         10.42         10.30         7.68 o
   3  38   3        434.48        439.68        13.66 o
   5  38   3        289.50        293.73        13.32 o
   7  38   3          6.80         -1.85         8.04 o
   9  38   3         33.78         28.85        10.34 o
  11  38   3         95.86        123.75        11.47 o
  13  38   3         59.54         87.42        12.44 o
  15  38   3          7.37         44.47        12.95 o
 -14  39   3         60.00         35.30        19.28 o
 -12  39   3         46.42         92.80        13.34 o
 -10  39   3          8.97          8.23        20.35 o
  -8  39   3        159.83        163.34        11.27 o
  -6  39   3          2.33          6.54         9.13 o
  -4  39   3         14.44         21.53         8.71 o
  -2  39   3         24.66         30.97         8.70 o
   0  39   3          0.29          7.13         8.64 o
   2  39   3        180.23        177.24         9.08 o
   4  39   3        112.72        110.14         9.24 o
   6  39   3        125.40        111.03         9.19 o
   8  39   3         54.39         46.03        11.10 o
  10  39   3         16.97          2.61        11.75 o
  12  39   3        113.11        107.31        13.55 o
  14  39   3         46.86         44.24        21.13 o
  -9  40   3          2.59         15.73        20.89 o
  -7  40   3        239.27        250.21        13.98 o
  -5  40   3        171.69        159.76        10.46 o
  -3  40   3        468.85        428.90        18.80 o
  -1  40   3        110.34        133.30         9.89 o
   1  40   3        200.97        181.21         9.73 o
   3  40   3         81.92         92.40         9.89 o
   5  40   3         77.99        103.28        10.07 o
   7  40   3         30.96         13.88        13.50 o
   9  40   3         13.56         15.72        13.02 o
  11  40   3         52.19         -4.96        30.47 o
  -6  41   3        120.45        119.33        12.25 o
  -4  41   3         93.32         59.77        13.87 o
  -2  41   3        395.53        391.10        14.87 o
   0  41   3         52.96         46.53         9.59 o
   2  41   3          3.66          5.96        10.29 o
   4  41   3         94.84         81.42        10.77 o
   6  41   3        201.36        171.24        13.97 o
   0   0   4       1880.65       2422.96        26.22 o
   2   0   4       4791.46       4794.86        33.53 o
   4   0   4       1078.61       1136.35         9.09 o
   6   0   4       6318.86       6076.29        35.72 o
   8   0   4       7613.20       7121.18        44.11 o
  10   0   4       2416.93       2324.34        17.81 o
  12   0   4        913.88        788.60         8.87 o
  14   0   4        900.80        879.37         9.80 o
  16   0   4       4429.61       3965.30        29.32 o
  18   0   4       1068.32        982.30        10.30 o
  20   0   4        255.91        274.78         6.31 o
  22   0   4        384.89        395.92         7.30 o
  24   0   4       1962.03       1847.84        21.24 o
  26   0   4         31.14         39.11         4.15 o
  28   0   4        621.17        648.98        11.66 o
  30   0   4         79.26         68.37         6.04 o
  32   0   4        146.67        139.29        10.97 o
  34   0   4         80.13         93.47         8.50 o
  36   0   4        197.17        195.70        10.89 o
  38   0   4         67.19         65.93        10.42 o
  40   0   4         26.24         28.45        14.62 o
 -39   1   4        230.80        220.12        13.48 o
 -37   1   4        166.73        165.37        10.73 o
 -35   1   4       1369.91       1334.64        23.67 o
 -33   1   4        212.39        229.86        15.53 o
 -31   1   4        144.98        150.88         7.62 o
 -29   1   4        384.39        403.35        10.06 o
 -27   1   4       1464.20       1464.44        16.75 o
 -25   1   4          0.49          3.63         3.39 o
 -23   1   4        360.05        352.44         7.10 o
 -21   1   4        328.96        328.06         6.68 o
 -19   1   4       2076.02       2120.25        19.13 o
 -17   1   4       1287.75       1221.51        11.78 o
 -15   1   4       2210.66       2070.52        17.81 o
 -13   1   4       3155.67       3096.26        24.54 o
 -11   1   4        658.45        631.37         7.36 o
  -9   1   4       4170.42       3828.53        25.07 o
  -7   1   4       2118.40       2059.51        13.77 o
  -5   1   4       3603.93       3777.95        23.18 o
  -3   1   4       1858.61       1993.85        14.46 o
  -1   1   4      10658.92      10338.35        68.37 o
   1   1   4      10657.59      10355.90        65.73 o
   3   1   4        303.18        254.37         3.53 o
   5   1   4       1532.26       1451.19        10.22 o
   7   1   4       2394.55       2278.41        14.70 o
   9   1   4       1278.87       1278.62        10.58 o
  11   1   4        894.98        873.71         8.26 o
  13   1   4       1061.56       1034.37        10.50 o
  15   1   4       2025.21       1986.90        17.08 o
  17   1   4       2087.79       2095.42        18.12 o
  19   1   4        712.71        631.79         8.07 o
  21   1   4        172.13        179.81         4.99 o
  23   1   4        155.93        133.01         5.60 o
  25   1   4       1820.26       1819.85        20.08 o
  27   1   4         96.88        110.81         5.94 o
  29   1   4        310.34        311.13        10.16 o
  31   1   4        624.18        591.18        13.97 o
  33   1   4        683.18        639.86        16.59 o
  35   1   4        109.12        103.82         9.12 o
  37   1   4        236.18        247.10        12.70 o
  39   1   4        230.45        204.39        12.97 o
 -40   2   4        209.67        252.41        16.69 o
 -38   2   4        331.04        373.31        16.36 o
 -36   2   4         18.65         12.03         8.57 o
 -34   2   4        470.12        451.46        15.54 o
 -32   2   4        226.30        229.43        12.15 o
 -30   2   4        255.02        247.87         9.00 o
 -28   2   4         86.46        102.15         5.26 o
 -26   2   4        446.22        423.33         8.84 o
 -24   2   4        953.50        922.05        12.95 o
 -22   2   4       1938.44       1879.01        17.41 o
 -20   2   4       2734.87       2656.18        22.15 o
 -18   2   4         65.16         61.33         3.30 o
 -16   2   4       2215.85       2118.94        18.63 o
 -14   2   4        889.13        848.00         9.57 o
 -12   2   4       6526.27       6312.50        43.25 o
 -10   2   4       4138.35       3909.93        28.01 o
  -8   2   4       2146.16       2031.68        14.54 o
  -6   2   4        822.67        925.26         7.27 o
  -4   2   4        541.46        477.40         4.71 o
  -2   2   4        223.18        235.91         3.63 o
   0   2   4       4790.82       4768.86        32.00 o
   2   2   4        223.17        238.32         4.55 o
   4   2   4        263.41        237.65         3.26 o
   6   2   4       1226.92       1236.44         9.12 o
   8   2   4       1615.42       1633.13        12.82 o
  10   2   4       3207.18       3050.70        20.81 o
  12   2   4        255.44        265.77         4.49 o
  14   2   4        100.33         94.61         3.37 o
  16   2   4          7.91          7.64         1.92 o
  18   2   4       1536.76       1557.52        14.58 o
  20   2   4         54.15         45.44         2.98 o
  22   2   4        662.10        622.23         8.70 o
  24   2   4       1390.60       1346.06        14.66 o
  26   2   4        390.25        354.96         9.12 o
  28   2   4        291.84        266.12         8.84 o
  30   2   4       1092.20       1112.67        18.18 o
  32   2   4         36.59         23.48         7.43 o
  34   2   4        272.60        266.86        13.68 o
  36   2   4        132.85        125.28         9.93 o
  38   2   4        105.17        102.19        11.15 o
  40   2   4        121.20        102.12        12.84 o
 -39   3   4         81.25        114.56        12.27 o
 -37   3   4         72.53         89.68        11.51 o
 -35   3   4         75.31         83.72         8.69 o
 -33   3   4        156.18        131.85         8.88 o
 -31   3   4        935.91        914.14        15.19 o
 -29   3   4        247.78        239.85         8.49 o
 -27   3   4        403.22        405.90         9.88 o
 -25   3   4        321.68        314.78         7.85 o
 -23   3   4       1474.45       1504.52        15.16 o
 -21   3   4        168.71        209.11         6.11 o
 -19   3   4       1930.60       1951.70        17.33 o
 -17   3   4         34.27         35.96         2.68 o
 -15   3   4       2508.40       2287.12        18.67 o
 -13   3   4        719.64        723.80         7.44 o
 -11   3   4       2585.25       2393.33        17.62 o
  -9   3   4       5767.47       5985.90        37.76 o
  -7   3   4       1400.36       1394.51         9.89 o
  -5   3   4       1252.58       1260.32         9.13 o
  -3   3   4        600.66        719.39         6.41 o
  -1   3   4        303.18        246.50         3.47 o
   1   3   4       1858.67       2015.90        14.63 o
   3   3   4        600.42        723.45         6.57 o
   5   3   4        375.60        400.32         4.29 o
   7   3   4       1685.40       1639.91        10.82 o
   9   3   4        396.46        368.06         4.94 o
  11   3   4        147.74        163.68         3.21 o
  13   3   4       1708.71       1611.34        15.15 o
  15   3   4        944.50        923.75         9.63 o
  17   3   4       1169.84       1269.73        12.34 o
  19   3   4       1005.15       1016.26        10.98 o
  21   3   4        209.39        194.40         5.36 o
  23   3   4        336.11        312.42         6.59 o
  25   3   4         53.00         43.40         3.92 o
  27   3   4        173.54        143.43         7.54 o
  29   3   4        527.01        511.14        11.89 o
  31   3   4        342.12        362.48        12.22 o
  33   3   4        598.32        574.00        15.05 o
  35   3   4          9.16         18.58         7.93 o
  37   3   4         28.31         28.64         9.52 o
  39   3   4        101.57        117.66        12.21 o
 -40   4   4         38.37         20.37        16.96 o
 -38   4   4         12.29         10.75        10.62 o
 -36   4   4         28.08         43.12         8.63 o
 -34   4   4        540.10        533.48        16.54 o
 -32   4   4         45.06         59.23         7.26 o
 -30   4   4        446.91        457.89        10.39 o
 -28   4   4        549.58        505.88        10.08 o
 -26   4   4        244.21        233.06         7.48 o
 -24   4   4        312.06        328.16         7.75 o
 -22   4   4         59.69         60.46         3.52 o
 -20   4   4       1136.53       1108.28        13.63 o
 -18   4   4        194.71        172.26         4.79 o
 -16   4   4        384.50        387.85         7.23 o
 -14   4   4       4781.93       4629.63        31.78 o
 -12   4   4        394.16        419.17         6.26 o
 -10   4   4       1010.40        979.77         8.15 o
  -8   4   4       4081.98       3881.20        25.29 o
  -6   4   4         29.64         25.95         1.61 o
  -4   4   4       4594.77       5043.54        29.97 o
  -2   4   4        263.60        237.98         3.26 o
   0   4   4       1078.73       1139.33         8.88 o
   2   4   4        541.24        478.36         5.20 o
   4   4   4       4594.95       5044.02        29.92 o
   6   4   4       1171.17       1182.44         8.93 o
   8   4   4       2489.39       2331.88        16.51 o
  10   4   4       1113.17        992.43         8.17 o
  12   4   4       1480.90       1489.66        12.17 o
  14   4   4       1163.32       1123.59        10.43 o
  16   4   4        647.88        679.63         7.49 o
  18   4   4        316.51        257.95         4.96 o
  20   4   4        111.53        108.48         3.99 o
  22   4   4        117.08        112.01         4.43 o
  24   4   4        195.58        174.68         6.21 o
  26   4   4        436.45        437.54         9.03 o
  28   4   4        762.26        757.25        14.79 o
  30   4   4        284.89        285.28        12.46 o
  32   4   4        238.57        220.94        18.14 o
  34   4   4         44.64         43.11         7.21 o
  36   4   4        209.12        233.01        14.19 o
  38   4   4        201.85        211.65        12.60 o
  40   4   4         20.95         23.66        12.67 o
 -39   5   4         20.80         22.94        11.76 o
 -37   5   4         22.16         26.13        12.18 o
 -35   5   4        253.44        237.38        11.66 o
 -33   5   4          5.02          6.16         6.53 o
 -31   5   4        714.01        711.44        12.89 o
 -29   5   4        234.30        234.28         8.50 o
 -27   5   4        760.93        759.11        11.83 o
 -25   5   4        273.69        294.15         7.07 o
 -23   5   4        849.21        896.08        11.92 o
 -21   5   4        169.33        181.64         6.03 o
 -19   5   4       1300.00       1232.76        15.31 o
 -17   5   4       1846.10       1761.69        16.91 o
 -15   5   4        482.83        446.63         6.51 o
 -13   5   4       1248.76       1122.96        10.97 o
 -11   5   4        590.06        674.31         6.69 o
  -9   5   4       1887.29       1893.54        13.87 o
  -7   5   4        482.94        494.94         4.91 o
  -5   5   4       9187.86       8967.89        53.04 o
  -3   5   4        375.87        401.17         4.48 o
  -1   5   4       1531.91       1454.46        10.29 o
   1   5   4       3604.32       3823.62        23.38 o
   3   5   4       1252.59       1268.89         9.45 o
   5   5   4       9188.47       8890.18        52.71 o
   7   5   4       4760.25       4565.25        28.47 o
   9   5   4         64.23         69.97         2.18 o
  11   5   4        418.83        315.66         4.72 o
  13   5   4         40.48         45.91         2.34 o
  15   5   4        923.45        752.61         8.02 o
  17   5   4         87.78         61.20         2.68 o
  19   5   4        242.46        244.83         4.98 o
  21   5   4       1144.25       1042.80        10.99 o
  23   5   4        627.14        615.47        10.10 o
  25   5   4       2058.00       2018.32        24.12 o
  27   5   4        213.73        191.19         8.43 o
  29   5   4        680.71        646.08        16.83 o
  31   5   4         89.38         83.57         6.60 o
  33   5   4        126.51        115.29         8.54 o
  35   5   4         71.74         65.24         9.39 o
  37   5   4        228.94        227.97        12.07 o
  39   5   4        158.30        173.39        12.62 o
 -38   6   4        200.56        196.35        14.38 o
 -36   6   4         27.99         26.89         9.36 o
 -34   6   4        267.46        232.72        20.83 o
 -32   6   4        126.09        108.13         7.85 o
 -30   6   4        111.48        113.43         6.08 o
 -28   6   4         69.67         67.75         4.97 o
 -26   6   4        474.19        456.25         9.31 o
 -24   6   4         51.75         53.88         3.73 o
 -22   6   4        199.19        183.07         6.12 o
 -20   6   4         62.77         67.60         3.83 o
 -18   6   4        165.62        143.38         5.26 o
 -16   6   4       1259.42       1245.49        13.24 o
 -14   6   4       2351.93       2233.56        18.55 o
 -12   6   4        892.32        864.33         8.67 o
 -10   6   4       4326.80       4241.88        30.63 o
  -8   6   4       1120.07       1157.77         9.44 o
  -6   6   4       1272.34       1223.79         9.73 o
  -4   6   4       1170.37       1179.64         9.11 o
  -2   6   4       1227.29       1243.97         9.41 o
   0   6   4       6319.06       6088.10        36.89 o
   2   6   4        822.76        929.77         7.97 o
   4   6   4         29.57         26.54         1.50 o
   6   6   4       1272.47       1227.46         9.52 o
   8   6   4        918.62        935.55         8.27 o
  10   6   4       6120.55       5921.24        36.27 o
  12   6   4        694.57        674.23         7.15 o
  14   6   4       3318.50       3194.74        25.54 o
  16   6   4        580.72        557.64         7.54 o
  18   6   4       2661.32       2555.44        21.43 o
  20   6   4        419.50        393.79         7.46 o
  22   6   4       1022.52        914.39        12.17 o
  24   6   4         64.28         58.36         4.29 o
  26   6   4        205.91        209.49         8.17 o
  28   6   4        235.68        234.43         8.79 o
  30   6   4        108.53        115.86         7.88 o
  32   6   4        553.05        540.40        14.77 o
  34   6   4        175.87        190.50        10.03 o
  36   6   4         96.51        100.09         9.58 o
  38   6   4         43.99         52.49        10.85 o
 -39   7   4         55.39         57.16        17.33 o
 -37   7   4        220.99        206.23        17.80 o
 -35   7   4         29.58         23.72         8.99 o
 -33   7   4         13.08         15.62         6.49 o
 -31   7   4         56.08         57.54         6.07 o
 -29   7   4         46.65         43.83         5.12 o
 -27   7   4        514.72        521.49        10.15 o
 -25   7   4        851.30        881.52        12.34 o
 -23   7   4       1187.04       1200.97        14.23 o
 -21   7   4        382.94        402.57         7.87 o
 -19   7   4       1611.76       1570.34        16.15 o
 -17   7   4       3799.02       3710.18        30.14 o
 -15   7   4       1978.51       1938.13        16.34 o
 -13   7   4       4250.46       4085.57        27.76 o
 -11   7   4      15467.36      14985.87       102.62 o
  -9   7   4        817.32        838.47         8.42 o
  -7   7   4       5230.00       5164.70        36.03 o
  -5   7   4       4760.70       4642.69        29.74 o
  -3   7   4       1686.21       1650.39        12.03 o
  -1   7   4       2394.87       2302.42        14.45 o
   1   7   4       2118.28       2041.02        14.72 o
   3   7   4       1400.74       1388.04        10.73 o
   5   7   4        483.17        494.18         5.50 o
   7   7   4       5229.81       5127.59        37.38 o
   9   7   4       5175.89       5116.56        35.83 o
  11   7   4       3691.24       3449.68        24.33 o
  13   7   4        318.64        307.07         5.49 o
  15   7   4         53.04         84.36         4.35 o
  17   7   4         77.27         85.24         4.08 o
  19   7   4        871.67        837.91        11.85 o
  21   7   4       1886.21       1839.19        18.95 o
  23   7   4       1560.69       1533.40        17.32 o
  25   7   4        650.84        639.28        11.82 o
  27   7   4        261.46        287.59         9.89 o
  29   7   4       2091.63       2148.06        23.79 o
  31   7   4        560.94        542.53        14.15 o
  33   7   4         76.34         76.55         8.08 o
  35   7   4         22.61         23.66         8.02 o
  37   7   4        442.65        448.53        18.47 o
  39   7   4        103.58        125.74        13.42 o
 -38   8   4        105.66        107.87        12.11 o
 -36   8   4         73.67         95.82        10.67 o
 -34   8   4        262.48        258.89        12.17 o
 -32   8   4       1103.97       1118.13        18.54 o
 -30   8   4        121.30        139.48         7.18 o
 -28   8   4        298.42        256.15         9.55 o
 -26   8   4        737.94        744.62        14.07 o
 -24   8   4        147.54        162.56         6.34 o
 -22   8   4        507.50        480.25         8.73 o
 -20   8   4        112.51        109.71         4.17 o
 -18   8   4       3022.55       3032.47        25.81 o
 -16   8   4       1199.58       1182.55        12.97 o
 -14   8   4       1244.09       1147.93        10.54 o
 -12   8   4      12149.39      11605.61        77.27 o
 -10   8   4       4456.79       4454.37        36.60 o
  -8   8   4       3219.78       2971.72        21.35 o
  -6   8   4        918.29        927.94         8.95 o
  -4   8   4       2489.19       2353.11        16.23 o
  -2   8   4       1615.14       1628.40        12.04 o
   0   8   4       7612.23       7091.57        42.66 o
   2   8   4       2145.55       2042.02        14.03 o
   4   8   4       4083.11       3866.75        27.51 o
   6   8   4       1120.19       1155.39        10.08 o
   8   8   4       3219.63       2970.85        23.15 o
  10   8   4        202.27        215.55         3.93 o
  12   8   4       5884.90       5519.63        37.17 o
  14   8   4       1979.41       1928.19        17.61 o
  16   8   4       3241.77       3064.44        26.80 o
  18   8   4       1057.63       1063.00        13.08 o
  20   8   4       1284.97       1216.23        15.35 o
  22   8   4         11.32          5.66         3.42 o
  24   8   4        164.47        167.81         7.66 o
  26   8   4        137.33        128.59         6.43 o
  28   8   4         53.75         52.56         5.47 o
  30   8   4        433.72        436.88        11.59 o
  32   8   4        291.84        276.17        12.18 o
  34   8   4        143.26        149.88         9.31 o
  36   8   4         96.32        120.06         9.54 o
  38   8   4        307.06        274.21        20.85 o
 -39   9   4         86.60         78.10        12.99 o
 -37   9   4         81.59         98.78        11.27 o
 -35   9   4         33.11         27.26         8.70 o
 -33   9   4        136.20        129.19         8.03 o
 -31   9   4        180.93        183.13         9.14 o
 -29   9   4        326.20        342.89        10.89 o
 -27   9   4        195.25        188.83         7.87 o
 -25   9   4       1484.51       1488.32        22.62 o
 -23   9   4       1605.67       1666.74        17.70 o
 -21   9   4        646.99        639.57         9.77 o
 -19   9   4        290.28        294.09         6.86 o
 -17   9   4        979.54        959.04        11.53 o
 -15   9   4        568.36        536.04         8.75 o
 -13   9   4        851.82        828.38         8.82 o
 -11   9   4       1060.14       1031.56        10.26 o
  -9   9   4        551.10        514.95         6.02 o
  -7   9   4       5175.37       5120.98        35.73 o
  -5   9   4         64.31         73.99         2.72 o
  -3   9   4        396.80        364.44         4.08 o
  -1   9   4       1278.95       1276.07         9.55 o
   1   9   4       4170.15       3867.66        26.55 o
   3   9   4       5767.04       6016.93        39.58 o
   5   9   4       1888.31       1883.48        15.90 o
   7   9   4        817.57        828.97         8.22 o
   9   9   4        551.42        513.43         6.53 o
  11   9   4       1911.10       1849.71        14.92 o
  13   9   4       2795.11       2591.48        19.59 o
  15   9   4       1826.60       1691.40        17.10 o
  17   9   4        153.96        155.11         5.85 o
  19   9   4        191.87        203.69         6.30 o
  21   9   4         34.48         25.09         4.14 o
  23   9   4       1607.42       1600.82        19.26 o
  25   9   4        579.34        575.08        11.60 o
  27   9   4       1777.58       1798.38        21.92 o
  29   9   4        608.10        598.79        13.01 o
  31   9   4        201.50        199.58         9.46 o
  33   9   4         51.51         41.30         6.65 o
  35   9   4        305.64        278.88        18.45 o
  37   9   4        193.77        173.68        12.84 o
  39   9   4         38.47         30.77        13.02 o
 -38  10   4        114.46        126.54        12.61 o
 -36  10   4        250.30        260.86        15.72 o
 -34  10   4        117.18        110.34         9.43 o
 -32  10   4        416.59        392.93        13.10 o
 -30  10   4        585.21        561.45        13.37 o
 -28  10   4        480.89        491.69        11.81 o
 -26  10   4        488.59        501.62        16.05 o
 -24  10   4        548.95        568.04        11.28 o
 -22  10   4         59.83         56.89         4.37 o
 -20  10   4        536.12        527.89         9.41 o
 -18  10   4       1109.38       1006.67        12.12 o
 -16  10   4        848.83        772.22        10.14 o
 -14  10   4       1703.11       1594.93        14.70 o
 -12  10   4        135.90        165.38         4.40 o
 -10  10   4       2415.59       2407.34        18.61 o
  -8  10   4        202.13        205.24         5.57 o
  -6  10   4       6119.95       5915.65        42.53 o
  -4  10   4       1113.13        992.98         9.83 o
  -2  10   4       3208.19       3083.86        20.64 o
   0  10   4       2416.81       2352.90        15.27 o
   2  10   4       4138.12       3945.83        27.06 o
   4  10   4       1010.40        980.35         9.78 o
   6  10   4       4326.41       4269.90        31.80 o
   8  10   4       4456.70       4469.43        38.51 o
  10  10   4       2415.57       2409.75        18.90 o
  12  10   4       1169.19       1047.89        10.46 o
  14  10   4        714.02        669.88         8.21 o
  16  10   4       1657.57       1607.05        15.93 o
  18  10   4       2063.65       2096.40        20.61 o
  20  10   4        837.25        854.40        12.56 o
  22  10   4        598.69        580.89        10.83 o
  24  10   4        419.89        428.47        10.04 o
  26  10   4        906.28        865.31        14.39 o
  28  10   4        274.78        251.94        10.01 o
  30  10   4        117.16        107.45         7.06 o
  32  10   4        142.38        128.10         7.79 o
  34  10   4         56.30         56.86         9.90 o
  36  10   4         88.02         96.35        14.09 o
  38  10   4         30.81         39.43        11.46 o
 -37  11   4          9.02          2.49        14.95 o
 -35  11   4         31.31         48.68         8.98 o
 -33  11   4          5.57         -0.66         7.40 o
 -31  11   4        211.35        209.45        10.08 o
 -29  11   4        123.30        129.67         8.30 o
 -27  11   4        897.62        928.69        15.18 o
 -25  11   4         63.58         63.40         5.38 o
 -23  11   4        291.66        279.36         8.71 o
 -21  11   4        685.24        708.53        11.83 o
 -19  11   4         75.36         78.10         4.66 o
 -17  11   4       1191.23       1172.72        14.71 o
 -15  11   4        185.84        192.85         5.31 o
 -13  11   4       1705.53       1607.24        16.02 o
 -11  11   4        216.74        218.86         4.51 o
  -9  11   4       1911.68       1852.36        17.41 o
  -7  11   4       3691.27       3458.67        29.70 o
  -5  11   4        418.76        326.70         5.06 o
  -3  11   4        147.73        168.81         3.10 o
  -1  11   4        895.29        870.18         7.72 o
   1  11   4        658.68        631.29         7.07 o
   3  11   4       2585.49       2422.79        18.78 o
   5  11   4        590.05        683.49         8.09 o
   7  11   4      15466.44      14924.04       113.77 o
   9  11   4       1060.51       1039.10        10.84 o
  11  11   4        216.75        211.57         4.79 o
  13  11   4         54.00         66.48         2.83 o
  15  11   4         62.01         51.88         3.40 o
  17  11   4        579.18        565.82         9.11 o
  19  11   4        203.43        190.57         6.33 o
  21  11   4        139.41        139.17         6.22 o
  23  11   4         94.64        100.69         5.71 o
  25  11   4        551.00        540.93        12.25 o
  27  11   4        136.70        144.51         8.96 o
  29  11   4         91.82         85.98         6.51 o
  31  11   4          6.76          0.75         6.78 o
  33  11   4        151.09        146.64        12.22 o
  35  11   4          6.31         12.34         8.08 o
  37  11   4         11.38         19.95        10.02 o
 -38  12   4         54.26         70.03        15.42 o
 -36  12   4         12.54          9.71         9.58 o
 -34  12   4         24.37         18.99         7.85 o
 -32  12   4        439.30        437.38        13.64 o
 -30  12   4        233.37        226.38        13.23 o
 -28  12   4         89.83         91.18         6.42 o
 -26  12   4         59.70         54.69         5.39 o
 -24  12   4        545.89        535.09        11.23 o
 -22  12   4        253.95        231.74         9.20 o
 -20  12   4         75.75         78.44         4.93 o
 -18  12   4        203.30        210.66         6.88 o
 -16  12   4        111.41         93.89         4.81 o
 -14  12   4       3564.51       3450.14        29.30 o
 -12  12   4       2039.37       2082.38        19.49 o
 -10  12   4       1169.66       1064.70        10.77 o
  -8  12   4       5885.24       5532.25        44.95 o
  -6  12   4        694.68        668.90         8.82 o
  -4  12   4       1480.74       1474.44        20.26 o
  -2  12   4        255.47        257.86         3.74 o
   0  12   4        914.10        800.67         8.30 o
   2  12   4       6526.33       6221.19        41.45 o
   4  12   4        394.03        414.86         5.67 o
   6  12   4        892.84        860.56        11.52 o
   8  12   4      12149.01      11563.28        80.35 o
  10  12   4        135.84        161.95         4.22 o
  12  12   4       2039.61       2106.91        23.77 o
  14  12   4        878.72        890.79        10.77 o
  16  12   4        637.55        677.50         9.50 o
  18  12   4        429.07        394.16         8.04 o
  20  12   4        537.28        516.24         9.46 o
  22  12   4        202.22        184.48         7.90 o
  24  12   4        580.94        540.15        11.46 o
  26  12   4         86.87        102.62         6.29 o
  28  12   4        137.52        147.47         7.77 o
  30  12   4         73.24         61.73         7.58 o
  32  12   4         16.29         19.69         7.10 o
  34  12   4         16.42         24.04         9.80 o
  36  12   4         67.73         63.58         9.91 o
  38  12   4        373.98        360.06        16.23 o
 -37  13   4          2.98         20.71        11.34 o
 -35  13   4         28.76         18.87         9.19 o
 -33  13   4        117.90        126.18         8.70 o
 -31  13   4         32.81         36.58         6.68 o
 -29  13   4         16.36          7.80         5.62 o
 -27  13   4        413.89        427.27        11.34 o
 -25  13   4         23.89         19.83         4.65 o
 -23  13   4        195.21        200.43         7.90 o
 -21  13   4        257.69        289.50         8.43 o
 -19  13   4        364.44        331.51         8.37 o
 -17  13   4        364.14        356.74         8.12 o
 -15  13   4        260.97        276.21         6.32 o
 -13  13   4       1611.62       1552.64        15.80 o
 -11  13   4         53.99         70.10         3.45 o
  -9  13   4       2795.63       2636.97        21.30 o
  -7  13   4        318.62        311.92         5.33 o
  -5  13   4         40.50         41.72         2.35 o
  -3  13   4       1708.88       1605.32        14.00 o
  -1  13   4       1061.16       1010.99        13.63 o
   1  13   4       3154.90       3027.36        41.58 o
   3  13   4        719.72        716.07         9.86 o
   5  13   4       1249.21       1121.20        11.25 o
   7  13   4       4250.46       4059.04        31.02 o
   9  13   4        852.22        823.21         8.90 o
  11  13   4       1705.24       1611.32        14.57 o
  13  13   4       1612.09       1547.90        16.11 o
  15  13   4       1945.21       1886.99        17.57 o
  17  13   4       1334.89       1296.85        14.20 o
  19  13   4        194.20        197.06         6.81 o
  21  13   4        123.34        118.81         5.55 o
  23  13   4        250.67        227.34         8.41 o
  25  13   4        468.38        450.62        14.33 o
  27  13   4        574.21        567.87        13.59 o
  29  13   4        282.31        263.68        10.78 o
  31  13   4        195.88        163.53         8.77 o
  33  13   4        250.66        228.98        13.68 o
  35  13   4        104.53        101.12        10.00 o
  37  13   4         22.10         16.12        10.83 o
 -36  14   4        312.89        278.97        12.82 o
 -34  14   4         63.45         67.71        10.47 o
 -32  14   4        100.55         78.84         7.90 o
 -30  14   4        214.11        214.95        11.82 o
 -28  14   4        255.29        246.19        10.06 o
 -26  14   4        429.33        412.29        13.63 o
 -24  14   4        577.52        583.54        12.03 o
 -22  14   4         87.22         80.60         5.39 o
 -20  14   4       1638.25       1687.75        19.77 o
 -18  14   4        305.84        297.07         9.09 o
 -16  14   4        331.44        336.00         6.78 o
 -14  14   4        362.69        394.51         7.21 o
 -12  14   4        878.69        902.32         9.72 o
 -10  14   4        713.99        669.31         8.02 o
  -8  14   4       1979.61       1927.81        16.75 o
  -6  14   4       3318.70       3215.32        25.35 o
  -4  14   4       1163.42       1104.38        10.21 o
  -2  14   4        100.33         96.03         3.00 o
   0  14   4        900.72        857.69         9.08 o
   2  14   4        888.99        841.45         9.58 o
   4  14   4       4781.94       4614.88        34.74 o
   6  14   4       2352.41       2254.12        18.89 o
   8  14   4       1243.21       1171.90        11.57 o
  10  14   4       1702.40       1602.78        13.67 o
  12  14   4       3564.73       3447.69        28.11 o
  14  14   4        362.81        400.01         7.65 o
  16  14   4        107.09        121.64         6.05 o
  18  14   4       2001.19       1988.73        20.22 o
  20  14   4        421.91        399.40         8.77 o
  22  14   4        860.36        856.27        19.14 o
  24  14   4        472.99        472.61        11.09 o
  26  14   4        136.51        148.27         7.63 o
  28  14   4         91.79        108.18         7.09 o
  30  14   4         19.17         29.07         6.83 o
  32  14   4         16.65         15.30         7.71 o
  34  14   4        126.58        136.59         9.08 o
  36  14   4        106.39        113.06        12.64 o
 -37  15   4         10.01         21.05        11.54 o
 -35  15   4         98.03        100.72        12.48 o
 -33  15   4         57.08         61.86         8.31 o
 -31  15   4        295.83        327.65        13.14 o
 -29  15   4        114.92        116.56         7.96 o
 -27  15   4        854.04        856.00        17.44 o
 -25  15   4         38.85         41.82         5.20 o
 -23  15   4          9.18          6.35         4.38 o
 -21  15   4         71.71         61.83         4.92 o
 -19  15   4        340.25        344.15         8.72 o
 -17  15   4       2582.68       2655.95        26.55 o
 -15  15   4        433.21        405.33         7.63 o
 -13  15   4       1945.09       1908.42        16.36 o
 -11  15   4         62.09         51.21         2.70 o
  -9  15   4       1826.74       1712.14        16.52 o
  -7  15   4         52.96         82.91         4.46 o
  -5  15   4        923.99        758.17         9.00 o
  -3  15   4        944.75        922.15         9.53 o
  -1  15   4       2025.18       1981.67        15.59 o
   1  15   4       2210.20       2047.16        17.63 o
   3  15   4       2507.50       2314.93        20.79 o
   5  15   4        482.92        457.69         6.83 o
   7  15   4       1978.56       1949.51        16.94 o
   9  15   4        568.31        522.97         7.12 o
  11  15   4        185.93        202.39         5.32 o
  13  15   4        261.06        277.46         6.32 o
  15  15   4        433.40        417.06         7.21 o
  17  15   4        818.01        791.35         9.71 o
  19  15   4         22.97         19.36         3.43 o
  21  15   4        319.79        307.06         8.71 o
  23  15   4        203.62        177.81         7.63 o
  25  15   4       1314.16       1302.64        18.43 o
  27  15   4        128.30        129.68         7.56 o
  29  15   4        746.33        723.50        16.56 o
  31  15   4        165.16        187.10         9.80 o
  33  15   4        167.56        180.16         9.83 o
  35  15   4         29.80         34.86         9.45 o
  37  15   4        226.33        189.54        12.68 o
 -36  16   4          6.58         11.67        10.80 o
 -34  16   4        106.55        119.22        10.86 o
 -32  16   4         18.30         35.55         8.42 o
 -30  16   4         30.73         35.20         7.37 o
 -28  16   4        206.29        213.79        10.64 o
 -26  16   4        271.01        272.78        10.96 o
 -24  16   4       1002.12        974.09        15.63 o
 -22  16   4       1500.13       1505.97        19.26 o
 -20  16   4        172.22        158.07         7.37 o
 -18  16   4        182.95        168.85         6.91 o
 -16  16   4        414.80        416.46         7.98 o
 -14  16   4        107.14        116.17         5.14 o
 -12  16   4        637.72        666.19         8.44 o
 -10  16   4       1657.27       1597.67        14.43 o
  -8  16   4       3241.30       3057.16        24.96 o
  -6  16   4        580.81        546.03         7.21 o
  -4  16   4        647.57        686.87         8.71 o
  -2  16   4          7.94          5.67         1.93 o
   0  16   4       4429.23       3961.12        29.59 o
   2  16   4       2215.97       2109.52        20.30 o
   4  16   4        384.62        400.34         6.18 o
   6  16   4       1259.63       1234.18        12.09 o
   8  16   4       1199.68       1165.04        11.75 o
  10  16   4        849.06        779.52         8.86 o
  12  16   4        111.44         97.34         4.65 o
  14  16   4        331.53        330.94         6.93 o
  16  16   4        414.89        420.17         6.91 o
  18  16   4       1147.58       1168.43        13.20 o
  20  16   4         53.94         50.79         4.28 o
  22  16   4        777.25        742.36        14.78 o
  24  16   4        188.42        193.36        12.17 o
  26  16   4       1753.23       1810.30        22.79 o
  28  16   4        420.37        408.44        20.07 o
  30  16   4        475.12        479.57        15.39 o
  32  16   4        109.31        121.75         9.33 o
  34  16   4         30.11         26.37         9.12 o
  36  16   4        267.06        252.09        13.20 o
 -35  17   4         69.48         80.01        10.27 o
 -33  17   4        374.98        362.87        14.42 o
 -31  17   4        435.48        409.99        18.94 o
 -29  17   4        819.26        855.01        23.48 o
 -27  17   4        211.81        208.21         9.72 o
 -25  17   4        141.50        152.12         7.61 o
 -23  17   4        243.33        239.75         9.23 o
 -21  17   4         19.39         25.16         4.51 o
 -19  17   4        246.04        239.07         8.16 o
 -17  17   4        775.83        764.26        12.23 o
 -15  17   4        817.72        780.20        12.66 o
 -13  17   4       1334.93       1277.35        13.10 o
 -11  17   4        578.82        557.80         7.64 o
  -9  17   4        153.97        146.57         5.40 o
  -7  17   4         77.33         89.71         3.87 o
  -5  17   4         87.78         67.92         4.29 o
  -3  17   4       1170.23       1266.31        13.95 o
  -1  17   4       2087.99       2115.35        17.88 o
   1  17   4       1287.71       1215.58        12.76 o
   3  17   4         34.33         34.49         2.64 o
   5  17   4       1846.16       1760.98        15.58 o
   7  17   4       3798.95       3692.11        28.87 o
   9  17   4        979.71        946.83        10.40 o
  11  17   4       1190.98       1166.52        11.38 o
  13  17   4        364.11        365.16         7.19 o
  15  17   4       2582.96       2631.65        22.19 o
  17  17   4        775.82        751.75         9.52 o
  19  17   4        486.10        470.02         9.14 o
  21  17   4        626.40        594.35        11.09 o
  23  17   4        476.29        441.98        11.05 o
  25  17   4         71.58         77.31         6.06 o
  27  17   4        141.83        139.72         7.95 o
  29  17   4        573.43        540.42        20.06 o
  31  17   4        130.13        134.04         8.74 o
  33  17   4        395.23        447.82        16.36 o
  35  17   4         95.46        105.20        11.18 o
 -36  18   4         31.88         37.06        11.29 o
 -34  18   4         39.44         28.96         9.66 o
 -32  18   4        302.89        291.67        12.71 o
 -30  18   4        238.65        241.83        10.87 o
 -28  18   4        242.55        251.89        12.94 o
 -26  18   4        378.97        376.11        15.30 o
 -24  18   4        320.70        319.20        10.68 o
 -22  18   4        334.09        328.46        13.91 o
 -20  18   4        166.84        145.44         7.40 o
 -18  18   4         55.35         47.32         4.73 o
 -16  18   4       1147.69       1168.69        14.44 o
 -14  18   4       2001.16       1931.51        24.49 o
 -12  18   4        429.05        399.07         6.65 o
 -10  18   4       2063.82       2082.37        18.94 o
  -8  18   4       1057.41       1069.48        10.79 o
  -6  18   4       2661.13       2534.67        21.32 o
  -4  18   4        316.50        266.32         5.04 o
  -2  18   4       1536.68       1563.41        15.56 o
   0  18   4       1068.22        979.61        11.49 o
   2  18   4         65.16         51.72         3.62 o
   4  18   4        194.75        171.98         5.36 o
   6  18   4        165.59        151.20         4.46 o
   8  18   4       3022.07       2969.98        24.38 o
  10  18   4       1109.39       1004.35        10.70 o
  12  18   4        203.32        227.48         6.02 o
  14  18   4        305.83        293.43         6.52 o
  16  18   4        183.01        171.37         5.38 o
  18  18   4         55.38         51.25         3.85 o
  20  18   4         94.39         95.08         5.00 o
  22  18   4        895.96        879.17        14.07 o
  24  18   4        380.49        400.65        11.18 o
  26  18   4        345.42        389.13        11.93 o
  28  18   4        113.33        112.98         8.22 o
  30  18   4        311.41        308.87        13.15 o
  32  18   4        208.97        200.62        10.32 o
  34  18   4         13.85         20.12         9.75 o
  36  18   4        198.99        180.03        13.06 o
 -35  19   4         25.71         10.45        10.69 o
 -33  19   4        172.48        178.73        10.70 o
 -31  19   4        142.86        167.12         9.32 o
 -29  19   4        251.55        239.68        10.79 o
 -27  19   4          9.22         -9.28        11.01 o
 -25  19   4         70.01         64.01         6.17 o
 -23  19   4        287.50        270.63        12.85 o
 -21  19   4       1647.17       1674.73        20.98 o
 -19  19   4        298.58        297.86         9.17 o
 -17  19   4        486.26        483.58        10.20 o
 -15  19   4         22.98         17.00         3.27 o
 -13  19   4        194.30        186.73         5.82 o
 -11  19   4        203.50        191.50         5.28 o
  -9  19   4        191.85        198.54         5.05 o
  -7  19   4        871.69        830.44        10.23 o
  -5  19   4        242.55        256.94         5.21 o
  -3  19   4       1005.32       1042.79        12.38 o
  -1  19   4        712.72        632.27         8.72 o
   1  19   4       2075.93       2142.31        21.88 o
   3  19   4       1930.54       1919.81        19.47 o
   5  19   4       1300.35       1216.58        13.06 o
   7  19   4       1611.97       1568.32        15.48 o
   9  19   4        290.34        303.74         5.95 o
  11  19   4         75.40         80.17         3.46 o
  13  19   4        364.24        332.27         6.87 o
  15  19   4        340.44        344.57         7.09 o
  17  19   4        246.03        250.74         7.24 o
  19  19   4        298.59        294.87         7.69 o
  21  19   4        132.99        123.34         5.89 o
  23  19   4        572.61        565.09        13.02 o
  25  19   4        625.42        666.98        14.03 o
  27  19   4        214.21        201.47         9.60 o
  29  19   4         19.75         28.14         7.67 o
  31  19   4         56.80         59.51         8.61 o
  33  19   4         41.73         41.32         9.56 o
  35  19   4         11.14         15.65        11.38 o
 -34  20   4         13.42         12.02        11.24 o
 -32  20   4        326.81        290.90        12.76 o
 -30  20   4        126.71        123.70         8.85 o
 -28  20   4         61.93         55.38         7.62 o
 -26  20   4        116.67        120.63         8.46 o
 -24  20   4        659.41        682.52        14.11 o
 -22  20   4        394.47        370.87        10.91 o
 -20  20   4         49.91         55.26         5.15 o
 -18  20   4         94.35        101.27         5.78 o
 -16  20   4         53.98         51.42         4.29 o
 -14  20   4        422.00        400.58         9.49 o
 -12  20   4        537.43        510.96         8.28 o
 -10  20   4        836.98        847.27         9.90 o
  -8  20   4       1285.00       1226.16        13.01 o
  -6  20   4        419.74        408.94         6.61 o
  -4  20   4        111.49        116.66         4.67 o
  -2  20   4         54.15         47.71         3.43 o
   0  20   4        256.02        271.52         6.37 o
   2  20   4       2734.46       2666.11        24.52 o
   4  20   4       1136.61       1127.46        13.44 o
   6  20   4         62.76         70.72         3.72 o
   8  20   4        112.50        102.65         4.34 o
  10  20   4        536.23        530.22         7.95 o
  12  20   4         75.80         75.48         4.11 o
  14  20   4       1638.32       1654.56        18.92 o
  16  20   4        172.20        159.00         5.49 o
  18  20   4        166.88        172.68         6.30 o
  20  20   4         49.88         50.30         4.66 o
  22  20   4         15.49         17.23         4.53 o
  24  20   4        725.11        749.48        14.53 o
  26  20   4        453.15        437.02        14.74 o
  28  20   4        160.86        168.35         8.88 o
  30  20   4        151.33        150.27         9.36 o
  32  20   4         36.11         49.37         9.43 o
  34  20   4         49.11         49.79        10.72 o
 -33  21   4         60.28         40.16        10.56 o
 -31  21   4         40.58         40.11         9.12 o
 -29  21   4        161.91        173.84        11.23 o
 -27  21   4        401.00        375.71        14.66 o
 -25  21   4         31.74         31.33         8.17 o
 -23  21   4        497.24        482.34        12.48 o
 -21  21   4        132.34        122.07         6.41 o
 -19  21   4        132.94        113.61         6.04 o
 -17  21   4        626.49        599.73        12.50 o
 -15  21   4        319.80        303.31         7.97 o
 -13  21   4        123.36        118.00         5.37 o
 -11  21   4        139.52        128.13         4.83 o
  -9  21   4         34.49         25.18         2.89 o
  -7  21   4       1886.08       1842.79        17.05 o
  -5  21   4       1143.97       1062.71        13.34 o
  -3  21   4        209.45        201.35         5.82 o
  -1  21   4        172.28        181.50         5.75 o
   1  21   4        328.86        329.97         7.02 o
   3  21   4        168.63        208.67         6.73 o
   5  21   4        169.23        179.47         5.66 o
   7  21   4        383.04        390.52         7.26 o
   9  21   4        646.90        614.23         8.61 o
  11  21   4        685.31        706.52         9.01 o
  13  21   4        257.63        271.39         6.69 o
  15  21   4         71.69         63.26         4.00 o
  17  21   4         19.41         27.86         3.76 o
  19  21   4       1646.95       1684.34        17.79 o
  21  21   4        132.28        130.02         6.17 o
  23  21   4        339.38        364.81        10.43 o
  25  21   4          7.38         -1.08         6.50 o
  27  21   4         82.03         73.37         8.28 o
  29  21   4        192.55        190.58         9.63 o
  31  21   4         13.35         14.42         9.01 o
  33  21   4         61.36         50.80        10.85 o
 -32  22   4        139.01        154.98        10.50 o
 -30  22   4        287.76        308.46        12.84 o
 -28  22   4         73.64         80.65         7.77 o
 -26  22   4         77.47         73.28         9.40 o
 -24  22   4          3.83         -6.23         6.23 o
 -22  22   4        399.30        378.86        13.15 o
 -20  22   4         15.50         12.78         5.13 o
 -18  22   4        895.85        878.00        15.34 o
 -16  22   4        777.45        751.68        13.83 o
 -14  22   4        860.37        860.00        11.24 o
 -12  22   4        202.26        180.36         5.53 o
 -10  22   4        598.77        573.54         8.80 o
  -8  22   4         11.33          6.96         2.84 o
  -6  22   4       1022.68        934.81        10.67 o
  -4  22   4        117.16        111.27         4.68 o
  -2  22   4        662.10        633.41         9.61 o
   0  22   4        384.90        394.30         7.85 o
   2  22   4       1938.28       1859.53        19.38 o
   4  22   4         59.63         57.84         4.21 o
   6  22   4        199.16        174.98         5.78 o
   8  22   4        507.29        464.60         8.31 o
  10  22   4         59.80         59.40         4.00 o
  12  22   4        253.96        224.01         7.73 o
  14  22   4         87.22         79.65         3.99 o
  16  22   4       1499.92       1491.44        16.60 o
  18  22   4        333.93        319.25         8.32 o
  20  22   4        394.34        396.16         9.72 o
  22  22   4        399.24        407.90        10.40 o
  24  22   4         58.11         57.33         7.33 o
  26  22   4        177.00        160.21         8.54 o
  28  22   4         66.21         56.12         8.08 o
  30  22   4        237.55        238.36        11.48 o
  32  22   4         91.18        101.53        11.22 o
 -33  23   4         85.40         64.17        11.08 o
 -31  23   4         28.46         21.99         9.82 o
 -29  23   4         12.30         19.96         8.60 o
 -27  23   4         85.76         95.80         8.24 o
 -25  23   4        472.29        430.14        13.89 o
 -23  23   4        360.95        372.72        13.38 o
 -21  23   4        339.37        342.94        11.31 o
 -19  23   4        572.67        551.71        13.06 o
 -17  23   4        476.11        444.71        10.98 o
 -15  23   4        203.61        183.88         7.35 o
 -13  23   4        250.55        234.20         7.14 o
 -11  23   4         94.68        102.58         4.67 o
  -9  23   4       1607.52       1603.65        15.30 o
  -7  23   4       1560.50       1550.14        15.84 o
  -5  23   4        627.08        608.59         9.31 o
  -3  23   4        336.10        335.61         7.48 o
  -1  23   4        155.95        141.83         5.59 o
   1  23   4        360.18        365.83         8.18 o
   3  23   4       1474.52       1522.37        17.15 o
   5  23   4        849.27        870.76        13.68 o
   7  23   4       1187.23       1207.51        15.01 o
   9  23   4       1605.83       1641.74        19.32 o
  11  23   4        291.60        271.45         6.86 o
  13  23   4        195.27        204.53         7.43 o
  15  23   4          9.16          8.64         3.54 o
  17  23   4        243.30        244.34         8.12 o
  19  23   4        287.40        295.75         8.96 o
  21  23   4        497.32        489.47        11.56 o
  23  23   4        361.12        341.64        12.16 o
  25  23   4        164.43        168.18         9.44 o
  27  23   4        391.89        391.69        14.86 o
  29  23   4         48.27         59.09         9.28 o
  31  23   4        119.94        122.34        11.46 o
  33  23   4         11.47         22.81        12.08 o
 -32  24   4        114.51        104.52        11.30 o
 -30  24   4         38.06         26.05         9.36 o
 -28  24   4        236.39        210.40        10.19 o
 -26  24   4         60.98         44.20         7.67 o
 -24  24   4        396.61        379.98        13.18 o
 -22  24   4         58.09         60.68         6.52 o
 -20  24   4        725.18        728.23        13.69 o
 -18  24   4        380.45        382.15        10.23 o
 -16  24   4        188.29        170.70         7.70 o
 -14  24   4        472.81        459.16         9.00 o
 -12  24   4        580.96        546.08         8.92 o
 -10  24   4        419.86        414.59         7.97 o
  -8  24   4        164.41        169.68         6.10 o
  -6  24   4         64.32         62.34         3.99 o
  -4  24   4        195.56        173.46         6.14 o
  -2  24   4       1390.43       1355.28        15.32 o
   0  24   4       1962.17       1856.45        19.81 o
   2  24   4        953.26        926.67        12.94 o
   4  24   4        311.98        327.02         8.59 o
   6  24   4         51.73         55.44         4.65 o
   8  24   4        147.59        165.56         6.85 o
  10  24   4        549.17        562.71         9.44 o
  12  24   4        545.87        522.61        10.89 o
  14  24   4        577.38        576.64        11.42 o
  16  24   4       1002.02        971.61        13.21 o
  18  24   4        320.58        317.66         9.73 o
  20  24   4        659.24        670.23        13.96 o
  22  24   4          3.83         -6.17         6.17 o
  24  24   4        396.70        418.52        14.00 o
  26  24   4          6.47         10.22         7.77 o
  28  24   4        236.42        246.30        11.37 o
  30  24   4        141.17        140.89        12.76 o
  32  24   4         97.41         79.66        12.29 o
 -31  25   4         18.88         14.55        10.68 o
 -29  25   4         11.80         17.47         9.31 o
 -27  25   4         69.72         69.19         7.86 o
 -25  25   4        227.08        218.31         9.44 o
 -23  25   4        164.46        146.97         8.37 o
 -21  25   4          7.40         11.30         5.99 o
 -19  25   4        625.34        669.85        13.99 o
 -17  25   4         71.57         70.71         5.85 o
 -15  25   4       1314.15       1320.81        18.13 o
 -13  25   4        468.18        442.04         8.85 o
 -11  25   4        551.01        523.94         9.39 o
  -9  25   4        579.36        566.47         9.66 o
  -7  25   4        650.71        639.50        10.79 o
  -5  25   4       2057.87       2014.78        19.65 o
  -3  25   4         52.99         49.42         3.99 o
  -1  25   4       1820.17       1839.92        19.95 o
   1  25   4          0.49          7.54         3.52 o
   3  25   4        321.65        302.15         8.23 o
   5  25   4        273.74        287.16         8.44 o
   7  25   4        851.39        883.17        14.22 o
   9  25   4       1484.47       1481.12        19.28 o
  11  25   4         63.64         69.01         5.37 o
  13  25   4         23.91         15.93         4.18 o
  15  25   4         38.86         47.53         4.51 o
  17  25   4        141.44        142.54         6.73 o
  19  25   4         70.05         65.09         5.80 o
  21  25   4         31.80         37.24         6.72 o
  23  25   4        472.40        456.58        13.42 o
  25  25   4        227.09        220.99        11.36 o
  27  25   4         91.25         93.11         9.43 o
  29  25   4         46.03         58.41        10.23 o
  31  25   4         34.61         22.47        11.59 o
 -30  26   4        249.24        221.92        13.84 o
 -28  26   4          8.19          5.51         9.86 o
 -26  26   4         20.92         14.19         8.34 o
 -24  26   4          6.47          3.53         7.92 o
 -22  26   4        177.01        169.60         9.51 o
 -20  26   4        453.14        408.32        13.02 o
 -18  26   4        345.39        373.52        12.01 o
 -16  26   4       1753.07       1818.17        24.38 o
 -14  26   4        136.47        142.30         7.42 o
 -12  26   4         86.96        103.01         7.01 o
 -10  26   4        906.33        852.74        12.64 o
  -8  26   4        137.46        138.53         5.62 o
  -6  26   4        206.02        206.82         6.90 o
  -4  26   4        436.46        436.65         9.50 o
  -2  26   4        390.28        358.00         8.91 o
   0  26   4         31.21         43.19         4.25 o
   2  26   4        446.19        420.88         9.49 o
   4  26   4        244.21        233.45         7.87 o
   6  26   4        474.13        454.90        10.81 o
   8  26   4        738.12        755.65        13.42 o
  10  26   4        488.63        495.94        11.11 o
  12  26   4         59.70         51.60         5.40 o
  14  26   4        429.31        413.19        10.00 o
  16  26   4        270.87        258.28        10.05 o
  18  26   4        378.79        372.34        11.26 o
  20  26   4        116.66        117.86         7.65 o
  22  26   4         77.48         66.88         7.21 o
  24  26   4         60.98         46.41         8.53 o
  26  26   4         20.92          5.43         8.73 o
  28  26   4         56.90         49.83        10.40 o
  30  26   4         50.68         53.76        13.45 o
 -29  27   4         22.62         25.67        11.80 o
 -27  27   4         45.06         54.80        12.57 o
 -25  27   4         91.24         78.28         9.62 o
 -23  27   4        391.90        407.16        16.24 o
 -21  27   4         82.00         57.33         7.88 o
 -19  27   4        214.29        211.71        11.97 o
 -17  27   4        141.79        126.42        11.91 o
 -15  27   4        128.30        108.70         7.29 o
 -13  27   4        574.26        581.92        11.32 o
 -11  27   4        136.82        141.10         5.92 o
  -9  27   4       1777.65       1785.05        19.10 o
  -7  27   4        261.51        272.09         7.95 o
  -5  27   4        213.73        201.75         7.21 o
  -3  27   4        173.50        152.63         6.82 o
  -1  27   4         96.84        108.79         5.77 o
   1  27   4       1464.13       1465.15        17.86 o
   3  27   4        403.30        420.74        10.59 o
   5  27   4        760.87        751.25        13.20 o
   7  27   4        514.76        521.23        11.67 o
   9  27   4        195.28        184.97         8.48 o
  11  27   4        897.86        908.68        14.74 o
  13  27   4        413.93        402.83        11.29 o
  15  27   4        854.02        843.39        14.69 o
  17  27   4        211.87        214.86        13.49 o
  19  27   4          9.22          3.17         6.08 o
  21  27   4        401.06        372.72        13.86 o
  23  27   4         85.79         74.03         8.85 o
  25  27   4         69.70         68.42         9.93 o
  27  27   4         45.06         38.41        11.59 o
  29  27   4         33.14         45.33        12.79 o
 -28  28   4        155.24        152.09        13.39 o
 -26  28   4         56.89         62.15        10.59 o
 -24  28   4        236.38        244.29        12.51 o
 -22  28   4         66.20         49.53         8.73 o
 -20  28   4        160.94        166.77         9.83 o
 -18  28   4        113.30        106.88         8.54 o
 -16  28   4        420.43        390.31        14.77 o
 -14  28   4         91.73         84.20         6.82 o
 -12  28   4        137.57        137.79         7.16 o
 -10  28   4        274.75        263.61         8.52 o
  -8  28   4         53.74         64.16         4.80 o
  -6  28   4        235.78        239.80         8.24 o
  -4  28   4        762.31        737.14        12.77 o
  -2  28   4        291.83        289.56         8.99 o
   0  28   4        621.39        650.92        11.98 o
   2  28   4         86.52        111.40         5.93 o
   4  28   4        549.40        521.16        10.82 o
   6  28   4         69.64         72.04         5.78 o
   8  28   4        298.49        281.59        11.69 o
  10  28   4        480.84        476.95        11.39 o
  12  28   4         89.80         84.42         5.91 o
  14  28   4        255.37        269.17        11.52 o
  16  28   4        206.25        195.78        10.84 o
  18  28   4        242.49        225.44        10.09 o
  20  28   4         61.91         70.68         8.07 o
  22  28   4         73.62         74.27         8.94 o
  24  28   4        236.47        228.12        13.64 o
  26  28   4          8.19          7.53        10.95 o
  28  28   4        155.24        149.92        17.83 o
 -27  29   4         33.12         24.93        17.76 o
 -25  29   4         46.03         38.54        10.51 o
 -23  29   4         48.25         52.78        10.12 o
 -21  29   4        192.53        185.26        10.84 o
 -19  29   4         19.78          5.75         9.09 o
 -17  29   4        573.42        532.73        15.51 o
 -15  29   4        746.56        729.42        16.45 o
 -13  29   4        282.36        274.90        12.18 o
 -11  29   4         91.86         83.06         5.55 o
  -9  29   4        608.01        591.89        11.41 o
  -7  29   4       2091.99       2115.59        25.32 o
  -5  29   4        680.78        665.11        13.06 o
  -3  29   4        527.05        519.85        13.84 o
  -1  29   4        310.26        322.91         9.68 o
   1  29   4        384.40        402.20        10.22 o
   3  29   4        247.81        244.88         8.93 o
   5  29   4        234.20        230.64        10.72 o
   7  29   4         46.64         39.37         5.55 o
   9  29   4        326.18        339.06        10.36 o
  11  29   4        123.27        105.59         6.95 o
  13  29   4         16.37          3.60         5.68 o
  15  29   4        114.98        122.07         9.34 o
  17  29   4        819.41        796.31        16.99 o
  19  29   4        251.58        247.07        11.85 o
  21  29   4        161.88        171.65        10.27 o
  23  29   4         12.29          0.58        11.10 o
  25  29   4         11.81         23.05        10.90 o
  27  29   4         22.62         28.66        12.59 o
 -26  30   4         50.65         64.31        13.18 o
 -24  30   4        141.15        140.78        11.84 o
 -22  30   4        237.56        221.85        11.86 o
 -20  30   4        151.33        150.55        12.54 o
 -18  30   4        311.43        299.96        14.82 o
 -16  30   4        475.20        473.42        23.24 o
 -14  30   4         19.16          2.76         7.04 o
 -12  30   4         73.21         68.65         7.42 o
 -10  30   4        117.12        119.56         6.49 o
  -8  30   4        433.54        454.61        10.70 o
  -6  30   4        108.55        111.31         6.32 o
  -4  30   4        285.08        288.24         9.86 o
  -2  30   4       1092.24       1089.52        15.93 o
   0  30   4         79.28         82.67         5.82 o
   2  30   4        254.94        254.30         9.34 o
   4  30   4        447.04        449.90        11.53 o
   6  30   4        111.62        117.46         7.07 o
   8  30   4        121.25        116.17         7.12 o
  10  30   4        585.07        560.32        12.99 o
  12  30   4        233.28        223.04        10.43 o
  14  30   4        214.08        207.56         8.93 o
  16  30   4         30.76         11.13         8.03 o
  18  30   4        238.66        246.24        12.19 o
  20  30   4        126.66        137.22        10.03 o
  22  30   4        287.59        301.82        15.86 o
  24  30   4         38.05         24.35        11.86 o
  26  30   4        249.21        275.98        25.41 o
 -25  31   4         34.61         36.03        13.00 o
 -23  31   4        119.87        143.22        17.27 o
 -21  31   4         13.37         29.36        11.02 o
 -19  31   4         56.82         63.05         9.30 o
 -17  31   4        130.12        135.44         9.94 o
 -15  31   4        165.21        183.00        10.39 o
 -13  31   4        195.90        190.72        10.18 o
 -11  31   4          6.75          5.70         6.20 o
  -9  31   4        201.50        191.75        10.30 o
  -7  31   4        560.93        552.31        12.41 o
  -5  31   4         89.34         81.23         6.06 o
  -3  31   4        342.17        360.06        10.80 o
  -1  31   4        624.05        612.98        12.64 o
   1  31   4        144.78        143.26         7.10 o
   3  31   4        935.67        921.64        19.10 o
   5  31   4        714.16        711.18        14.02 o
   7  31   4         56.13         56.87         6.69 o
   9  31   4        180.93        192.66         9.30 o
  11  31   4        211.34        198.06         8.69 o
  13  31   4         32.81         31.46         6.47 o
  15  31   4        295.86        313.36        13.57 o
  17  31   4        435.60        395.16        15.66 o
  19  31   4        142.98        158.72        10.47 o
  21  31   4         40.61         31.22        10.22 o
  23  31   4         28.46         13.82        11.38 o
  25  31   4         18.86         48.43        12.72 o
 -24  32   4         97.35        100.16        14.55 o
 -22  32   4         91.24        104.03        11.67 o
 -20  32   4         36.13         45.88        10.79 o
 -18  32   4        208.92        187.97        12.33 o
 -16  32   4        109.31         97.96         9.24 o
 -14  32   4         16.71          2.34         7.84 o
 -12  32   4         16.30         17.31         7.74 o
 -10  32   4        142.40        145.11         8.30 o
  -8  32   4        291.79        261.12        11.16 o
  -6  32   4        552.92        533.12        14.19 o
  -4  32   4        238.51        231.88         9.91 o
  -2  32   4         36.62         40.06         6.11 o
   0  32   4        146.83        142.69         9.69 o
   2  32   4        226.33        227.89        10.28 o
   4  32   4         45.02         46.57         6.32 o
   6  32   4        126.14        121.72         8.14 o
   8  32   4       1104.04       1104.10        17.69 o
  10  32   4        416.45        379.89        12.33 o
  12  32   4        439.27        420.41        14.75 o
  14  32   4        100.57         92.43         8.24 o
  16  32   4         18.31         23.53         8.19 o
  18  32   4        302.90        334.96        15.49 o
  20  32   4        326.83        288.92        22.08 o
  22  32   4        138.94        171.55        13.09 o
  24  32   4        114.47        125.87        13.97 o
 -23  33   4         11.47          2.71        13.36 o
 -21  33   4         61.39         54.40        11.69 o
 -19  33   4         41.71         41.60        10.79 o
 -17  33   4        395.06        411.91        19.29 o
 -15  33   4        167.51        158.24        11.52 o
 -13  33   4        250.69        234.23        13.05 o
 -11  33   4        151.02        156.07        12.20 o
  -9  33   4         51.50         48.91         6.83 o
  -7  33   4         76.35         81.27         6.95 o
  -5  33   4        126.54        114.36         7.59 o
  -3  33   4        598.24        584.19        14.06 o
  -1  33   4        683.19        640.21        15.60 o
   1  33   4        212.57        228.00        11.62 o
   3  33   4        156.19        131.09         8.47 o
   5  33   4          5.02          7.73         6.82 o
   7  33   4         13.10         -3.00         6.53 o
   9  33   4        136.24        127.12         8.45 o
  11  33   4          5.57          1.51         6.88 o
  13  33   4        117.88        120.01         9.11 o
  15  33   4         57.12         35.63         8.68 o
  17  33   4        375.09        404.45        18.05 o
  19  33   4        172.51        205.83        14.16 o
  21  33   4         60.28         70.14        11.89 o
  23  33   4         85.36         95.07        14.71 o
 -20  34   4         49.14         70.79        12.99 o
 -18  34   4         13.86          6.92        10.88 o
 -16  34   4         30.10         10.18        10.21 o
 -14  34   4        126.58        130.60        10.70 o
 -12  34   4         16.40         15.49         8.65 o
 -10  34   4         56.29         56.80         8.90 o
  -8  34   4        143.16        142.49         8.49 o
  -6  34   4        175.88        190.68         8.92 o
  -4  34   4         44.65         46.44         6.97 o
  -2  34   4        272.56        257.79        11.36 o
   0  34   4         80.13         77.99         7.46 o
   2  34   4        469.96        419.18        13.97 o
   4  34   4        540.04        560.89        15.15 o
   6  34   4        267.33        240.19        12.49 o
   8  34   4        262.40        265.88        16.92 o
  10  34   4        117.16        120.80         8.20 o
  12  34   4         24.37         25.88         8.09 o
  14  34   4         63.45         49.71        10.16 o
  16  34   4        106.53        103.71        10.39 o
  18  34   4         39.43         36.70        11.43 o
  20  34   4         13.43         14.75        12.05 o
 -19  35   4         11.12          7.81        12.33 o
 -17  35   4         95.46         94.31        11.98 o
 -15  35   4         29.80         28.66        10.57 o
 -13  35   4        104.50        111.31        14.19 o
 -11  35   4          6.31         -9.73         9.73 o
  -9  35   4        305.61        283.64        13.82 o
  -7  35   4         22.62         30.65         7.84 o
  -5  35   4         71.75         74.83         7.61 o
  -3  35   4          9.16          4.33         7.21 o
  -1  35   4        109.17        102.32         7.43 o
   1  35   4       1369.88       1357.24        25.28 o
   3  35   4         75.33         94.87         7.91 o
   5  35   4        253.37        255.46        12.56 o
   7  35   4         29.59         26.67         8.91 o
   9  35   4         33.09         20.28         8.76 o
  11  35   4         31.28         32.80         9.37 o
  13  35   4         28.76         34.78        11.41 o
  15  35   4         98.07         95.02        11.12 o
  17  35   4         69.48        105.20        18.22 o
  19  35   4         25.72         17.04        13.19 o
 -18  36   4        198.98        148.67        14.81 o
 -16  36   4        266.95        256.68        14.26 o
 -14  36   4        106.41        113.54        11.72 o
 -12  36   4         67.71         56.74        11.04 o
 -10  36   4         87.97         72.96        10.50 o
  -8  36   4         96.34        119.00         9.97 o
  -6  36   4         96.54         89.80         8.09 o
  -4  36   4        209.03        218.25        11.69 o
  -2  36   4        132.91        116.23         8.29 o
   0  36   4        197.20        188.63         9.41 o
   2  36   4         18.67         33.41         7.63 o
   4  36   4         28.10         31.39         8.22 o
   6  36   4         27.97         22.75         8.97 o
   8  36   4         73.68         75.28         8.40 o
  10  36   4        250.27        249.57        11.59 o
  12  36   4         12.56         17.55         9.78 o
  14  36   4        312.92        297.91        17.05 o
  16  36   4          6.59          1.03        12.60 o
  18  36   4         31.86         51.06        14.06 o
 -15  37   4        226.34        219.77        17.73 o
 -13  37   4         22.10         21.86        11.37 o
 -11  37   4         11.38         -4.68        10.85 o
  -9  37   4        193.82        202.17        17.46 o
  -7  37   4        442.61        427.58        16.72 o
  -5  37   4        228.90        240.18        10.47 o
  -3  37   4         28.30         21.54         8.01 o
  -1  37   4        236.19        216.26        10.37 o
   1  37   4        166.73        156.98         9.58 o
   3  37   4         72.58         71.10         9.19 o
   5  37   4         22.16         13.99         8.85 o
   7  37   4        221.00        225.55        10.41 o
   9  37   4         81.63         94.00         9.67 o
  11  37   4          9.00         22.14        10.88 o
  13  37   4          2.98          5.20        12.44 o
  15  37   4         10.01         22.86        13.13 o
 -12  38   4        374.05        345.11        18.74 o
 -10  38   4         30.81         -0.46        11.35 o
  -8  38   4        307.04        261.46        13.80 o
  -6  38   4         43.98         60.27        11.66 o
  -4  38   4        201.90        171.29        10.40 o
  -2  38   4        105.22        118.48        10.66 o
   0  38   4         67.17         71.54         9.43 o
   2  38   4        331.03        338.58        14.65 o
   4  38   4         12.29         22.22        10.15 o
   6  38   4        200.62        208.29        12.17 o
   8  38   4        105.66        135.99        12.33 o
  10  38   4        114.46        104.13        12.31 o
  12  38   4         54.25         75.04        18.24 o
  -9  39   4         38.47         34.89        12.29 o
  -7  39   4        103.56        117.43        13.98 o
  -5  39   4        158.26        170.64        13.37 o
  -3  39   4        101.60         85.85        10.27 o
  -1  39   4        230.45        201.79        12.12 o
   1  39   4        230.87        245.92        14.96 o
   3  39   4         81.28        115.47        14.37 o
   5  39   4         20.82         18.55        10.62 o
   7  39   4         55.37         55.19        11.29 o
   9  39   4         86.59         92.26        14.47 o
  -4  40   4         20.94        -11.31        11.72 o
  -2  40   4        121.19        142.05        11.74 o
   0  40   4         26.20         24.27        11.21 o
   2  40   4        209.64        231.02        15.27 o
   4  40   4         38.36         34.10        12.64 o
   1   0   5        758.62        674.52         7.74 o
   3   0   5       1218.23       1230.01        10.14 o
   5   0   5       1055.21        959.74         8.06 o
   7   0   5         87.04         89.76         3.29 o
   9   0   5        800.41        698.19         7.45 o
  11   0   5        487.99        446.73         6.56 o
  13   0   5       1188.48       1096.73        11.81 o
  15   0   5        750.07        738.58         9.00 o
  17   0   5       1324.69       1287.31        13.26 o
  19   0   5          1.14          1.76         2.76 o
  21   0   5        568.95        551.79         8.88 o
  23   0   5        399.52        389.00         8.29 o
  25   0   5        587.17        538.83         9.97 o
  27   0   5       1556.55       1549.10        21.80 o
  29   0   5        312.97        293.26        13.78 o
  31   0   5        191.12        176.19         9.31 o
  33   0   5        523.42        514.68        18.42 o
  35   0   5        107.57        121.43        11.46 o
  37   0   5         24.84         22.78        14.89 o
 -38   1   5         68.54         43.95        11.31 o
 -36   1   5          6.48         19.43         9.75 o
 -34   1   5         63.69         71.95         8.93 o
 -32   1   5        635.96        604.46        18.01 o
 -30   1   5         19.47         12.46         6.97 o
 -28   1   5         96.92        107.58         7.75 o
 -26   1   5         58.07         62.04         5.19 o
 -24   1   5         57.89         55.90         4.25 o
 -22   1   5        228.32        251.98         6.76 o
 -20   1   5       1457.86       1419.69        15.00 o
 -18   1   5        229.61        246.59         6.30 o
 -16   1   5        637.24        617.93         9.05 o
 -14   1   5        203.17        200.19         5.29 o
 -12   1   5        283.21        227.17         4.60 o
 -10   1   5       4373.65       4295.59        28.60 o
  -8   1   5        809.10        759.83         7.35 o
  -6   1   5       1997.49       2103.30        13.65 o
  -4   1   5         40.94         29.72         1.75 o
  -2   1   5        859.45        906.50         8.21 o
   0   1   5        758.58        679.49         7.40 o
   2   1   5       2662.43       2389.91        17.56 o
   4   1   5        422.32        376.96         4.73 o
   6   1   5       2576.97       2313.19        15.74 o
   8   1   5        844.48        761.17         7.85 o
  10   1   5       5115.98       4971.61        40.88 o
  12   1   5        263.50        274.59         5.43 o
  14   1   5        994.60        989.15        11.22 o
  16   1   5        929.14        881.92        10.61 o
  18   1   5        508.37        489.34         7.62 o
  20   1   5        930.25        873.00        10.96 o
  22   1   5        233.54        234.62         7.33 o
  24   1   5        628.06        633.30        10.23 o
  26   1   5        638.32        637.80        12.95 o
  28   1   5          3.86          3.34         5.27 o
  30   1   5         16.14          6.14         6.95 o
  32   1   5        221.35        232.02        11.13 o
  34   1   5        130.04        133.29         9.61 o
  36   1   5        137.78        143.97        10.83 o
  38   1   5         91.45         69.70        11.57 o
 -37   2   5         43.70         27.14        14.25 o
 -35   2   5        262.52        248.98        12.94 o
 -33   2   5         44.17         40.71         7.70 o
 -31   2   5          4.84          3.76         6.39 o
 -29   2   5         44.85         30.17         5.97 o
 -27   2   5        268.73        255.42         9.60 o
 -25   2   5        302.82        304.00         8.40 o
 -23   2   5       1249.56       1214.96        15.52 o
 -21   2   5       3251.56       3257.96        28.44 o
 -19   2   5        636.30        570.77         8.72 o
 -17   2   5       1395.86       1294.07        14.52 o
 -15   2   5        472.33        422.01         7.30 o
 -13   2   5        155.39        143.57         5.54 o
 -11   2   5         68.61         55.39         3.38 o
  -9   2   5       2957.30       2777.22        21.58 o
  -7   2   5       1063.62        961.41         8.03 o
  -5   2   5       1000.30        871.48         7.60 o
  -3   2   5       1682.63       1647.63        12.51 o
  -1   2   5       2662.47       2417.66        17.67 o
   1   2   5        859.35        901.17         8.55 o
   3   2   5       1298.31       1374.11        10.59 o
   5   2   5       2685.02       2528.38        18.17 o
   7   2   5        774.76        843.49         7.46 o
   9   2   5        176.42        167.39         4.03 o
  11   2   5        775.73        760.89         8.96 o
  13   2   5       6924.56       6477.82        47.25 o
  15   2   5       1467.12       1448.30        14.68 o
  17   2   5        858.41        891.01        10.82 o
  19   2   5        399.18        387.20         7.32 o
  21   2   5        492.28        478.08         9.21 o
  23   2   5         21.14         21.35         3.82 o
  25   2   5        429.24        419.36        11.55 o
  27   2   5       1847.01       1812.65        22.47 o
  29   2   5        923.36        911.99        17.12 o
  31   2   5        150.56        163.19         9.15 o
  33   2   5        287.78        285.81        12.04 o
  35   2   5         44.92         38.77         9.01 o
  37   2   5        105.67        105.55        11.30 o
 -38   3   5          9.60          7.32        13.10 o
 -36   3   5         71.95         83.01        10.08 o
 -34   3   5        100.48        120.21         9.50 o
 -32   3   5        453.74        444.82        14.18 o
 -30   3   5        596.16        537.83        16.92 o
 -28   3   5        656.76        647.67        15.13 o
 -26   3   5        317.34        292.36         8.78 o
 -24   3   5         72.76         75.57         4.74 o
 -22   3   5        668.58        711.63        11.49 o
 -20   3   5        867.94        907.06        11.15 o
 -18   3   5       1420.27       1380.83        15.44 o
 -16   3   5        315.78        313.09         6.79 o
 -14   3   5        113.53        115.42         5.32 o
 -12   3   5       1554.30       1400.39        12.83 o
 -10   3   5        482.21        456.72         6.55 o
  -8   3   5       2814.37       2742.83        21.85 o
  -6   3   5       1143.35       1231.67         9.34 o
  -4   3   5        401.58        400.51         4.57 o
  -2   3   5       1298.20       1355.90        11.32 o
   0   3   5       1217.92       1232.13        10.49 o
   2   3   5       1682.63       1637.63        13.10 o
   4   3   5        248.81        226.96         3.68 o
   6   3   5      15351.36      14091.37        82.25 o
   8   3   5        974.12        825.41         8.99 o
  10   3   5        362.40        313.62         5.32 o
  12   3   5       2235.23       2018.71        16.77 o
  14   3   5       1164.33       1134.27        11.83 o
  16   3   5         69.99         60.32         3.27 o
  18   3   5       1154.17       1117.93        12.72 o
  20   3   5       1786.68       1729.53        17.65 o
  22   3   5       1436.42       1355.59        15.94 o
  24   3   5         58.90         55.22         4.86 o
  26   3   5        179.43        162.12         7.87 o
  28   3   5        140.56        137.29         7.18 o
  30   3   5        217.11        208.86        12.04 o
  32   3   5        598.15        606.14        15.99 o
  34   3   5        107.17        105.95         9.01 o
  36   3   5        353.47        350.96        19.37 o
  38   3   5         24.09         30.93        11.83 o
 -37   4   5        175.58        200.78        16.65 o
 -35   4   5         84.09         67.17        11.85 o
 -33   4   5        328.45        327.51        15.08 o
 -31   4   5        325.78        321.49        12.85 o
 -29   4   5        187.85        196.94         9.86 o
 -27   4   5        220.19        204.62         7.86 o
 -25   4   5        568.47        555.27        10.32 o
 -23   4   5        971.03        964.53        13.04 o
 -21   4   5         84.69         85.00         4.59 o
 -19   4   5       3034.19       3002.32        26.31 o
 -17   4   5         25.43         27.21         2.93 o
 -15   4   5       1321.11       1233.86        13.15 o
 -13   4   5        430.38        401.48         6.82 o
 -11   4   5         87.56         81.97         3.85 o
  -9   4   5       1790.14       1628.24        15.01 o
  -7   4   5        854.87        885.87         8.79 o
  -5   4   5       7202.80       6823.24        42.18 o
  -3   4   5        248.88        222.53         3.63 o
  -1   4   5        422.48        375.76         5.02 o
   1   4   5         40.90         29.79         1.77 o
   3   4   5        401.31        398.31         4.69 o
   5   4   5       2831.35       2682.09        17.91 o
   7   4   5       2665.17       2573.92        16.61 o
   9   4   5       6066.50       5732.16        38.73 o
  11   4   5       4543.20       4286.85        31.71 o
  13   4   5       3730.82       3470.51        26.10 o
  15   4   5       2061.56       2002.65        17.93 o
  17   4   5        528.43        523.25         7.96 o
  19   4   5        286.40        268.12         6.32 o
  21   4   5        340.15        304.83         8.75 o
  23   4   5        219.89        201.11         9.30 o
  25   4   5        542.43        509.39        11.26 o
  27   4   5       1971.31       2110.85        26.37 o
  29   4   5       1127.46       1112.37        19.61 o
  31   4   5        145.03        117.46         8.46 o
  33   4   5        213.82        208.17        10.64 o
  35   4   5          1.31          0.51         9.16 o
  37   4   5         92.05        103.78        11.19 o
 -38   5   5         31.69         57.71        12.80 o
 -36   5   5        233.41        224.39        15.45 o
 -34   5   5         75.13         76.58         9.73 o
 -32   5   5         56.68         52.63         7.25 o
 -30   5   5        305.50        287.78        14.58 o
 -28   5   5          1.86          3.05         4.67 o
 -26   5   5       1517.98       1499.02        17.50 o
 -24   5   5        175.10        170.55         6.77 o
 -22   5   5        299.76        301.05         7.90 o
 -20   5   5        231.81        249.08         7.06 o
 -18   5   5        387.34        382.21         7.81 o
 -16   5   5        415.99        378.38         7.98 o
 -14   5   5        285.27        271.22         7.16 o
 -12   5   5       5655.51       5379.15        37.10 o
 -10   5   5       3312.19       3174.56        23.16 o
  -8   5   5         96.77         81.84         2.78 o
  -6   5   5       1758.61       1611.71        13.68 o
  -4   5   5       2831.69       2704.05        17.74 o
  -2   5   5       2684.50       2516.20        16.85 o
   0   5   5       1055.47        961.96         8.79 o
   2   5   5        999.99        880.04         7.23 o
   4   5   5       7203.94       6871.14        40.58 o
   6   5   5       3368.12       3163.51        23.03 o
   8   5   5       1161.35       1027.56         9.67 o
  10   5   5         96.40        106.78         3.89 o
  12   5   5        214.07        191.11         6.37 o
  14   5   5        526.58        478.79         6.90 o
  16   5   5       1872.19       1824.95        17.68 o
  18   5   5       1360.99       1309.81        15.23 o
  20   5   5        153.38        149.44         6.22 o
  22   5   5       1514.07       1508.39        19.60 o
  24   5   5         93.78        108.91         6.17 o
  26   5   5        153.55        165.92         7.92 o
  28   5   5         41.43         40.79         6.80 o
  30   5   5        548.56        502.35        26.31 o
  32   5   5        378.93        356.95        14.08 o
  34   5   5        204.56        212.61        13.78 o
  36   5   5        147.45        144.52        11.10 o
  38   5   5         75.60         66.29        11.68 o
 -37   6   5        338.93        333.17        17.52 o
 -35   6   5         17.12         52.33        10.90 o
 -33   6   5        668.43        677.18        22.60 o
 -31   6   5         65.76         54.98         8.09 o
 -29   6   5        210.49        191.28         7.86 o
 -27   6   5         24.26         26.02         4.63 o
 -25   6   5         37.64         34.08         4.81 o
 -23   6   5        178.64        198.18         7.25 o
 -21   6   5        682.73        696.03        10.74 o
 -19   6   5        580.48        580.84         9.58 o
 -17   6   5        682.17        682.36        10.51 o
 -15   6   5        372.12        374.61         7.73 o
 -13   6   5       2817.72       2765.31        24.71 o
 -11   6   5       1063.66       1040.65        10.29 o
  -9   6   5        408.56        368.17         5.12 o
  -7   6   5        571.15        604.47         6.80 o
  -5   6   5       3368.16       3194.00        23.01 o
  -3   6   5      15351.82      14104.97        92.47 o
  -1   6   5       2576.74       2286.95        16.12 o
   1   6   5       1997.44       2110.39        15.89 o
   3   6   5       1143.46       1232.02        11.32 o
   5   6   5       1758.42       1609.25        14.21 o
   7   6   5        160.27        148.26         3.16 o
   9   6   5       2462.06       2265.37        17.61 o
  11   6   5       2359.59       2209.49        17.27 o
  13   6   5         51.81         45.90         2.51 o
  15   6   5        140.44        143.55         4.95 o
  17   6   5        216.24        242.94         6.00 o
  19   6   5        304.78        301.99         8.08 o
  21   6   5        535.17        553.03        12.18 o
  23   6   5        345.04        336.07         9.66 o
  25   6   5        276.42        276.97         9.84 o
  27   6   5        484.20        458.35        11.74 o
  29   6   5        299.28        272.09        12.06 o
  31   6   5        122.36        113.46         7.68 o
  33   6   5         14.86         22.40         8.02 o
  35   6   5         97.54         77.45         9.92 o
  37   6   5         27.55         23.82        10.84 o
 -38   7   5         20.99          3.45        15.16 o
 -36   7   5          6.04          3.66        11.56 o
 -34   7   5        218.51        245.25        16.72 o
 -32   7   5         67.51         76.44         8.61 o
 -30   7   5        139.87        118.37         7.90 o
 -28   7   5        386.26        363.81        10.58 o
 -26   7   5        337.65        320.54         9.67 o
 -24   7   5        284.18        275.54         8.15 o
 -22   7   5        725.63        753.74        11.44 o
 -20   7   5         50.53         57.41         3.96 o
 -18   7   5        304.42        276.42         6.94 o
 -16   7   5        422.40        419.06         8.26 o
 -14   7   5       3056.87       2850.37        24.43 o
 -12   7   5       3601.23       3248.07        25.36 o
 -10   7   5       2428.69       2341.39        19.21 o
  -8   7   5       2905.93       2904.39        23.11 o
  -6   7   5        160.22        142.88         3.79 o
  -4   7   5       2666.25       2630.53        18.54 o
  -2   7   5        774.60        850.97        10.39 o
   0   7   5         86.97         94.79         3.30 o
   2   7   5       1063.54        977.14        13.37 o
   4   7   5        855.00        882.46         9.31 o
   6   7   5        571.21        617.89         7.03 o
   8   7   5        531.13        497.42         6.59 o
  10   7   5       1002.38        937.72         9.84 o
  12   7   5       1228.17       1084.93        12.97 o
  14   7   5       1960.18       1860.48        17.29 o
  16   7   5        738.02        734.02        10.94 o
  18   7   5         64.05         57.11         4.14 o
  20   7   5       2278.40       2226.58        24.99 o
  22   7   5        243.07        237.19         9.31 o
  24   7   5        364.17        351.57        10.49 o
  26   7   5        261.65        251.31        10.20 o
  28   7   5        397.39        396.68        11.84 o
  30   7   5        184.29        172.63        10.54 o
  32   7   5        294.65        287.54        13.43 o
  34   7   5        122.12        115.68         9.86 o
  36   7   5         53.50         41.39        16.04 o
  38   7   5        154.52        148.98        12.80 o
 -37   8   5         17.11          0.46        11.62 o
 -35   8   5         54.83         46.09        10.91 o
 -33   8   5        216.89        222.02        12.34 o
 -31   8   5         23.83         33.14         6.98 o
 -29   8   5         62.44         54.12         6.85 o
 -27   8   5        260.34        251.47         9.60 o
 -25   8   5         22.40         27.41         4.37 o
 -23   8   5          7.00          8.96         3.76 o
 -21   8   5       1168.85       1177.23        14.41 o
 -19   8   5        548.34        548.84         9.32 o
 -17   8   5        203.12        201.76         6.87 o
 -15   8   5       1250.24       1248.22        14.51 o
 -13   8   5         25.68         30.16         3.14 o
 -11   8   5        721.90        705.72         9.11 o
  -9   8   5        411.42        375.71         5.94 o
  -7   8   5        531.02        492.94         7.53 o
  -5   8   5       1161.01       1025.84         8.94 o
  -3   8   5        974.13        838.02         7.63 o
  -1   8   5        844.49        763.01         7.92 o
   1   8   5        809.49        762.32         8.40 o
   3   8   5       2813.99       2729.20        20.09 o
   5   8   5         96.72         87.64         3.01 o
   7   8   5       2905.59       2929.90        21.36 o
   9   8   5       1397.82       1317.29        13.15 o
  11   8   5        228.09        216.27         5.73 o
  13   8   5        198.69        205.56         5.80 o
  15   8   5        654.19        567.44         9.44 o
  17   8   5        250.62        225.68         7.38 o
  19   8   5        293.50        293.51         7.87 o
  21   8   5         19.33         21.48         4.14 o
  23   8   5        580.88        570.70        11.99 o
  25   8   5        508.55        509.51        12.18 o
  27   8   5        342.43        333.11        12.25 o
  29   8   5         16.95          1.76         7.99 o
  31   8   5        264.50        260.61        12.22 o
  33   8   5        198.70        179.56        10.19 o
  35   8   5          8.18          3.67         9.66 o
  37   8   5        133.28        139.70        12.15 o
 -36   9   5        100.08         86.28        11.57 o
 -34   9   5        135.78        122.26        10.61 o
 -32   9   5         62.48         71.74         8.89 o
 -30   9   5         41.49         41.79         7.46 o
 -28   9   5        374.32        372.26        11.05 o
 -26   9   5        222.82        237.06         8.84 o
 -24   9   5        272.11        269.70         9.17 o
 -22   9   5        809.87        828.10        12.07 o
 -20   9   5        564.72        534.25         9.51 o
 -18   9   5        616.65        600.19         9.67 o
 -16   9   5        469.41        459.09         8.48 o
 -14   9   5       1010.38        960.55        11.22 o
 -12   9   5       1729.45       1619.44        15.69 o
 -10   9   5       1094.27       1024.55        10.53 o
  -8   9   5       1397.69       1314.80        12.40 o
  -6   9   5       2461.91       2279.31        19.48 o
  -4   9   5       6065.93       5744.57        38.38 o
  -2   9   5        176.30        166.98         4.55 o
   0   9   5        801.02        717.04         7.90 o
   2   9   5       2957.69       2813.75        20.74 o
   4   9   5       1790.35       1641.98        13.67 o
   6   9   5        408.49        371.41         5.35 o
   8   9   5        411.43        375.48         5.83 o
  10   9   5       1215.68       1192.69        12.28 o
  12   9   5       1657.09       1657.14        17.06 o
  14   9   5        986.66        970.95        12.17 o
  16   9   5        186.05        171.86         6.26 o
  18   9   5        181.28        172.99         6.68 o
  20   9   5        183.26        170.90         7.40 o
  22   9   5         38.72         28.66         4.46 o
  24   9   5         36.61         41.90         5.38 o
  26   9   5       1343.40       1394.10        20.61 o
  28   9   5         81.39         89.27         9.51 o
  30   9   5        883.87        839.60        18.03 o
  32   9   5         32.83         22.05         7.89 o
  34   9   5         55.06         37.47        11.03 o
  36   9   5         86.82         88.57        11.36 o
 -37  10   5          9.66        -11.34        12.12 o
 -35  10   5         99.71        123.79        11.52 o
 -33  10   5         84.48         79.54         9.77 o
 -31  10   5         58.61         74.01         7.61 o
 -29  10   5        505.78        475.37        13.88 o
 -27  10   5        342.25        334.23        11.68 o
 -25  10   5        976.16        978.02        15.70 o
 -23  10   5         44.48         51.71         4.69 o
 -21  10   5        221.03        223.90         7.75 o
 -19  10   5        151.35        147.54         5.95 o
 -17  10   5        272.38        280.48         7.27 o
 -15  10   5        534.41        494.68         7.80 o
 -13  10   5        954.33        942.33        11.75 o
 -11  10   5        189.35        167.30         5.09 o
  -9  10   5       1215.58       1209.33        12.18 o
  -7  10   5       1002.61        959.25        10.76 o
  -5  10   5         96.40        112.69         5.41 o
  -3  10   5        362.56        315.17         4.98 o
  -1  10   5       5115.67       4981.88        34.22 o
   1  10   5       4374.75       4268.54        28.50 o
   3  10   5        482.16        453.73         6.25 o
   5  10   5       3311.53       3162.49        25.38 o
   7  10   5       2428.47       2318.38        20.51 o
   9  10   5       1094.13       1033.82        11.25 o
  11  10   5       1460.17       1374.58        15.07 o
  13  10   5        186.97        217.46         6.41 o
  15  10   5        522.67        539.81         9.05 o
  17  10   5         11.90         18.71         3.33 o
  19  10   5       1010.48        964.34        13.79 o
  21  10   5         24.24         16.50         4.33 o
  23  10   5        803.18        756.81        14.01 o
  25  10   5          1.59         16.65         5.47 o
  27  10   5         42.08         38.16         6.21 o
  29  10   5         70.61         74.32         8.40 o
  31  10   5        114.03        113.28         9.00 o
  33  10   5        237.04        219.94        11.44 o
  35  10   5        429.89        402.70        17.06 o
  37  10   5         84.50         82.49        12.29 o
 -36  11   5        163.79        161.10        12.94 o
 -34  11   5         17.72         17.48        10.14 o
 -32  11   5        598.96        595.74        17.45 o
 -30  11   5         48.81         61.41         7.30 o
 -28  11   5        444.13        427.57        13.80 o
 -26  11   5         34.77         30.02         5.41 o
 -24  11   5        990.98        975.85        15.61 o
 -22  11   5         13.46         10.69         4.39 o
 -20  11   5        226.08        223.92         8.01 o
 -18  11   5        779.28        780.39        12.99 o
 -16  11   5        280.60        290.73         8.09 o
 -14  11   5        546.17        556.27         9.20 o
 -12  11   5        182.11        185.59         5.60 o
 -10  11   5       1459.92       1366.75        14.01 o
  -8  11   5        227.91        211.70         5.33 o
  -6  11   5       2360.12       2207.69        19.88 o
  -4  11   5       4542.70       4321.91        33.06 o
  -2  11   5        775.85        762.66         7.44 o
   0  11   5        488.01        438.70         6.65 o
   2  11   5         68.45         62.37         3.36 o
   4  11   5         87.52         77.83         3.30 o
   6  11   5       1063.68       1045.99        11.09 o
   8  11   5        722.15        700.81         8.89 o
  10  11   5        189.58        159.81         4.70 o
  12  11   5        814.79        734.30        10.38 o
  14  11   5       1396.64       1312.72        15.03 o
  16  11   5       3993.63       3894.16        33.77 o
  18  11   5          3.55          9.02         3.32 o
  20  11   5        168.65        162.89         6.84 o
  22  11   5         21.57         21.36         6.65 o
  24  11   5       1447.11       1406.14        28.99 o
  26  11   5        460.67        446.05        15.33 o
  28  11   5       1993.06       1994.02        30.51 o
  30  11   5        406.91        406.07        14.98 o
  32  11   5        335.65        303.20        13.75 o
  34  11   5          8.03         -5.32         9.74 o
  36  11   5         35.86         40.81        11.50 o
 -37  12   5         54.35        102.58        31.18 o
 -35  12   5         31.88         22.79        10.98 o
 -33  12   5        294.09        309.88        17.48 o
 -31  12   5        381.82        387.66        15.80 o
 -29  12   5        226.62        236.63        13.13 o
 -27  12   5         30.37         35.37         5.97 o
 -25  12   5        475.86        493.05        12.00 o
 -23  12   5         37.47         46.93         5.10 o
 -21  12   5         10.84          8.11         4.22 o
 -19  12   5       1091.91       1090.55        15.20 o
 -17  12   5       1643.61       1617.97        20.02 o
 -15  12   5        274.43        281.39         6.98 o
 -13  12   5       2061.35       2026.71        20.80 o
 -11  12   5        814.52        742.80         9.38 o
  -9  12   5       1656.61       1658.20        16.20 o
  -7  12   5       1228.16       1077.33        11.75 o
  -5  12   5        214.18        186.28         4.47 o
  -3  12   5       2235.00       2045.34        17.82 o
  -1  12   5        263.54        278.96         5.03 o
   1  12   5        283.31        236.95         5.06 o
   3  12   5       1554.49       1420.62        13.86 o
   5  12   5       5654.60       5437.32        40.40 o
   7  12   5       3601.51       3277.83        27.39 o
   9  12   5       1729.03       1606.43        16.27 o
  11  12   5        182.13        180.14         5.85 o
  13  12   5        986.57        998.44        13.37 o
  15  12   5        200.60        213.22         6.55 o
  17  12   5       2098.28       2177.37        21.85 o
  19  12   5        712.35        740.43        11.62 o
  21  12   5        611.55        608.15        11.09 o
  23  12   5        623.76        605.45        12.40 o
  25  12   5        355.12        352.30        13.26 o
  27  12   5        727.08        713.23        15.60 o
  29  12   5         47.42         56.83         7.46 o
  31  12   5        228.40        210.57        11.36 o
  33  12   5        121.34        104.03         9.78 o
  35  12   5        562.40        567.87        18.89 o
  37  12   5         51.67         83.87        51.91 o
 -36  13   5        129.07        125.84        21.32 o
 -34  13   5         63.77         68.51        10.59 o
 -32  13   5         67.95         86.47         8.64 o
 -30  13   5        193.49        177.65         9.22 o
 -28  13   5        139.52        164.02         8.70 o
 -26  13   5         88.02         80.90         6.39 o
 -24  13   5        751.23        770.29        14.45 o
 -22  13   5        899.06        890.34        14.61 o
 -20  13   5       1513.43       1493.16        18.80 o
 -18  13   5        581.95        587.60        11.50 o
 -16  13   5       1522.82       1549.29        19.29 o
 -14  13   5        408.30        405.50         8.30 o
 -12  13   5        986.53        989.24        12.63 o
 -10  13   5        186.99        212.25         5.28 o
  -8  13   5        198.56        195.06         5.03 o
  -6  13   5         51.77         42.58         2.53 o
  -4  13   5       3731.15       3491.94        31.12 o
  -2  13   5       6925.06       6419.96        41.71 o
   0  13   5       1188.51       1103.27        11.87 o
   2  13   5        155.34        141.85         4.44 o
   4  13   5        430.40        396.05         6.37 o
   6  13   5       2817.25       2748.97        22.91 o
   8  13   5         25.70         33.85         2.54 o
  10  13   5        954.53        943.03        11.03 o
  12  13   5       2061.03       2033.49        20.24 o
  14  13   5       2189.37       2166.56        21.54 o
  16  13   5        485.03        474.88         9.08 o
  18  13   5         80.14         90.98         4.90 o
  20  13   5        330.43        337.40         8.78 o
  22  13   5        203.36        223.48         8.63 o
  24  13   5        300.39        313.84        14.37 o
  26  13   5        745.11        673.74        14.26 o
  28  13   5        869.84        849.58        20.48 o
  30  13   5        101.87         99.10         9.15 o
  32  13   5        335.22        302.58        14.89 o
  34  13   5        122.58        127.10        10.98 o
  36  13   5         16.79         18.67        12.08 o
 -35  14   5         90.95         94.07        12.38 o
 -33  14   5         32.16         16.85         8.97 o
 -31  14   5        310.05        325.09        12.85 o
 -29  14   5         55.78         58.74         7.47 o
 -27  14   5        402.13        405.99        19.52 o
 -25  14   5        315.37        316.34        10.87 o
 -23  14   5        249.01        261.04         9.68 o
 -21  14   5        102.92         97.69         5.74 o
 -19  14   5        347.42        345.19         9.66 o
 -17  14   5        432.95        437.14        10.02 o
 -15  14   5       1840.13       1838.71        19.86 o
 -13  14   5       2189.18       2161.71        22.00 o
 -11  14   5       1396.36       1319.64        14.02 o
  -9  14   5        986.73        970.85        11.31 o
  -7  14   5       1960.03       1863.76        17.00 o
  -5  14   5        526.56        468.09         7.74 o
  -3  14   5       1164.07       1160.00        14.44 o
  -1  14   5        994.88       1008.94        11.89 o
   1  14   5        203.07        199.98         5.24 o
   3  14   5        113.47        118.81         4.10 o
   5  14   5        285.38        271.30         5.75 o
   7  14   5       3057.03       2845.58        24.71 o
   9  14   5       1010.46        953.29        10.71 o
  11  14   5        546.11        560.29         9.48 o
  13  14   5        408.36        410.93         8.30 o
  15  14   5         16.08         15.12         3.29 o
  17  14   5       1330.52       1333.47        15.24 o
  19  14   5        552.53        546.20        10.37 o
  21  14   5       1644.42       1672.35        19.50 o
  23  14   5         28.47         14.11         4.83 o
  25  14   5          2.50          0.66         5.37 o
  27  14   5         49.62         50.99         7.20 o
  29  14   5         64.88         52.68         8.98 o
  31  14   5        166.97        168.15        10.93 o
  33  14   5        113.28        110.44        10.54 o
  35  14   5        172.67        150.98        13.25 o
 -34  15   5        441.04        455.62        18.56 o
 -32  15   5         63.42         77.58         9.03 o
 -30  15   5        172.48        173.02         9.74 o
 -28  15   5        388.78        390.75        13.64 o
 -26  15   5        438.57        440.26        14.37 o
 -24  15   5         90.79         89.70         6.27 o
 -22  15   5        301.03        286.14         9.77 o
 -20  15   5        477.20        468.76        11.29 o
 -18  15   5       1421.34       1394.28        18.60 o
 -16  15   5         87.82         89.03         5.51 o
 -14  15   5         16.05         14.25         3.67 o
 -12  15   5        200.52        207.41         6.86 o
 -10  15   5        522.53        525.46         8.08 o
  -8  15   5        654.07        567.40         7.95 o
  -6  15   5        140.54        141.72         4.98 o
  -4  15   5       2062.25       2019.44        19.91 o
  -2  15   5       1466.91       1455.10        16.85 o
   0  15   5        750.19        741.99        10.11 o
   2  15   5        472.39        425.40         7.31 o
   4  15   5       1320.97       1205.87        12.44 o
   6  15   5        371.98        372.55         6.61 o
   8  15   5       1250.10       1226.47        13.32 o
  10  15   5        534.30        483.62         7.92 o
  12  15   5        274.48        278.94         7.11 o
  14  15   5       1840.21       1865.19        19.62 o
  16  15   5        106.94        108.30         5.64 o
  18  15   5         45.97         42.86         3.97 o
  20  15   5       1807.23       1757.60        20.08 o
  22  15   5        273.69        278.02         9.02 o
  24  15   5         98.06         98.46         6.66 o
  26  15   5        113.24         99.08         7.90 o
  28  15   5          5.65         -3.21         7.51 o
  30  15   5         14.78          9.36         9.51 o
  32  15   5        197.29        195.54        11.89 o
  34  15   5         61.26         54.28        10.77 o
 -35  16   5         85.14         82.85        12.38 o
 -33  16   5         87.43         87.25        10.16 o
 -31  16   5         78.60         82.46         8.70 o
 -29  16   5         51.43         47.49         7.65 o
 -27  16   5         57.21         53.46         6.98 o
 -25  16   5        456.39        440.43        12.68 o
 -23  16   5        315.18        315.43        10.62 o
 -21  16   5        266.18        259.08         9.85 o
 -19  16   5        216.49        203.78         9.37 o
 -17  16   5         69.92         82.33         5.34 o
 -15  16   5        106.91        110.54         6.95 o
 -13  16   5        485.03        453.07         8.84 o
 -11  16   5       3992.95       3884.80        31.37 o
  -9  16   5        186.00        166.97         5.18 o
  -7  16   5        738.10        739.89        10.53 o
  -5  16   5       1872.51       1808.91        17.23 o
  -3  16   5         69.97         60.72         3.84 o
  -1  16   5        928.93        888.54        12.56 o
   1  16   5        637.29        617.46         8.90 o
   3  16   5        315.71        319.28         6.53 o
   5  16   5        416.06        367.64         6.39 o
   7  16   5        422.33        424.41         7.24 o
   9  16   5        469.37        441.95         7.47 o
  11  16   5        280.62        276.87         6.83 o
  13  16   5       1522.73       1548.44        17.34 o
  15  16   5         87.81         96.70         4.67 o
  17  16   5         68.05         78.18         4.53 o
  19  16   5        150.09        145.67         6.43 o
  21  16   5        201.63        229.69         8.40 o
  23  16   5        296.45        291.74        12.87 o
  25  16   5         69.49         57.19         6.54 o
  27  16   5        102.74         82.75         7.87 o
  29  16   5          1.35          3.58         7.65 o
  31  16   5         69.02         75.21         9.72 o
  33  16   5         20.92         28.93        10.82 o
  35  16   5         59.20         52.95        11.98 o
 -34  17   5         10.86          3.17        10.63 o
 -32  17   5         64.82         70.42         9.70 o
 -30  17   5        177.17        163.96         9.41 o
 -28  17   5        244.30        249.57        11.43 o
 -26  17   5        436.59        397.61        13.29 o
 -24  17   5         10.03          1.21         5.57 o
 -22  17   5        474.10        469.36        12.42 o
 -20  17   5        185.31        184.20         8.32 o
 -18  17   5         57.27         58.54         5.01 o
 -16  17   5         68.07         80.84         5.40 o
 -14  17   5       1330.45       1335.98        16.36 o
 -12  17   5       2098.23       2138.96        19.88 o
 -10  17   5         11.89         21.62         2.86 o
  -8  17   5        250.69        201.81         5.96 o
  -6  17   5        216.20        241.29         5.76 o
  -4  17   5        528.40        538.48         9.15 o
  -2  17   5        858.62        895.87        11.89 o
   0  17   5       1324.42       1271.30        13.71 o
   2  17   5       1396.01       1321.83        14.34 o
   4  17   5         25.42         33.82         3.21 o
   6  17   5        682.36        686.81         9.33 o
   8  17   5        203.18        200.89         5.69 o
  10  17   5        272.46        259.20         6.05 o
  12  17   5       1643.19       1593.39        17.69 o
  14  17   5        433.16        443.48         9.05 o
  16  17   5         69.92         82.12         4.55 o
  18  17   5        128.34        112.98         5.77 o
  20  17   5        198.88        220.73         8.35 o
  22  17   5        391.75        404.28        10.57 o
  24  17   5         37.92         32.09         5.84 o
  26  17   5         11.95          9.90         6.72 o
  28  17   5         22.06         20.50         7.53 o
  30  17   5         24.75         12.65         8.74 o
  32  17   5        357.99        346.58        15.51 o
  34  17   5        123.00        114.96        13.11 o
 -33  18   5          4.62          3.96        10.34 o
 -31  18   5         16.24         34.73         9.14 o
 -29  18   5        190.58        177.41         9.61 o
 -27  18   5         86.97         90.73         7.94 o
 -25  18   5         77.99         72.50         7.20 o
 -23  18   5        254.12        248.60        11.09 o
 -21  18   5        135.17        130.43         7.36 o
 -19  18   5       1728.73       1668.61        21.80 o
 -17  18   5        128.24        117.76         6.44 o
 -15  18   5         45.95         48.15         4.77 o
 -13  18   5         80.17         96.43         5.62 o
 -11  18   5          3.53          2.49         3.08 o
  -9  18   5        181.26        158.37         5.85 o
  -7  18   5         64.05         59.58         3.56 o
  -5  18   5       1360.78       1316.92        15.38 o
  -3  18   5       1153.98       1135.19        13.99 o
  -1  18   5        508.32        491.38         8.84 o
   1  18   5        229.58        248.97         6.99 o
   3  18   5       1420.30       1368.07        14.94 o
   5  18   5        387.25        388.22         7.86 o
   7  18   5        304.40        269.16         6.69 o
   9  18   5        616.57        594.64         8.99 o
  11  18   5        779.17        760.76        11.12 o
  13  18   5        581.89        591.72        10.30 o
  15  18   5       1421.04       1362.98        15.84 o
  17  18   5         57.32         56.10         4.35 o
  19  18   5        182.98        201.60         7.99 o
  21  18   5         24.84         13.14         4.67 o
  23  18   5        634.68        623.95        12.96 o
  25  18   5        304.40        309.74        12.43 o
  27  18   5         20.48          3.69         7.62 o
  29  18   5        307.74        296.44        14.85 o
  31  18   5        199.13        174.88        10.99 o
  33  18   5        445.43        428.95        19.35 o
 -32  19   5         28.38         37.86        10.59 o
 -30  19   5       1198.71       1174.81        22.66 o
 -28  19   5        448.96        433.42        16.00 o
 -26  19   5        280.23        266.52        11.57 o
 -24  19   5         60.14         48.38         8.40 o
 -22  19   5        212.57        214.03         9.49 o
 -20  19   5         63.07         72.03         6.15 o
 -18  19   5        182.91        177.20         8.05 o
 -16  19   5        150.22        147.04         7.00 o
 -14  19   5        552.63        570.48        10.30 o
 -12  19   5        712.54        718.90        11.33 o
 -10  19   5       1010.30        963.79        12.10 o
  -8  19   5        293.64        275.51         6.66 o
  -6  19   5        304.71        289.04         7.60 o
  -4  19   5        286.42        277.29         7.33 o
  -2  19   5        399.15        402.88         8.28 o
   0  19   5          1.15          5.36         3.05 o
   2  19   5        636.35        588.52        10.13 o
   4  19   5       3033.63       2970.60        28.09 o
   6  19   5        580.45        569.40         9.65 o
   8  19   5        548.20        523.37         8.94 o
  10  19   5        151.36        152.65         5.59 o
  12  19   5       1092.07       1065.19        14.04 o
  14  19   5        347.41        352.75         8.25 o
  16  19   5        216.53        213.85         7.74 o
  18  19   5       1729.06       1701.84        18.62 o
  20  19   5        598.26        571.16        11.91 o
  22  19   5       1114.55       1099.98        16.38 o
  24  19   5        350.46        346.10        13.75 o
  26  19   5         85.29         79.29         7.96 o
  28  19   5        319.97        275.21        13.25 o
  30  19   5         33.90         31.52         9.25 o
  32  19   5          8.11         -2.64        12.34 o
 -33  20   5         13.27         15.54        11.58 o
 -31  20   5         38.66         20.21        10.12 o
 -29  20   5        114.78        127.81        12.72 o
 -27  20   5        193.98        184.54        10.27 o
 -25  20   5        374.37        363.25        13.76 o
 -23  20   5         32.01         13.69         6.46 o
 -21  20   5        381.99        361.57        12.03 o
 -19  20   5        598.36        554.50        12.23 o
 -17  20   5        198.97        197.04         8.57 o
 -15  20   5       1807.28       1758.64        22.52 o
 -13  20   5        330.42        342.74         9.77 o
 -11  20   5        168.69        156.57         8.59 o
  -9  20   5        183.33        176.19         6.73 o
  -7  20   5       2278.59       2237.35        24.16 o
  -5  20   5        153.35        155.07         6.36 o
  -3  20   5       1786.59       1766.67        18.97 o
  -1  20   5        930.12        901.93        13.02 o
   1  20   5       1458.22       1442.03        17.22 o
   3  20   5        868.18        915.81        13.86 o
   5  20   5        231.76        253.33         7.57 o
   7  20   5         50.50         51.86         4.03 o
   9  20   5        564.87        535.66         9.69 o
  11  20   5        226.11        231.04         7.81 o
  13  20   5       1513.38       1470.51        16.34 o
  15  20   5        477.18        482.24         9.47 o
  17  20   5        185.26        188.54         7.28 o
  19  20   5         62.99         64.13         4.96 o
  21  20   5        362.28        384.53        10.85 o
  23  20   5        141.92        134.85         7.99 o
  25  20   5        138.36        124.98         8.49 o
  27  20   5        260.58        265.06        11.37 o
  29  20   5         42.82         41.39        11.81 o
  31  20   5        324.53        311.62        14.66 o
  33  20   5        163.49        152.52        14.28 o
 -32  21   5         52.46         57.63        11.56 o
 -30  21   5        149.42        137.57        10.84 o
 -28  21   5        449.10        415.06        16.48 o
 -26  21   5        517.54        521.12        20.20 o
 -24  21   5        238.42        202.18        10.02 o
 -22  21   5        259.56        229.45        10.29 o
 -20  21   5        362.30        374.76        11.38 o
 -18  21   5         24.83         18.98         5.84 o
 -16  21   5        201.70        195.96        11.58 o
 -14  21   5       1644.19       1659.69        22.33 o
 -12  21   5        611.69        602.07        10.91 o
 -10  21   5         24.22         20.18         3.97 o
  -8  21   5         19.33         34.66         4.11 o
  -6  21   5        535.19        549.83        10.14 o
  -4  21   5        340.13        326.93         8.13 o
  -2  21   5        492.34        514.48         9.54 o
   0  21   5        569.07        563.36        10.42 o
   2  21   5       3251.62       3269.46        31.33 o
   4  21   5         84.65         88.91         5.24 o
   6  21   5        682.49        683.95        12.45 o
   8  21   5       1168.73       1156.67        14.83 o
  10  21   5        220.91        216.65         7.75 o
  12  21   5         10.83          7.14         4.15 o
  14  21   5        102.90        104.26         6.00 o
  16  21   5        266.27        260.24         8.62 o
  18  21   5        135.17        137.72         6.80 o
  20  21   5        382.06        373.65        10.76 o
  22  21   5        215.30        190.00         8.95 o
  24  21   5        457.67        419.70        19.51 o
  26  21   5         30.63         24.35         9.16 o
  28  21   5         13.38          5.26        12.44 o
  30  21   5         47.87         72.67        12.12 o
  32  21   5         14.81         13.19        12.22 o
 -31  22   5         95.07        101.80        12.12 o
 -29  22   5        106.63         91.66        10.00 o
 -27  22   5         83.06         71.47        11.63 o
 -25  22   5         94.34         87.94         9.60 o
 -23  22   5          8.03         -1.70         6.44 o
 -21  22   5        215.34        192.28         9.93 o
 -19  22   5       1114.68       1101.53        18.32 o
 -17  22   5        391.62        385.78        13.28 o
 -15  22   5        273.75        280.00        11.02 o
 -13  22   5        203.30        202.71         8.79 o
 -11  22   5         21.57         15.66         4.25 o
  -9  22   5         38.72         29.62         4.52 o
  -7  22   5        243.09        256.77         7.86 o
  -5  22   5       1514.04       1536.34        17.83 o
  -3  22   5       1436.44       1382.14        16.57 o
  -1  22   5        233.52        242.38         7.83 o
   1  22   5        228.24        274.14         8.03 o
   3  22   5        668.51        688.90        14.36 o
   5  22   5        299.72        307.32         8.90 o
   7  22   5        725.70        750.47        14.12 o
   9  22   5        809.84        817.56        13.07 o
  11  22   5         13.47          8.91         3.85 o
  13  22   5        899.12        886.58        13.30 o
  15  22   5        301.02        279.15         8.88 o
  17  22   5        474.05        462.87        10.85 o
  19  22   5        212.62        203.53         8.32 o
  21  22   5        259.55        238.24        10.98 o
  23  22   5        124.43        124.93         8.61 o
  25  22   5        203.79        178.01        10.31 o
  27  22   5         63.70         81.93         9.30 o
  29  22   5        155.84        144.03        11.23 o
  31  22   5        164.75        169.56        13.07 o
 -30  23   5         42.32         46.37        17.93 o
 -28  23   5         28.02         50.01        10.48 o
 -26  23   5          5.74         -8.92         8.92 o
 -24  23   5        120.53         98.71         9.30 o
 -22  23   5        124.46        103.73         8.81 o
 -20  23   5        141.94        126.80        10.73 o
 -18  23   5        634.66        624.88        14.72 o
 -16  23   5        296.59        282.68        10.94 o
 -14  23   5         28.47         24.68         5.24 o
 -12  23   5        623.78        610.57        12.31 o
 -10  23   5        803.13        772.92        12.51 o
  -8  23   5        580.94        577.91        10.87 o
  -6  23   5        344.95        316.82         8.66 o
  -4  23   5        219.88        221.44         7.66 o
  -2  23   5         21.16         24.82         4.08 o
   0  23   5        399.32        398.51        10.02 o
   2  23   5       1249.59       1231.49        17.25 o
   4  23   5        971.25        970.23        15.06 o
   6  23   5        178.71        207.92        11.63 o
   8  23   5          6.98         -0.42         4.24 o
  10  23   5         44.48         44.12         4.67 o
  12  23   5         37.48         48.68         5.32 o
  14  23   5        248.90        253.90         9.42 o
  16  23   5        315.14        307.80         9.70 o
  18  23   5        254.17        235.96         9.05 o
  20  23   5         31.98         23.15         6.82 o
  22  23   5          8.03          8.06         7.65 o
  24  23   5        121.67        126.14         9.00 o
  26  23   5        154.52        154.28        10.20 o
  28  23   5         90.15         71.54        11.13 o
  30  23   5         43.68         41.71        11.56 o
 -29  24   5         82.26         77.98        12.02 o
 -27  24   5         85.36         79.31        15.43 o
 -25  24   5        139.14        126.35        10.33 o
 -23  24   5        121.70        113.42         9.45 o
 -21  24   5        457.67        423.33        14.36 o
 -19  24   5        350.48        355.99        13.34 o
 -17  24   5         37.93         42.33         6.27 o
 -15  24   5         98.08        116.79         7.29 o
 -13  24   5        300.49        314.82        10.20 o
 -11  24   5       1447.25       1422.49        18.97 o
  -9  24   5         36.61         44.95         4.67 o
  -7  24   5        364.24        363.68         9.29 o
  -5  24   5         93.79         93.67         5.29 o
  -3  24   5         58.91         56.20         4.73 o
  -1  24   5        628.40        643.40        11.82 o
   1  24   5         57.79         57.68         5.05 o
   3  24   5         72.84         72.01         5.30 o
   5  24   5        175.16        158.59         7.64 o
   7  24   5        284.16        270.30         9.97 o
   9  24   5        272.18        261.64         9.15 o
  11  24   5        991.00        998.65        15.30 o
  13  24   5        751.24        772.94        14.80 o
  15  24   5         90.76         97.40         6.65 o
  17  24   5         10.03         11.39         5.38 o
  19  24   5         60.19         59.31         6.63 o
  21  24   5        238.49        228.39        10.68 o
  23  24   5        120.51        129.67         8.89 o
  25  24   5         13.16         15.59         8.92 o
  27  24   5         59.96         55.94        13.51 o
  29  24   5        108.28        124.42        13.01 o
 -28  25   5         25.37         -3.19        10.50 o
 -26  25   5        252.69        274.73        16.27 o
 -24  25   5         13.17         10.16         9.27 o
 -22  25   5        203.79        200.71        10.46 o
 -20  25   5        138.35        144.80         8.80 o
 -18  25   5        304.52        301.33        12.75 o
 -16  25   5         69.56         64.96         6.77 o
 -14  25   5          2.50          5.82         5.50 o
 -12  25   5        355.29        372.85        11.31 o
 -10  25   5          1.59         13.10         4.60 o
  -8  25   5        508.61        534.64        11.02 o
  -6  25   5        276.37        272.86         9.25 o
  -4  25   5        542.49        544.20        11.29 o
  -2  25   5        429.15        428.53        10.33 o
   0  25   5        587.15        564.84        12.69 o
   2  25   5        302.81        275.17         9.65 o
   4  25   5        568.49        545.18        12.04 o
   6  25   5         37.68         38.58         5.04 o
   8  25   5         22.41         26.38         4.87 o
  10  25   5        976.29        980.28        15.89 o
  12  25   5        476.03        496.60        12.44 o
  14  25   5        315.36        323.73        11.41 o
  16  25   5        456.32        419.34        12.87 o
  18  25   5         78.01         86.12         7.48 o
  20  25   5        374.39        394.47        15.44 o
  22  25   5         94.38        103.03        10.19 o
  24  25   5        139.12        144.66        11.06 o
  26  25   5         84.94         85.67        11.12 o
  28  25   5        125.03        127.03        13.01 o
 -27  26   5        174.57        183.41        11.87 o
 -25  26   5         84.95         71.42         9.73 o
 -23  26   5        154.50        144.57        15.70 o
 -21  26   5         30.63         21.84         7.78 o
 -19  26   5         85.29         82.62         7.96 o
 -17  26   5         11.93          4.67         6.87 o
 -15  26   5        113.22         95.97         8.68 o
 -13  26   5        744.96        716.05        15.38 o
 -11  26   5        460.75        457.43        11.73 o
  -9  26   5       1344.18       1449.99        18.25 o
  -7  26   5        261.71        241.45         9.16 o
  -5  26   5        153.53        162.46         8.87 o
  -3  26   5        179.45        185.60         8.10 o
  -1  26   5        638.47        657.18        13.83 o
   1  26   5         58.09         64.77         5.65 o
   3  26   5        317.37        312.25        10.19 o
   5  26   5       1518.03       1510.29        20.39 o
   7  26   5        337.61        338.39        10.32 o
   9  26   5        222.83        223.18        10.44 o
  11  26   5         34.75         33.78         5.57 o
  13  26   5         87.98         81.67         6.59 o
  15  26   5        438.65        443.62        14.94 o
  17  26   5        436.42        418.75        14.78 o
  19  26   5        280.29        271.30        12.09 o
  21  26   5        517.66        520.58        16.60 o
  23  26   5          5.75          4.12         8.51 o
  25  26   5        252.69        263.77        13.94 o
  27  26   5          5.08         11.92        11.78 o
 -28  27   5          2.19         69.09        44.29 o
 -26  27   5          5.07          8.77        11.03 o
 -24  27   5         59.97         73.30        10.12 o
 -22  27   5         63.68         71.27         9.13 o
 -20  27   5        260.52        243.94        12.02 o
 -18  27   5         20.51          8.60         9.12 o
 -16  27   5        102.67         75.80         7.92 o
 -14  27   5         49.65         42.96         7.98 o
 -12  27   5        727.09        731.31        15.60 o
 -10  27   5         42.01         49.92         6.16 o
  -8  27   5        342.44        331.82        10.15 o
  -6  27   5        483.84        488.95        11.86 o
  -4  27   5       1971.02       2071.76        24.19 o
  -2  27   5       1846.74       1817.20        23.51 o
   0  27   5       1556.59       1523.79        22.90 o
   2  27   5        268.68        247.67         9.86 o
   4  27   5        220.21        226.31         9.51 o
   6  27   5         24.30         26.23         5.24 o
[truncated: 239,732 more chars]
